# Supplementary material for: Crystal structure, Hirshfeld surface analysis and frontier mol­ecular orbital analysis of (E)-4-bromo-N′-(2,3-di­chloro­benzyl­idene)benzohydrazide
Source: Acta Crystallogr E Crystallogr Commun. 2019 Feb 5;75(Pt 3):324–7. doi: 10.1107/S2056989019001816 (PMC6399702; doi:10.1107/S2056989019001816)
Supplement: Supplementary file 1 [file e-75-00324-sup1.cif]

##############################################################################
#                                                                            #
# This CIF contains the data in a paper accepted for publication in          #
# Acta Crystallographica Section E. It conforms to the requirements of       #
# Notes for Authors for Acta Crystallographica Section E, and has been       #
# peer reviewed under the auspices of the IUCr Commission on Journals.       #
#                                                                            #
# Full details of the Crystallographic Information File format               #
# are given in the paper "The Crystallographic Information File (CIF):       #
# a New Standard Archive File for Crystallography" by S. R. Hall, F. H.      #
# Allen and I. D. Brown [Acta Cryst. (1991), A47, 655-685].                  #
#                                                                            #
# The current version of the core CIF dictionary is obtainable from          #
# ftp://ftp.iucr.org/pub/cif_core.dic.                                       #
#                                                                            #
# Software is freely available for graphical display of the structure(s)     #
# in this CIF. For information consult the CIF software page                 #
# http://www.iucr.org/resources/cif/software.                                #
#                                                                            #
# This file may be used for bona fide research purposes within the           #
# scientific community so long as proper attribution is given to the journal # 
# article from which it was obtained.                                        #
#                                                                            #
##############################################################################
data_global
_audit_creation_method     'form.cif (version 2.0)'
_journal_data_validation_number     ?
_journal_date_recd_electronic     2018-12-03
_journal_date_accepted     2019-01-31
_journal_name_full     'Acta Crystallographica, Section E'
_journal_year     2019
_journal_volume     75
_journal_issue      3
_journal_page_first     324
_journal_page_last     327
_journal_paper_category     GO
_journal_paper_doi     10.1107/S2056989019001816
_journal_coeditor_code     SU5466
_publ_contact_author_name     'Kasthuri Balasubramani'
_publ_contact_author_address
;
      Department of Chemistry
      Government Arts College (Autonomous)
      Thanthonimalai, Karur, Tamil Nadu
      INDIA
;
_publ_contact_author_email     'manavaibala@gmail.com'
_publ_contact_author_fax     ?
_publ_contact_author_phone     ?
data_I
_audit_creation_method     'SHELXL-2017/1'
_chemical_name_systematic
;
(<i>E</i>)-4-Bromo-<i>N</i>'-(2,3-dichlorobenzylidene)benzohydrazide
;
_chemical_name_common     ?
_chemical_formula_moiety     'C14 H9 Br Cl2 N2 O'
_chemical_formula_sum     'C14 H9 Br Cl2 N2 O'
_chemical_formula_iupac     'C14 H9 Br Cl2 N2 O'
_chemical_formula_weight     372.04
_chemical_melting_point     ?
_space_group_crystal_system     monoclinic
_space_group_name_H-M_alt     'P 21/c'
_space_group_name_Hall     '-P 2ybc'
loop_
    _space_group_symop_operation_xyz
    'x, y, z'
    '-x, y+1/2, -z+1/2'
    '-x, -y, -z'
    'x, -y-1/2, z-1/2'
_cell_length_a     11.1952(18)
_cell_length_b     14.055(2)
_cell_length_c     9.3050(12)
_cell_angle_alpha     90
_cell_angle_beta     96.446(6)
_cell_angle_gamma     90
_cell_volume     1454.8(4)
_cell_formula_units_Z     4
_cell_measurement_reflns_used     3186
_cell_measurement_theta_min     4.666
_cell_measurement_theta_max     47.530
_cell_measurement_temperature     296(2)
_exptl_crystal_description     block
_exptl_crystal_colour     colourless
_exptl_crystal_size_max     0.300
_exptl_crystal_size_mid     0.200
_exptl_crystal_size_min     0.200
_exptl_crystal_density_diffrn     1.699
_exptl_crystal_density_meas     ?
_exptl_crystal_density_method     'not measured'
_exptl_crystal_F_000     736
_exptl_absorpt_coefficient_mu     3.188
_exptl_absorpt_correction_type     multi-scan
_exptl_absorpt_process_details
;
(SADABS; Bruker, 2004)
;
_exptl_absorpt_correction_T_min     0.448
_exptl_absorpt_correction_T_max     0.568
_diffrn_ambient_temperature     296(2)
_diffrn_source     'fine-focus sealed tube'
_diffrn_radiation_type     MoK\a
_diffrn_radiation_wavelength     0.71073
_diffrn_measurement_device_type     'Bruker Kappa APEXII CCD'
_diffrn_measurement_method     '\w and \f scan'
_diffrn_detector_area_resol_mean     ?
_diffrn_reflns_number     11392
_diffrn_reflns_av_R_equivalents     0.0498
_diffrn_reflns_av_unetI/netI     0.0672
_diffrn_reflns_theta_min     2.637
_diffrn_reflns_theta_max     28.251
_diffrn_reflns_theta_full     25.242
_diffrn_measured_fraction_theta_max     0.931
_diffrn_measured_fraction_theta_full     0.995
_diffrn_reflns_limit_h_min     -14
_diffrn_reflns_limit_h_max     14
_diffrn_reflns_limit_k_min     -18
_diffrn_reflns_limit_k_max     18
_diffrn_reflns_limit_l_min     -8
_diffrn_reflns_limit_l_max     12
_refine_special_details
;
 Refinement of F^2^ against ALL reflections.  The weighted R-factor wR and
 goodness of fit S are based on F^2^, conventional R-factors R are based
 on F, with F set to zero for negative F^2^. The threshold expression of
 F^2^ > 2sigma(F^2^) is used only for calculating R-factors(gt) etc. and is
 not relevant to the choice of reflections for refinement.  R-factors based
 on F^2^ are statistically about twice as large as those based on F, and R-
 factors based on ALL data will be even larger.
;
_reflns_number_total     3363
_reflns_number_gt     1724
_reflns_threshold_expression     'I > 2\s(I)'
_refine_ls_structure_factor_coef     Fsqd
_refine_ls_matrix_type     full
_refine_ls_R_factor_all     0.1284
_refine_ls_R_factor_gt     0.0511
_refine_ls_wR_factor_gt     0.1333
_refine_ls_wR_factor_ref     0.1731
_refine_ls_goodness_of_fit_ref     0.936
_refine_ls_restrained_S_all     0.936
_refine_ls_number_reflns     3363
_refine_ls_number_parameters     181
_refine_ls_number_restraints     0
_refine_ls_hydrogen_treatment     constr
_refine_ls_weighting_scheme     calc
_refine_ls_weighting_details
                      'w=1/[\s^2^(Fo^2^)+(0.1000P)^2^] where P=(Fo^2^+2Fc^2^)/3'
_atom_sites_solution_hydrogens     geom
_atom_sites_solution_primary     direct
_atom_sites_solution_secondary     difmap
_refine_ls_shift/su_max     0.000
_refine_ls_shift/su_mean     0.000
_refine_diff_density_max     0.704
_refine_diff_density_min     -0.630
_refine_ls_extinction_method     none
_refine_ls_extinction_coef     .
loop_
    _atom_type_symbol
    _atom_type_description
    _atom_type_scat_dispersion_real
    _atom_type_scat_dispersion_imag
    _atom_type_scat_source
    'C' 'C' 0.0033 0.0016
                         'International Tables Vol C Tables 4.2.6.8 and 6.1.1.4'
    'H' 'H' 0.0000 0.0000
                         'International Tables Vol C Tables 4.2.6.8 and 6.1.1.4'
    'N' 'N' 0.0061 0.0033
                         'International Tables Vol C Tables 4.2.6.8 and 6.1.1.4'
    'O' 'O' 0.0106 0.0060
                         'International Tables Vol C Tables 4.2.6.8 and 6.1.1.4'
    'Cl' 'Cl' 0.1484 0.1585
                         'International Tables Vol C Tables 4.2.6.8 and 6.1.1.4'
    'Br' 'Br' -0.2901 2.4595
                         'International Tables Vol C Tables 4.2.6.8 and 6.1.1.4'
_computing_data_collection
;
APEX2 (Bruker, 2004)
;
_computing_cell_refinement
;
APEX2 and SAINT (Bruker, 2004)
;
_computing_data_reduction
;
SAINT and XPREP (Bruker, 2004)
;
_computing_structure_solution
;
SIR92 (Altomare <i>et al.</i>,  1993)
;
_computing_structure_refinement
;
SHELXL2017 (Sheldrick, 2015)
;
_computing_molecular_graphics
;
PLATON (Spek, 2009)
;
_computing_publication_material
;
SHELXL2017 (Sheldrick, 2015) and PLATON (Spek, 2009)
;
loop_
    _atom_site_type_symbol
    _atom_site_label
    _atom_site_fract_x
    _atom_site_fract_y
    _atom_site_fract_z
    _atom_site_U_iso_or_equiv
    _atom_site_adp_type
    _atom_site_calc_flag
    _atom_site_occupancy
    _atom_site_disorder_assembly
    _atom_site_disorder_group
    Br Br1 0.45376(6) -0.17154(4) 0.33892(7) 0.0891(3) Uani d 1 . .
    Cl Cl1 0.24263(13) 0.60728(9) 0.12531(12) 0.0749(4) Uani d 1 . .
    Cl Cl2 0.11288(14) 0.77291(9) -0.05544(15) 0.0843(5) Uani d 1 . .
    O O1 0.2713(3) 0.1659(2) -0.1706(3) 0.0628(9) Uani d 1 . .
    N N1 0.2462(3) 0.2532(2) 0.0288(3) 0.0456(9) Uani d 1 . .
    H H1N1 0.253851 0.257938 0.121571 0.055 Uiso calc 1 . .
    N N2 0.1988(3) 0.3275(2) -0.0585(4) 0.0478(9) Uani d 1 . .
    C C6 0.3268(4) 0.0931(3) 0.0576(4) 0.0439(10) Uani d 1 . .
    C C9 0.1358(4) 0.4878(3) -0.0799(4) 0.0470(10) Uani d 1 . .
    C C7 0.2801(4) 0.1731(3) -0.0370(4) 0.0452(10) Uani d 1 . .
    C C5 0.3717(4) 0.1033(3) 0.2017(4) 0.0473(10) Uani d 1 . .
    H H5 0.375456 0.163419 0.243713 0.057 Uiso calc 1 . .
    C C10 0.1524(4) 0.5818(3) -0.0321(4) 0.0483(10) Uani d 1 . .
    C C3 0.4067(4) -0.0633(3) 0.2236(5) 0.0527(11) Uani d 1 . .
    C C4 0.4112(4) 0.0249(3) 0.2838(5) 0.0539(11) Uani d 1 . .
    H H4 0.440892 0.032600 0.380460 0.065 Uiso calc 1 . .
    C C8 0.1896(4) 0.4073(3) 0.0037(4) 0.0496(11) Uani d 1 . .
    H H8 0.216763 0.414398 0.101258 0.060 Uiso calc 1 . .
    C C11 0.0950(5) 0.6564(3) -0.1127(5) 0.0569(12) Uani d 1 . .
    C C12 0.0226(5) 0.6387(4) -0.2402(5) 0.0663(14) Uani d 1 . .
    H H12 -0.015996 0.688339 -0.292702 0.080 Uiso calc 1 . .
    C C14 0.0639(4) 0.4716(3) -0.2103(5) 0.0555(12) Uani d 1 . .
    H H14 0.053241 0.409731 -0.244882 0.067 Uiso calc 1 . .
    C C1 0.3261(5) 0.0017(3) -0.0023(5) 0.0636(13) Uani d 1 . .
    H H1 0.299196 -0.006402 -0.099732 0.076 Uiso calc 1 . .
    C C13 0.0084(5) 0.5456(4) -0.2885(5) 0.0674(14) Uani d 1 . .
    H H13 -0.039161 0.533003 -0.374844 0.081 Uiso calc 1 . .
    C C2 0.3643(5) -0.0761(3) 0.0792(6) 0.0716(15) Uani d 1 . .
    H H2 0.361649 -0.136545 0.038188 0.086 Uiso calc 1 . .
loop_
    _atom_site_aniso_label
    _atom_site_aniso_U_11
    _atom_site_aniso_U_22
    _atom_site_aniso_U_33
    _atom_site_aniso_U_12
    _atom_site_aniso_U_13
    _atom_site_aniso_U_23
    Br1 0.0922(5) 0.0604(4) 0.1158(6) 0.0313(3) 0.0164(4) 0.0248(3)
    Cl1 0.1014(11) 0.0608(7) 0.0589(8) -0.0126(7) -0.0069(7) 0.0007(6)
    Cl2 0.1127(13) 0.0482(7) 0.0933(10) 0.0101(7) 0.0175(9) 0.0065(6)
    O1 0.094(3) 0.0564(19) 0.0371(17) -0.0015(16) 0.0027(16) -0.0063(13)
    N1 0.062(2) 0.0421(19) 0.0319(17) -0.0021(17) 0.0032(16) 0.0005(14)
    N2 0.052(2) 0.047(2) 0.0430(19) -0.0024(17) 0.0010(17) 0.0065(16)
    C6 0.042(3) 0.042(2) 0.048(2) -0.0064(19) 0.0082(19) -0.0053(18)
    C9 0.044(3) 0.052(2) 0.047(2) -0.001(2) 0.012(2) 0.0049(19)
    C7 0.049(3) 0.046(2) 0.041(2) -0.0128(19) 0.004(2) -0.0007(19)
    C5 0.060(3) 0.040(2) 0.041(2) -0.003(2) 0.005(2) -0.0070(17)
    C10 0.050(3) 0.052(2) 0.044(2) -0.003(2) 0.013(2) 0.0009(18)
    C3 0.041(3) 0.052(2) 0.066(3) 0.013(2) 0.013(2) 0.008(2)
    C4 0.061(3) 0.050(2) 0.050(2) 0.009(2) 0.004(2) 0.002(2)
    C8 0.059(3) 0.047(2) 0.043(2) -0.004(2) 0.007(2) 0.0023(19)
    C11 0.062(3) 0.053(3) 0.060(3) 0.003(2) 0.025(3) 0.010(2)
    C12 0.068(4) 0.069(3) 0.062(3) 0.017(3) 0.005(3) 0.019(3)
    C14 0.058(3) 0.061(3) 0.047(3) 0.006(2) 0.004(2) -0.002(2)
    C1 0.085(4) 0.051(3) 0.051(3) 0.000(3) -0.008(2) -0.018(2)
    C13 0.069(4) 0.078(4) 0.053(3) 0.012(3) -0.004(3) 0.002(3)
    C2 0.076(4) 0.043(3) 0.093(4) 0.006(2) -0.004(3) -0.017(3)
_geom_special_details
;
 All esds (except the esd in the dihedral angle between two l.s. planes)
 are estimated using the full covariance matrix.  The cell esds are taken
 into account individually in the estimation of esds in distances, angles
 and torsion angles; correlations between esds in cell parameters are only
 used when they are defined by crystal symmetry.  An approximate (isotropic)
 treatment of cell esds is used for estimating esds involving l.s. planes.
;
loop_
    _geom_bond_atom_site_label_1
    _geom_bond_atom_site_label_2
    _geom_bond_site_symmetry_2
    _geom_bond_distance
    _geom_bond_publ_flag
    Br1 C3 . 1.901(4) ?
    Cl1 C10 . 1.721(4) ?
    Cl2 C11 . 1.727(5) ?
    O1 C7 . 1.240(5) ?
    N1 C7 . 1.356(5) ?
    N1 N2 . 1.391(4) ?
    N1 H1N1 . 0.8600 ?
    N2 C8 . 1.271(5) ?
    C6 C5 . 1.385(5) ?
    C6 C1 . 1.400(5) ?
    C6 C7 . 1.486(6) ?
    C9 C14 . 1.398(6) ?
    C9 C10 . 1.400(6) ?
    C9 C8 . 1.464(6) ?
    C5 C4 . 1.385(6) ?
    C5 H5 . 0.9300 ?
    C10 C11 . 1.402(6) ?
    C3 C4 . 1.359(6) ?
    C3 C2 . 1.385(6) ?
    C4 H4 . 0.9300 ?
    C8 H8 . 0.9300 ?
    C11 C12 . 1.383(7) ?
    C12 C13 . 1.386(7) ?
    C12 H12 . 0.9300 ?
    C14 C13 . 1.377(6) ?
    C14 H14 . 0.9300 ?
    C1 C2 . 1.372(7) ?
    C1 H1 . 0.9300 ?
    C13 H13 . 0.9300 ?
    C2 H2 . 0.9300 ?
loop_
    _geom_angle_atom_site_label_1
    _geom_angle_atom_site_label_2
    _geom_angle_atom_site_label_3
    _geom_angle_site_symmetry_1
    _geom_angle_site_symmetry_3
    _geom_angle
    _geom_angle_publ_flag
    C7 N1 N2 . . 117.8(3) ?
    C7 N1 H1N1 . . 121.1 ?
    N2 N1 H1N1 . . 121.1 ?
    C8 N2 N1 . . 116.2(3) ?
    C5 C6 C1 . . 117.7(4) ?
    C5 C6 C7 . . 124.1(4) ?
    C1 C6 C7 . . 118.2(4) ?
    C14 C9 C10 . . 118.2(4) ?
    C14 C9 C8 . . 119.9(4) ?
    C10 C9 C8 . . 121.9(4) ?
    O1 C7 N1 . . 121.7(4) ?
    O1 C7 C6 . . 121.0(4) ?
    N1 C7 C6 . . 117.3(3) ?
    C4 C5 C6 . . 120.7(4) ?
    C4 C5 H5 . . 119.7 ?
    C6 C5 H5 . . 119.7 ?
    C9 C10 C11 . . 120.0(4) ?
    C9 C10 Cl1 . . 120.7(3) ?
    C11 C10 Cl1 . . 119.3(3) ?
    C4 C3 C2 . . 120.7(4) ?
    C4 C3 Br1 . . 120.1(3) ?
    C2 C3 Br1 . . 119.1(3) ?
    C3 C4 C5 . . 120.3(4) ?
    C3 C4 H4 . . 119.9 ?
    C5 C4 H4 . . 119.9 ?
    N2 C8 C9 . . 119.3(4) ?
    N2 C8 H8 . . 120.3 ?
    C9 C8 H8 . . 120.3 ?
    C12 C11 C10 . . 120.9(4) ?
    C12 C11 Cl2 . . 118.2(4) ?
    C10 C11 Cl2 . . 121.0(4) ?
    C11 C12 C13 . . 118.9(4) ?
    C11 C12 H12 . . 120.6 ?
    C13 C12 H12 . . 120.6 ?
    C13 C14 C9 . . 121.2(4) ?
    C13 C14 H14 . . 119.4 ?
    C9 C14 H14 . . 119.4 ?
    C2 C1 C6 . . 121.6(4) ?
    C2 C1 H1 . . 119.2 ?
    C6 C1 H1 . . 119.2 ?
    C14 C13 C12 . . 120.9(5) ?
    C14 C13 H13 . . 119.6 ?
    C12 C13 H13 . . 119.6 ?
    C1 C2 C3 . . 118.9(4) ?
    C1 C2 H2 . . 120.5 ?
    C3 C2 H2 . . 120.5 ?
loop_
    _geom_torsion_atom_site_label_1
    _geom_torsion_atom_site_label_2
    _geom_torsion_atom_site_label_3
    _geom_torsion_atom_site_label_4
    _geom_torsion_site_symmetry_1
    _geom_torsion_site_symmetry_2
    _geom_torsion_site_symmetry_3
    _geom_torsion_site_symmetry_4
    _geom_torsion
    _geom_torsion_publ_flag
    C7 N1 N2 C8 . . . . -166.9(4) ?
    N2 N1 C7 O1 . . . . 1.1(6) ?
    N2 N1 C7 C6 . . . . -178.0(4) ?
    C5 C6 C7 O1 . . . . 160.5(4) ?
    C1 C6 C7 O1 . . . . -19.2(6) ?
    C5 C6 C7 N1 . . . . -20.4(6) ?
    C1 C6 C7 N1 . . . . 160.0(4) ?
    C1 C6 C5 C4 . . . . -1.8(6) ?
    C7 C6 C5 C4 . . . . 178.5(4) ?
    C14 C9 C10 C11 . . . . 1.6(6) ?
    C8 C9 C10 C11 . . . . -177.3(4) ?
    C14 C9 C10 Cl1 . . . . -178.5(3) ?
    C8 C9 C10 Cl1 . . . . 2.6(6) ?
    C2 C3 C4 C5 . . . . 0.9(7) ?
    Br1 C3 C4 C5 . . . . -177.0(3) ?
    C6 C5 C4 C3 . . . . 0.3(7) ?
    N1 N2 C8 C9 . . . . -177.5(3) ?
    C14 C9 C8 N2 . . . . 19.2(6) ?
    C10 C9 C8 N2 . . . . -162.0(4) ?
    C9 C10 C11 C12 . . . . -0.6(7) ?
    Cl1 C10 C11 C12 . . . . 179.5(4) ?
    C9 C10 C11 Cl2 . . . . 179.5(3) ?
    Cl1 C10 C11 Cl2 . . . . -0.4(5) ?
    C10 C11 C12 C13 . . . . -0.7(7) ?
    Cl2 C11 C12 C13 . . . . 179.2(4) ?
    C10 C9 C14 C13 . . . . -1.4(7) ?
    C8 C9 C14 C13 . . . . 177.5(4) ?
    C5 C6 C1 C2 . . . . 2.4(7) ?
    C7 C6 C1 C2 . . . . -177.9(4) ?
    C9 C14 C13 C12 . . . . 0.1(7) ?
    C11 C12 C13 C14 . . . . 0.9(8) ?
    C6 C1 C2 C3 . . . . -1.4(8) ?
    C4 C3 C2 C1 . . . . -0.3(7) ?
    Br1 C3 C2 C1 . . . . 177.6(4) ?
loop_
    _geom_hbond_atom_site_label_D
    _geom_hbond_atom_site_label_H
    _geom_hbond_atom_site_label_A
    _geom_hbond_site_symmetry_A
    _geom_hbond_distance_DH
    _geom_hbond_distance_HA
    _geom_hbond_distance_DA
    _geom_hbond_angle_DHA
    N1 H1N1 O1 4_566 0.86 2.20 3.003(4) 155
    C8 H8 O1 4_566 0.93 2.42 3.234(5) 146
_shelx_space_group_comment
;
The symmetry employed for this shelxl refinement is uniquely defined
by the following loop, which should always be used as a source of
symmetry information in preference to the above space-group names.
They are only intended as comments.
;
_shelx_estimated_absorpt_T_min     0.448
_shelx_estimated_absorpt_T_max     0.568
_shelx_hkl_file
;
   0   0   1    0.00    0.03
   0   0   1    0.00    0.01
   0   0  -1    0.03    0.01
   0   0  -1   -0.02    0.02
   0   0   2    5.66    0.21
   0   0  -2    5.77    0.21
   0   0   3   -0.04    0.06
   0   0  -3   -0.03    0.05
   0   0   4    1.33    0.15
   0   0  -4    1.16    0.11
   0   0   5   -0.08    0.11
   0   0  -5   -0.05    0.06
   0   0   6    8.19    0.40
   0   0   7    0.22    0.15
   0   0   7   -0.02    0.17
   0   0   8    0.27    0.17
   0   0   8    0.20    0.21
   0   0   9   -0.37    0.24
   0   0  10    0.54    0.30
   0   0  11   -0.02    0.33
   1   0  12   -0.23    0.41
   1   0  11   -0.13    0.36
   1   0  10    1.50    0.36
   1   0   9   -0.15    0.27
   1   0   8    1.15    0.26
  -1   0  -7   -0.20    0.11
   1   0   7   -0.07    0.19
   1   0   7    0.00    0.04
  -1   0  -6    2.26    0.21
   1   0   6    1.90    0.22
  -1   0  -5    0.00    0.11
   1   0   5   -0.17    0.14
  -1   0  -4   28.43    0.97
   1   0   4   26.80    0.97
  -1   0  -3    0.03    0.08
   1   0   3   -0.03    0.09
  -1   0  -2  149.65    4.75
   1   0   2  141.03    4.75
  -1   0  -1    0.00    0.05
   1   0   1   -0.21    0.03
   1   0   0    0.01    0.01
   1   0  -1   -0.72    0.02
   1   0  -1   -0.58    0.04
   1   0  -1   -0.79    0.05
  -1   0   2   22.90    1.01
  -1   0   3    0.04    0.17
  -1   0   4   26.06    0.82
  -1   0   4   22.80    1.14
  -1   0   5    0.43    0.30
  -1   0   6   95.84    3.15
  -1   0   7    0.10    0.12
  -1   0   7   -0.01    0.15
  -1   0   8    0.90    0.16
  -1   0   8    1.08    0.20
  -1   0   9    0.07    0.22
  -1   0   9   -0.18    0.16
  -1   0  10    4.27    0.40
  -1   0  11   -0.21    0.24
   2   0  12   -0.49    0.44
   2   0  11   -0.39    0.38
   2   0  10   -0.44    0.34
   2   0   9   -0.04    0.30
   2   0   8    6.14    0.51
   2   0   7    0.03    0.20
   2   0   7   -0.27    0.22
  -2   0  -6   16.34    0.64
   2   0   6   15.36    0.68
   2   0   6   15.01    0.66
  -2   0  -5    0.00    0.13
   2   0   5   -0.07    0.16
   2   0   5    0.05    0.14
  -2   0  -4   97.49    3.22
   2   0   4   95.35    3.23
   2   0   4   97.78    3.22
  -2   0  -3    0.01    0.10
   2   0   3   -0.04    0.12
  -2   0  -2  162.39    5.45
   2   0   2  167.13    5.46
   2   0   2  170.65    5.45
  -2   0  -1   -0.04    0.07
   2   0   1   -0.05    0.08
   2   0   1   -0.01    0.07
  -2   0   0    1.90    0.13
  -2   0   0    1.81    0.13
   2   0   0    1.58    0.12
   2   0   0    1.69    0.12
  -2   0   1   -0.08    0.13
   2   0  -1   -0.01    0.04
   2   0  -1    0.16    0.06
  -2   0   2  619.97   26.13
  -2   0   2  666.84   20.84
   2   0  -2  651.72   20.78
   2   0  -2  620.39   20.77
  -2   0   3   -0.02    0.22
  -2   0   3   -0.11    0.06
  -2   0   3    0.14    0.07
  -2   0   4  105.34    3.80
  -2   0   4  118.37    4.90
  -2   0   4  127.69    3.80
  -2   0   5    0.17    0.07
  -2   0   5    0.02    0.33
  -2   0   6   19.96    1.11
  -2   0   6   21.47    0.71
  -2   0   7    0.85    0.45
  -2   0   8    0.62    0.13
  -2   0   8    0.41    0.11
  -2   0   9   -0.22    0.11
  -2   0   9    0.12    0.14
   3   0  11   -0.35    0.41
   3   0  10    4.07    0.47
   3   0   9    0.01    0.33
   3   0   8    0.17    0.30
   3   0   7    0.04    0.23
   3   0   7   -0.36    0.26
   3   0   6   14.32    0.71
   3   0   6   15.57    0.69
  -3   0  -5    0.08    0.16
   3   0   5    0.15    0.18
   3   0   5   -0.19    0.20
  -3   0  -4   21.30    0.83
   3   0   4   22.24    0.84
   3   0   4   21.60    0.86
  -3   0  -3    0.05    0.14
   3   0   3    0.18    0.14
   3   0   3   -0.09    0.14
  -3   0  -2   91.61    3.07
   3   0   2   92.50    3.06
  -3   0  -1   -0.02    0.11
   3   0   1   -0.01    0.10
   3   0   1   -0.05    0.11
  -3   0   0   26.15    0.90
  -3   0   0   24.63    0.89
   3   0   0   25.04    0.90
   3   0   0   25.54    0.89
  -3   0   1   -0.42    0.09
  -3   0   1   -0.36    0.11
   3   0  -1   -0.33    0.08
   3   0  -1   -0.19    0.09
  -3   0   2  453.45   19.15
  -3   0   2  495.58   15.33
   3   0  -2  469.54   15.27
   3   0  -2  457.91   15.35
  -3   0   3    0.03    0.10
  -3   0   3   -0.02    0.08
  -3   0   3   -0.09    0.23
   3   0  -3    0.03    0.05
   3   0  -3   -0.04    0.05
  -3   0   4   27.56    1.34
  -3   0   4   28.67    0.97
  -3   0   4   28.05    0.96
  -3   0   5    0.26    0.07
  -3   0   5   -0.08    0.34
  -3   0   6    0.28    0.45
  -3   0   7    0.72    0.54
  -3   0   8    1.66    0.61
   4   0  11   -0.73    0.42
   4   0  10   -0.24    0.40
   4   0   9   -0.46    0.37
   4   0   8    0.99    0.36
   4   0   7   -0.54    0.30
   4   0   7   -0.19    0.26
   4   0   6    9.93    0.65
   4   0   6   10.61    0.59
   4   0   5    0.10    0.20
   4   0   5   -0.09    0.22
  -4   0  -4    5.30    0.38
   4   0   4    5.36    0.39
   4   0   4    4.79    0.43
  -4   0  -3   -0.18    0.16
   4   0   3    0.00    0.20
   4   0   3    0.04    0.16
  -4   0  -2  107.43    3.65
   4   0   2  111.21    3.67
   4   0   2  109.68    3.65
  -4   0  -1    0.05    0.13
   4   0   1   -0.06    0.14
   4   0   1    0.09    0.12
  -4   0   0   10.51    0.46
  -4   0   0    9.72    0.45
   4   0   0    9.79    0.45
   4   0   0   10.61    0.44
  -4   0   1    0.12    0.14
  -4   0   1   -0.07    0.11
   4   0  -1   -0.10    0.11
   4   0  -1    0.09    0.11
  -4   0   2    0.74    0.28
  -4   0   2    0.67    0.15
  -4   0   2    0.81    0.13
   4   0  -2    0.85    0.13
   4   0  -2    0.94    0.12
  -4   0   3    0.11    0.29
  -4   0   3   -0.08    0.13
   4   0  -3   -0.10    0.09
   4   0  -3    0.01    0.08
  -4   0   4   35.12    1.17
  -4   0   4   31.78    1.15
  -4   0   4   33.11    1.58
   4   0  -4   35.42    1.11
   4   0  -4   32.02    1.10
  -4   0   5   -0.15    0.42
  -4   0   5   -0.05    0.12
  -4   0   5   -0.35    0.12
  -4   0   6   15.20    0.58
  -4   0   6   17.30    1.05
  -4   0   6   17.17    0.60
  -4   0   7    0.04    0.56
  -4   0   8   12.58    1.11
  -4   0   9    0.62    0.71
   5   0  10   -0.40    0.44
   5   0   9   -0.46    0.41
   5   0   8    0.28    0.40
   5   0   7   -0.51    0.34
   5   0   6   -0.23    0.33
   5   0   6    0.36    0.28
   5   0   5    0.25    0.25
   5   0   5   -0.25    0.27
   5   0   4   14.92    0.70
   5   0   4   15.21    0.76
  -5   0  -3   -0.01    0.19
   5   0   3   -0.09    0.23
   5   0   3   -0.15    0.19
  -5   0  -2    0.70    0.22
   5   0   2    0.40    0.22
   5   0   2    0.60    0.18
  -5   0  -1   -0.04    0.17
   5   0   1    0.01    0.14
   5   0   1   -0.22    0.17
  -5   0   0    0.75    0.18
   5   0   0    0.10    0.14
   5   0   0    0.00    0.15
  -5   0   1   -0.02    0.15
  -5   0   1    0.33    0.19
   5   0  -1   -0.04    0.13
   5   0  -1   -0.06    0.13
  -5   0   2  111.12    3.64
  -5   0   2  114.13    3.67
  -5   0   2  103.76    4.63
   5   0  -2  112.33    3.64
   5   0  -2  106.57    3.63
  -5   0   3   -0.08    0.39
  -5   0   3    0.05    0.15
  -5   0   3    0.08    0.18
   5   0  -3   -0.17    0.12
   5   0  -3   -0.14    0.12
  -5   0   4  120.78    4.09
  -5   0   4  125.85    5.26
   5   0  -4  121.51    4.04
   5   0  -4  125.67    4.05
  -5   0   5    0.07    0.16
  -5   0   5   -0.27    0.15
  -5   0   5   -0.08    0.42
  -5   0   6    1.43    0.54
  -5   0   6    0.84    0.18
  -5   0   7    0.01    0.12
  -5   0   7   -0.24    0.60
  -5   0   8    0.31    0.69
  -5   0   9    0.08    0.79
  -5   0  10    5.09    1.04
   6   0  10   -0.63    0.52
   6   0   9   -0.62    0.47
   6   0   8    3.51    0.57
   6   0   7   -0.47    0.41
   6   0   6   -0.38    0.39
   6   0   6    0.37    0.30
   6   0   5   -0.57    0.36
   6   0   5    0.17    0.27
   6   0   4   17.67    0.83
   6   0   4   18.22    0.92
   6   0   3   -0.41    0.26
   6   0   3    0.01    0.23
  -6   0  -2   42.53    1.59
   6   0   2   45.83    1.64
   6   0   2   42.41    1.58
  -6   0  -1   -0.12    0.21
   6   0   1   -0.19    0.21
   6   0   1   -0.07    0.19
  -6   0   0   23.40    0.93
   6   0   0   23.48    0.94
   6   0   0   22.93    0.90
  -6   0   1    0.04    0.18
   6   0  -1    0.05    0.17
   6   0  -1   -0.04    0.15
  -6   0   2  175.46    5.68
  -6   0   2  177.22    5.71
  -6   0   2  158.65    7.19
   6   0  -2  171.73    5.66
   6   0  -2  175.69    5.67
  -6   0   3    0.31    0.22
  -6   0   3   -0.36    0.44
  -6   0   3    0.01    0.18
   6   0  -3   -0.08    0.14
   6   0  -3   -0.02    0.15
  -6   0   4    2.11    0.24
  -6   0   4    2.29    0.26
  -6   0   4    1.29    0.49
   6   0  -4    2.12    0.20
   6   0  -4    2.23    0.23
  -6   0   5    0.39    0.19
  -6   0   5   -0.35    0.52
   6   0  -5   -0.26    0.10
   6   0  -5   -0.01    0.09
  -6   0   6    0.10    0.58
  -6   0   6   -0.18    0.18
  -6   0   7   -0.30    0.60
  -6   0   8    0.94    0.15
  -6   0   8    1.51    0.72
  -6   0   9    0.46    0.83
  -6   0  10    0.21    0.95
   7   0   9   -1.28    0.51
   7   0   8   -0.77    0.50
   7   0   7   -0.59    0.48
   7   0   6    0.61    0.48
   7   0   5   -0.29    0.44
   7   0   4    5.88    0.59
   7   0   3   -0.46    0.35
   7   0   2    6.11    0.60
  -7   0  -1    0.21    0.25
   7   0   1    0.00    0.21
   7   0   1   -0.18    0.26
  -7   0   0   10.43    0.59
   7   0   0    9.79    0.55
   7   0   0   10.36    0.61
  -7   0   1   -0.14    0.23
   7   0  -1   -0.22    0.21
   7   0  -1   -0.10    0.18
  -7   0   2   34.08    1.26
   7   0  -2   32.09    1.23
   7   0  -2   33.88    1.25
  -7   0   3   -0.29    0.46
  -7   0   3   -0.08    0.21
   7   0  -3    0.07    0.16
   7   0  -3   -0.04    0.18
  -7   0   4   16.53    0.74
  -7   0   4   15.64    1.12
   7   0  -4   15.95    0.67
   7   0  -4   17.14    0.67
  -7   0   5    0.07    0.55
  -7   0   5    0.03    0.20
   7   0  -5    0.04    0.13
   7   0  -5   -0.39    0.14
  -7   0   6    4.20    0.82
  -7   0   7   -0.21    0.72
  -7   0   8    2.02    0.87
  -7   0   9   -0.05    0.86
  -7   0  10    1.62    1.06
  -7   0  11    0.28    1.04
   8   0   8   -1.23    0.57
   8   0   7   -0.78    0.52
   8   0   6   -0.30    0.56
   8   0   5   -0.65    0.51
   8   0   4   -0.33    0.45
   8   0   3   -0.30    0.41
   8   0   2   -0.13    0.36
   8   0   1   -0.27    0.33
  -8   0   0    0.13    0.28
   8   0   0    0.09    0.31
  -8   0   1    0.32    0.29
   8   0  -1   -0.31    0.27
  -8   0   2    6.64    0.54
   8   0  -2    6.48    0.52
  -8   0   3   -0.14    0.25
  -8   0   3    0.23    0.54
   8   0  -3   -0.10    0.21
  -8   0   4    3.54    0.38
  -8   0   4    3.81    0.74
   8   0  -4    3.08    0.37
  -8   0   5   -0.23    0.68
  -8   0   5    0.03    0.25
   8   0  -5    0.03    0.16
  -8   0   6    7.07    1.07
   8   0  -6    8.30    0.38
  -8   0   7   -0.85    0.78
  -8   0   8   -0.65    0.86
  -8   0   9   -0.48    0.89
  -8   0  10   -0.13    0.97
  -8   0  11   -0.68    1.23
   9   0   7   -0.70    0.64
   9   0   6   -0.67    0.64
   9   0   5    0.05    0.60
   9   0   4    3.68    0.68
   9   0   3   -0.48    0.49
   9   0   2   -0.10    0.44
   9   0   1   -0.28    0.41
   9   0   0   11.75    0.80
  -9   0   1    0.78    0.34
   9   0  -1   -0.10    0.32
  -9   0   2    0.47    0.32
   9   0  -2    0.29    0.30
  -9   0   3    0.12    0.31
  -9   0   3    0.74    0.63
   9   0  -3    0.00    0.25
  -9   0   4    1.97    0.73
  -9   0   4    2.50    0.38
   9   0  -4    2.58    0.31
  -9   0   5   -0.63    0.67
  -9   0   6   -0.55    0.79
  -9   0   7   -0.32    0.83
  -9   0   8   -0.10    0.93
  -9   0   9   -0.56    0.95
  -9   0  10   -0.37    1.04
  10   0   7   -0.78    0.77
  10   0   6   -1.06    0.70
  10   0   5    0.07    0.64
  10   0   4    3.36    0.70
  10   0   3   -0.17    0.60
  10   0   2   -0.11    0.52
  10   0   1   -0.07    0.48
  10   0   0    3.62    0.53
  10   0  -1    0.00    0.36
 -10   0   2    1.47    0.41
  10   0  -2    1.38    0.36
 -10   0   3    1.00    0.67
  10   0  -3    0.15    0.31
 -10   0   4    3.14    0.81
  10   0  -4    2.02    0.33
 -10   0   5    0.86    0.77
 -10   0   6    2.22    0.91
 -10   0   7   -0.14    0.89
 -10   0   8   -0.45    0.96
 -10   0   9   -0.46    1.05
  11   0   6    0.08    0.80
  11   0   5   -0.68    0.77
  11   0   4    0.21    0.72
  11   0   3   -0.30    0.64
  11   0   2    0.29    0.60
  11   0   1   -0.17    0.54
  11   0   0    2.12    0.54
  11   0  -1    0.08    0.40
 -11   0   2    2.53    0.78
  11   0  -2    1.57    0.43
 -11   0   3    0.80    0.76
  11   0  -3    0.08    0.34
 -11   0   4    7.64    1.09
 -11   0   5    0.98    0.85
 -11   0   6    2.58    0.99
 -11   0   7    0.84    0.93
 -11   0   8    0.04    1.01
 -11   0   9   -0.30    1.09
  12   0   5   -0.18    0.84
  12   0   4   -0.31    0.80
  12   0   3    0.10    0.70
  12   0   2    0.75    0.69
  12   0   1    0.00    0.59
  12   0   0   -0.20    0.53
  12   0  -1    0.11    0.45
 -12   0   2    0.23    0.82
  12   0  -2    0.30    0.43
 -12   0   3    0.62    0.79
 -12   0   4    1.43    0.84
 -12   0   5    1.54    0.95
 -12   0   6    1.21    0.99
 -12   0   7    1.06    1.06
 -12   0   8    0.26    1.09
  13   0   4   -0.09    0.89
  13   0   3   -0.35    0.77
  13   0   2    1.54    0.79
  13   0   1    0.77    0.68
  13   0   0    0.08    0.62
  13   0  -1   -0.10    0.51
 -13   0   2    0.89    0.90
 -13   0   3    0.76    0.89
 -13   0   4    1.44    0.97
 -13   0   5    1.31    1.00
 -13   0   6    2.11    1.10
 -13   0   7    1.65    1.13
  14   0   2    0.38    0.81
  14   0   1    0.97    0.74
  14   0   0    0.15    0.66
 -14   0   2    0.76    0.97
 -14   0   3    0.96    0.99
 -14   0   4    1.43    1.05
 -14   0   5    2.12    1.08
 -14  -1   5    1.72    1.06
 -14  -1   4    0.51    0.98
 -14  -1   3    0.04    0.97
 -14  -1   2    0.49    0.97
  14   1   0    0.70    0.67
  14   1   1    0.41    0.71
  14   1   2    0.62    0.79
 -13  -1   7    2.14    1.08
 -13  -1   6    1.48    1.07
 -13  -1   5    1.26    0.98
 -13  -1   4    0.37    0.92
 -13  -1   3    0.95    0.88
 -13  -1   2    1.02    0.88
  13   1  -1    0.35    0.55
  13   1   0    0.07    0.60
  13   1   1    0.42    0.68
  13   1   2    0.74    0.75
  13   1   3    0.08    0.85
  13   1   4   -0.68    0.89
 -12  -1   8    0.73    1.09
 -12  -1   7    1.13    0.98
 -12  -1   6    1.81    0.98
 -12  -1   5    1.24    0.92
 -12  -1   4    1.67    0.86
 -12  -1   3    0.27    0.78
  12   1  -2    1.52    0.49
 -12  -1   2    1.95    0.83
  12   1  -1   -0.23    0.46
  12   1   0    0.08    0.54
  12   1   1    0.30    0.59
  12   1   2    0.29    0.68
  12   1   3    0.07    0.72
  12   1   4    1.32    0.88
  12   1   5    0.06    0.92
 -11  -1   9   -0.37    1.08
 -11  -1   8   -0.04    0.98
 -11  -1   7    1.44    0.97
 -11  -1   6    1.97    0.94
 -11  -1   5    1.51    0.87
 -11  -1   4    1.54    0.78
  11   1  -3    0.08    0.35
 -11  -1   3    0.69    0.74
  11   1  -2    1.81    0.43
 -11  -1   2    1.96    0.76
  11   1  -1   -0.07    0.45
  11   1   0    0.03    0.47
  11   1   1    0.70    0.56
  11   1   2    0.43    0.58
  11   1   3   -0.17    0.65
  11   1   4    2.09    0.82
  11   1   5    0.16    0.81
  11   1   6    0.20    0.81
 -10  -1   9   -0.68    1.02
 -10  -1   8   -0.18    0.90
 -10  -1   7   -0.25    0.85
 -10  -1   6    0.98    0.87
 -10  -1   5    1.93    0.82
  10   1  -4    2.58    0.35
 -10  -1   4    3.27    0.78
  10   1  -3    1.78    0.36
 -10  -1   3    2.62    0.74
  10   1  -2    1.67    0.40
 -10  -1   2    1.82    0.43
 -10  -1   2    2.41    0.70
  10   1  -1    0.82    0.38
  10   1   0    1.22    0.47
  10   1   1    0.78    0.47
  10   1   2    0.84    0.57
  10   1   3    1.03    0.62
  10   1   4   -0.18    0.64
  10   1   5    0.53    0.73
  10   1   6   -0.31    0.76
  -9  -1  10    0.28    1.05
  -9  -1   9   -0.90    0.93
  -9  -1   8    0.17    0.93
  -9  -1   7   -0.72    0.80
  -9  -1   6   -0.17    0.71
  -9  -1   5    0.49    0.72
   9   1  -4    0.83    0.26
  -9  -1   4    1.35    0.35
  -9  -1   4    1.37    0.66
   9   1  -3    4.52    0.51
  -9  -1   3    4.67    0.72
  -9  -1   3    4.65    0.56
   9   1  -2    9.75    0.65
  -9  -1   2    9.57    0.93
  -9  -1   2   10.18    0.69
   9   1  -1    0.09    0.31
  -9  -1   1    0.32    0.33
   9   1   0    4.46    0.50
   9   1   1   -0.38    0.42
   9   1   2    6.30    0.79
   9   1   3    1.43    0.55
   9   1   4   -0.23    0.55
   9   1   5    0.05    0.60
   9   1   6   -0.54    0.62
   9   1   7    0.10    0.70
  -8  -1  11   -0.67    1.19
  -8  -1  10   -0.29    1.03
  -8  -1   9   -0.75    0.93
  -8  -1   8   -0.09    0.75
  -8  -1   7    0.42    0.73
  -8  -1   6   -0.35    0.67
  -8  -1   6    0.00    0.27
   8   1  -5   12.05    0.54
  -8  -1   5   11.16    1.07
  -8  -1   5   11.68    0.66
  -8  -1   5   10.87    0.69
   8   1  -4   24.13    0.94
  -8  -1   4   23.86    1.01
  -8  -1   4   23.12    1.06
  -8  -1   4   22.94    1.41
   8   1  -3    7.78    0.49
  -8  -1   3    7.74    0.82
  -8  -1   3    7.43    0.56
  -8  -1   3    7.35    0.67
   8   1  -2    1.95    0.30
  -8  -1   2    1.97    0.40
  -8  -1   2    3.70    0.63
  -8  -1   2    3.12    0.39
   8   1  -1   -0.15    0.27
  -8  -1   1    0.40    0.31
  -8  -1   1    0.31    0.37
   8   1   0   12.08    0.75
  -8  -1   0   12.83    0.73
   8   1   1   -0.05    0.34
   8   1   2    4.31    0.55
   8   1   3   -0.30    0.40
   8   1   4   -0.43    0.45
   8   1   5    0.69    0.51
   8   1   6    5.83    0.76
   8   1   7   -0.61    0.57
   8   1   8   -0.49    0.61
  -7  -1  11   -0.06    1.06
  -7  -1  10    0.45    0.99
  -7  -1   9    1.15    0.90
  -7  -1   8    0.35    0.72
  -7  -1   7    0.75    0.23
  -7  -1   7   -0.18    0.26
  -7  -1   7    0.75    0.67
   7   1  -6    6.06    0.25
   7   1  -6    5.05    0.23
  -7  -1   6    5.31    0.83
  -7  -1   6    5.02    0.46
   7   1  -5    0.60    0.15
   7   1  -5    0.25    0.16
  -7  -1   5    0.57    0.27
  -7  -1   5    0.38    0.25
  -7  -1   5    0.06    0.58
   7   1  -4    0.17    0.17
  -7  -1   4    0.41    0.52
  -7  -1   4    0.05    0.24
  -7  -1   4    0.14    0.28
   7   1  -3    2.82    0.33
  -7  -1   3    2.71    0.53
  -7  -1   3    2.96    0.33
  -7  -1   3    2.99    0.39
   7   1  -2    3.69    0.39
  -7  -1   2    5.11    0.65
  -7  -1   2    4.26    0.44
  -7  -1   2    4.38    0.53
   7   1  -1    3.58    0.43
  -7  -1   1    4.24    0.45
  -7  -1   1    4.87    0.56
   7   1   0    1.72    0.30
   7   1   0    2.04    0.28
  -7  -1   0    1.73    0.35
  -7  -1   0    1.87    0.30
   7   1   1    9.97    0.66
   7   1   1   10.26    0.59
  -7  -1  -1   10.98    0.63
   7   1   2   21.93    1.03
   7   1   3    4.63    0.52
   7   1   4   -0.37    0.37
   7   1   5    2.85    0.52
   7   1   6    4.81    0.60
   7   1   7   -0.96    0.49
   7   1   8   -0.72    0.50
   7   1   9   -0.38    0.55
  -6  -1  10    0.48    0.89
  -6  -1   9    0.62    0.87
  -6  -1   8    0.65    0.17
  -6  -1   8    0.34    0.17
  -6  -1   8    0.72    0.76
  -6  -1   7   -0.04    0.59
  -6  -1   7    0.22    0.19
  -6  -1   6    5.42    0.77
  -6  -1   6    3.24    0.37
  -6  -1   6    4.15    0.38
   6   1  -5    4.04    0.24
   6   1  -5    3.95    0.25
  -6  -1   5    3.61    0.40
  -6  -1   5    4.44    0.68
   6   1  -4    0.08    0.15
   6   1  -4    0.44    0.14
  -6  -1   4    0.30    0.24
  -6  -1   4    0.27    0.48
  -6  -1   4    0.47    0.22
   6   1  -3   26.11    0.99
   6   1  -3   25.69    0.97
  -6  -1   3   26.08    1.07
  -6  -1   3   27.82    1.38
  -6  -1   3   26.35    1.02
   6   1  -2   -0.10    0.17
   6   1  -2   -0.33    0.17
  -6  -1   2    0.23    0.37
  -6  -1   2    0.10    0.28
  -6  -1   2   -0.22    0.22
   6   1  -1    2.80    0.30
   6   1  -1    3.18    0.35
  -6  -1   1    3.26    0.37
  -6  -1   1    3.12    0.35
   6   1   0   60.78    2.12
   6   1   0   57.67    2.08
  -6  -1   0   60.24    2.11
  -6  -1   0   61.06    2.15
   6   1   1    4.94    0.40
   6   1   1    4.94    0.48
  -6  -1  -1    5.04    0.42
   6   1   2   -0.36    0.26
   6   1   2   -0.25    0.21
  -6  -1  -2    0.02    0.24
   6   1   3   -0.08    0.30
   6   1   3    0.01    0.24
   6   1   4    3.95    0.46
   6   1   4    3.90    0.45
   6   1   5    5.93    0.54
   6   1   5    5.59    0.66
   6   1   6   -0.50    0.37
   6   1   6    0.18    0.32
   6   1   7   -0.26    0.44
   6   1   8   -0.49    0.46
   6   1   9    1.17    0.52
   6   1  10   -0.58    0.52
  -5  -1   9    0.90    0.82
  -5  -1   8    1.13    0.16
  -5  -1   8    1.42    0.70
  -5  -1   7    0.24    0.61
  -5  -1   7    0.35    0.15
  -5  -1   7    0.08    0.16
  -5  -1   6    0.81    0.19
  -5  -1   6    1.48    0.21
  -5  -1   6    2.02    0.61
   5   1  -5    4.60    0.19
  -5  -1   5    4.39    0.62
  -5  -1   5    3.37    0.35
   5   1  -4   58.92    2.00
   5   1  -4   62.27    2.02
  -5  -1   4   60.93    2.09
  -5  -1   4   58.24    2.68
   5   1  -3   75.27    2.53
   5   1  -3   73.29    2.51
  -5  -1   3   74.25    3.27
  -5  -1   3   76.46    2.59
  -5  -1   3   76.97    2.55
   5   1  -2  112.20    3.76
   5   1  -2  112.74    3.77
  -5  -1   2  106.59    4.77
  -5  -1   2  116.30    3.82
  -5  -1   2  119.01    3.79
   5   1  -1    2.00    0.25
   5   1  -1    2.41    0.27
  -5  -1   1    1.97    0.23
  -5  -1   1    2.22    0.29
   5   1   0   30.96    1.18
   5   1   0   30.90    1.15
  -5  -1   0   33.20    1.21
  -5  -1   0   32.10    1.18
   5   1   1   12.31    0.57
   5   1   1   12.59    0.60
  -5  -1  -1   13.59    0.64
  -5  -1  -1   12.60    0.60
   5   1   2    4.44    0.43
   5   1   2    4.21    0.35
  -5  -1  -2    4.17    0.36
   5   1   3    2.33    0.27
   5   1   3    3.07    0.37
  -5  -1  -3    2.36    0.28
   5   1   4    2.27    0.35
   5   1   4    3.15    0.32
   5   1   5    0.08    0.23
   5   1   5    0.10    0.32
   5   1   6    2.13    0.36
   5   1   6    1.57    0.38
   5   1   7    0.87    0.39
   5   1   8    0.24    0.40
   5   1   9   -0.32    0.41
   5   1  10   -0.74    0.43
  -4  -1   8    1.03    0.67
  -4  -1   7    6.36    0.81
  -4  -1   7    4.28    0.29
  -4  -1   6   18.74    0.72
  -4  -1   6   21.38    1.17
  -4  -1   6   18.29    0.69
  -4  -1   5    4.64    0.61
  -4  -1   5    3.60    0.27
  -4  -1   5    4.14    0.31
   4   1  -4    0.08    0.07
   4   1  -4    0.07    0.08
  -4  -1   4   -0.23    0.16
  -4  -1   4   -0.01    0.11
  -4  -1   4   -0.11    0.36
   4   1  -3    3.89    0.22
   4   1  -3    3.92    0.24
  -4  -1   3    3.74    0.33
  -4  -1   3    4.03    0.46
   4   1  -2    1.60    0.18
   4   1  -2    1.66    0.21
  -4  -1   2    1.53    0.31
  -4  -1   2    1.55    0.18
  -4  -1   2    1.66    0.23
   4   1  -1   40.13    1.42
   4   1  -1   40.25    1.43
  -4  -1   1   43.93    1.47
  -4  -1   1   40.09    1.43
   4   1   0   50.07    1.74
   4   1   0   49.34    1.73
  -4  -1   0   51.81    1.77
  -4  -1   0   50.03    1.74
   4   1   1    0.29    0.18
   4   1   1    0.26    0.14
  -4  -1  -1    0.80    0.19
  -4  -1  -1    0.21    0.15
   4   1   2   83.69    2.83
   4   1   2   82.67    2.80
  -4  -1  -2   83.06    2.82
   4   1   3    9.62    0.49
   4   1   3    9.80    0.54
  -4  -1  -3    9.53    0.49
   4   1   4   26.86    1.06
   4   1   4   28.02    1.10
  -4  -1  -4   28.15    1.06
   4   1   5    0.07    0.22
   4   1   5   -0.26    0.25
   4   1   6    7.41    0.51
   4   1   6    7.13    0.58
   4   1   7   -0.17    0.30
   4   1   7    0.28    0.28
   4   1   8   -0.45    0.33
   4   1   9   -0.52    0.35
   4   1  10    0.09    0.40
   4   1  11   -0.74    0.41
  -3  -1   8   11.86    0.46
  -3  -1   7    0.55    0.12
  -3  -1   7    0.19    0.49
  -3  -1   6    5.62    0.28
  -3  -1   6    4.74    0.65
  -3  -1   5    0.30    0.10
  -3  -1   5    0.09    0.37
  -3  -1   5    0.45    0.12
  -3  -1   4    5.51    0.29
  -3  -1   4    5.89    0.52
  -3  -1   4    6.80    0.31
   3   1  -3    0.08    0.07
   3   1  -3    0.06    0.06
  -3  -1   3    0.19    0.23
  -3  -1   3    0.02    0.12
  -3  -1   3    0.06    0.06
   3   1  -2    9.81    0.41
   3   1  -2   10.28    0.39
  -3  -1   2    8.73    0.45
  -3  -1   2   10.28    0.56
   3   1  -1  920.38   31.02
   3   1  -1  969.89   30.96
  -3  -1   1  904.07   30.83
  -3  -1   1 1000.00   31.03
   3   1   0  426.50   14.00
   3   1   0  427.46   13.87
  -3  -1   0  414.10   13.87
  -3  -1   0  438.80   13.89
   3   1   1    6.16    0.32
   3   1   1    6.24    0.34
  -3  -1  -1    5.98    0.32
  -3  -1  -1    5.96    0.32
   3   1   2  107.10    3.48
   3   1   2  104.11    3.50
  -3  -1  -2  100.00    3.47
  -3  -1  -2  108.05    3.49
   3   1   3    1.37    0.19
   3   1   3    0.94    0.21
  -3  -1  -3    1.06    0.17
   3   1   4    1.86    0.22
   3   1   4    1.38    0.23
  -3  -1  -4    2.21    0.22
   3   1   5   12.61    0.58
   3   1   5   12.23    0.62
  -3  -1  -5   12.38    0.57
   3   1   6    5.86    0.44
   3   1   6    5.61    0.47
   3   1   7    0.47    0.24
   3   1   7    0.37    0.28
   3   1   8   -0.25    0.29
   3   1   9    0.16    0.33
   3   1  10    0.58    0.38
   3   1  11   -0.08    0.38
  -2  -1  10    0.32    0.18
  -2  -1   9    2.07    0.21
  -2  -1   9    1.84    0.22
  -2  -1   8    1.20    0.18
  -2  -1   7    0.23    0.13
  -2  -1   6   23.45    1.23
  -2  -1   6   23.07    0.81
  -2  -1   5    3.56    0.49
  -2  -1   5    3.55    0.20
  -2  -1   4    7.02    0.29
  -2  -1   4    7.99    0.54
  -2  -1   4    8.05    0.30
   2   1  -3   22.35    0.79
   2   1  -3   25.70    0.80
  -2  -1   3   24.46    1.11
  -2  -1   3   25.13    0.82
  -2  -1   3   22.40    0.82
   2   1  -2  404.36   13.06
   2   1  -2  397.80   13.09
  -2  -1   2  397.80   13.06
  -2  -1   2  403.33   16.38
   2   1  -1   44.10    1.43
   2   1  -1   41.18    1.43
  -2  -1   1   40.43    1.44
  -2  -1   1   44.23    1.79
   2   1   0    9.06    0.37
   2   1   0    8.25    0.36
  -2  -1   0    9.18    0.37
  -2  -1   0    9.91    0.39
   2   1   1   26.36    0.91
   2   1   1   25.51    0.93
  -2  -1  -1   26.67    0.92
  -2  -1  -1   26.05    0.92
   2   1   2   75.54    2.49
  -2  -1  -2   75.77    2.49
  -2  -1  -2   72.67    2.48
   2   1   3    0.33    0.14
   2   1   3    0.50    0.13
  -2  -1  -3    0.58    0.13
   2   1   4   38.88    1.39
   2   1   4   39.37    1.38
  -2  -1  -4   40.15    1.38
   2   1   5   12.56    0.54
   2   1   5   11.60    0.56
  -2  -1  -5   12.18    0.52
   2   1   6    0.07    0.18
   2   1   6   -0.08    0.19
  -2  -1  -6   -0.03    0.15
   2   1   7    0.04    0.20
   2   1   7    0.06    0.22
   2   1   8    3.63    0.46
   2   1   9    1.14    0.31
   2   1  10   -0.28    0.32
   2   1  11   -0.42    0.36
   2   1  12   -0.36    0.40
  -1  -1  11    0.34    0.27
  -1  -1  10    0.28    0.26
  -1  -1   9    4.18    0.40
  -1  -1   8    0.32    0.20
  -1  -1   7    6.03    0.36
  -1  -1   6    0.03    0.14
  -1  -1   5   27.65    0.95
  -1  -1   4   11.94    0.42
  -1  -1   4   10.95    0.62
   1   1  -3   59.57    2.02
   1   1  -3   65.66    2.02
  -1  -1   3   63.96    2.03
  -1  -1   3   58.30    2.60
   1   1  -2   69.68    2.23
   1   1  -2   67.11    2.23
  -1  -1   2   66.02    2.83
  -1  -1   2   69.74    2.23
   1   1  -1    0.10    0.04
   1   1  -1    0.07    0.05
   1   1  -1    0.12    0.04
  -1  -1   1    0.10    0.04
  -1  -1   1    0.17    0.07
  -1  -1  -1   64.86    2.14
   1   1   2    9.45    0.38
  -1  -1  -2    9.08    0.35
  -1  -1  -2    9.36    0.37
   1   1   3   21.78    0.78
  -1  -1  -3   21.26    0.76
   1   1   4  206.66    6.74
  -1  -1  -4  205.88    6.73
   1   1   5   16.55    0.65
  -1  -1  -5   16.48    0.61
   1   1   6    6.66    0.39
  -1  -1  -6    6.85    0.31
   1   1   7    0.04    0.06
   1   1   7    0.09    0.19
  -1  -1  -7   -0.06    0.10
   1   1   8    2.92    0.29
   1   1   9    0.45    0.27
   1   1  10   -0.03    0.29
   1   1  11   -0.02    0.34
   1   1  12   -0.03    0.39
   0  -1  11    0.14    0.35
   0  -1  10    0.03    0.31
   0  -1   9    0.75    0.29
   0  -1   8    3.44    0.40
   0  -1   7    5.53    0.39
   0   1  -6    4.32    0.20
   0   1  -6    4.48    0.21
   0  -1   6    4.43    0.32
   0   1  -5    6.77    0.28
   0  -1   5    6.83    0.34
   0   1  -4    0.41    0.08
   0  -1   4    0.47    0.11
   0   1  -3   50.34    1.68
   0  -1   3   51.72    1.69
   0   1  -2   81.46    2.68
   0  -1   2   82.51    2.68
   0   1   0   -0.02    0.01
   0   1   0   -0.02    0.01
   0  -1   0   -0.01    0.01
   0   1   1   26.65    1.09
   0  -1  -1   29.75    0.86
   0  -1  -1   22.22    0.87
   0   1   2   73.62    2.47
   0   1   2   72.05    2.46
   0   1   2   73.32    3.11
   0  -1  -2   82.29    2.45
   0   1   3   52.85    1.65
   0   1   3   49.49    1.63
   0   1   3   44.11    2.08
   0  -1  -3   51.09    1.62
   0   1   4    0.55    0.10
   0   1   4    0.85    0.12
   0  -1  -4    0.51    0.06
   0   1   5    6.59    0.31
   0   1   5    6.32    0.31
   0   1   6    3.98    0.27
   0   1   6    4.08    0.27
   0   1   7    5.05    0.34
   0   1   7    4.54    0.32
   0   1   8    3.34    0.34
   0   1   8    2.81    0.30
   0   1   9    0.79    0.24
   0   1  10   -0.13    0.27
   0   1  11    0.33    0.31
   1  -1  12    0.01    0.43
   1  -1  11   -0.03    0.40
   1  -1  10   -0.11    0.34
   1  -1   9    0.37    0.30
  -1   1  -8    6.31    0.31
   1  -1   8    6.85    0.50
  -1   1  -7    0.32    0.13
   1  -1   7   -0.07    0.21
  -1   1  -6    7.11    0.34
   1  -1   6    6.97    0.42
  -1   1  -5   17.48    0.65
   1  -1   5   17.79    0.69
  -1   1  -4  197.33    6.65
   1  -1   4  210.93    6.67
  -1   1  -3   20.91    0.75
   1  -1   3   21.97    0.77
  -1   1  -2    9.20    0.35
  -1   1   1    0.13    0.08
   1  -1  -1    0.11    0.03
   1  -1  -1    0.06    0.06
  -1   1   2   63.87    2.09
  -1   1   2   64.36    2.68
  -1   1   3   61.18    2.00
  -1   1   3   65.12    2.00
  -1   1   3   57.94    2.59
  -1   1   4   11.91    0.41
  -1   1   4   11.13    0.64
  -1   1   4   10.94    0.40
  -1   1   5   24.78    1.21
  -1   1   5   26.06    0.86
  -1   1   5   25.32    0.86
  -1   1   6   -0.21    0.11
  -1   1   6   -0.16    0.11
  -1   1   7    4.49    0.28
  -1   1   7    5.85    0.30
  -1   1   8   -0.16    0.14
  -1   1   8    0.02    0.16
  -1   1   9    2.07    0.26
  -1   1  10    0.39    0.23
   2  -1  12   -0.74    0.47
   2  -1  11   -0.59    0.40
   2  -1  10   -0.22    0.36
   2  -1   9    1.18    0.35
   2  -1   8    3.93    0.49
   2  -1   7   -0.22    0.24
  -2   1  -6    0.11    0.15
   2  -1   6   -0.03    0.21
  -2   1  -5   12.20    0.51
   2  -1   5   12.02    0.56
  -2   1  -4   37.57    1.33
   2  -1   4   39.47    1.36
  -2   1  -3    0.52    0.12
   2  -1   3    0.49    0.14
  -2   1  -2   74.59    2.50
   2  -1   2   75.67    2.50
  -2   1  -1   25.92    0.89
   2  -1   1   25.32    0.89
  -2   1   0    9.68    0.35
   2  -1   0    8.23    0.34
   2  -1  -1   43.89    1.45
  -2   1   2  391.43   15.64
  -2   1   2  336.23   12.48
   2  -1  -2  412.59   12.47
   2  -1  -2  391.77   12.45
  -2   1   3   23.08    0.76
  -2   1   3   22.94    1.07
  -2   1   4    7.11    0.50
  -2   1   5    2.82    0.42
  -2   1   6   21.76    1.17
  -2   1   7    0.81    0.48
   3  -1  11   -0.02    0.43
   3  -1  10    0.97    0.42
   3  -1   9    0.09    0.34
   3  -1   8   -0.20    0.30
   3  -1   7    0.84    0.26
   3  -1   7    0.10    0.28
   3  -1   6    5.17    0.47
   3  -1   6    6.10    0.43
  -3   1  -5   12.55    0.56
   3  -1   5   12.01    0.60
  -3   1  -4    1.60    0.19
   3  -1   4    1.86    0.24
  -3   1  -3    0.91    0.15
   3  -1   3    0.78    0.18
  -3   1  -2  105.08    3.46
   3  -1   2  103.83    3.47
  -3   1  -1    5.95    0.30
   3  -1   1    6.08    0.31
  -3   1   0  411.86   13.15
   3  -1   0  397.72   13.28
  -3   1   1  914.85   29.88
   3  -1  -1  921.29   29.91
   3  -1  -1  908.98   29.82
  -3   1   2   10.59    0.60
   3  -1  -2   10.39    0.39
   3  -1  -2   10.59    0.39
  -3   1   3   -0.07    0.24
  -3   1   3    0.10    0.07
   3  -1  -3    0.09    0.05
   3  -1  -3   -0.09    0.06
  -3   1   4    5.97    0.50
  -3   1   4    6.21    0.24
  -3   1   5    0.68    0.40
  -3   1   6    4.61    0.64
  -3   1   7    0.12    0.47
  -3   1   8   13.41    1.06
   4  -1  11   -0.60    0.45
   4  -1  10   -0.30    0.41
   4  -1   9   -0.46    0.37
   4  -1   8    0.01    0.35
   4  -1   7   -0.16    0.31
   4  -1   7   -0.07    0.26
   4  -1   6    7.23    0.50
   4  -1   6    6.92    0.56
   4  -1   5   -0.27    0.25
   4  -1   5    0.22    0.21
  -4   1  -4   26.86    1.04
   4  -1   4   27.52    1.08
   4  -1   4   27.73    1.04
  -4   1  -3    9.04    0.46
   4  -1   3    9.23    0.51
  -4   1  -2   79.65    2.73
   4  -1   2   81.95    2.74
  -4   1  -1    0.14    0.12
   4  -1   1    0.21    0.13
   4  -1   1    0.13    0.17
  -4   1   0   50.10    1.69
   4  -1   0   49.02    1.70
   4  -1   0   49.10    1.68
  -4   1   1   40.00    1.38
   4  -1  -1   39.50    1.38
   4  -1  -1   40.92    1.38
  -4   1   2    1.80    0.19
  -4   1   2    1.71    0.36
   4  -1  -2    1.66    0.17
   4  -1  -2    1.81    0.18
  -4   1   3    4.18    0.46
   4  -1  -3    4.33    0.22
   4  -1  -3    3.99    0.22
  -4   1   4    0.14    0.10
  -4   1   4    0.01    0.38
  -4   1   5    4.48    0.23
  -4   1   5    4.52    0.62
  -4   1   6   15.09    0.58
  -4   1   6   19.13    1.08
  -4   1   7    5.94    0.81
  -4   1   8    0.82    0.60
  -4   1   9    1.29    0.75
   5  -1  10   -1.01    0.43
   5  -1   9   -0.36    0.42
   5  -1   8   -0.04    0.41
   5  -1   7    1.20    0.38
   5  -1   6    2.20    0.34
   5  -1   6    1.67    0.38
   5  -1   5   -0.03    0.31
   5  -1   5    0.46    0.24
   5  -1   4    3.10    0.37
   5  -1   4    3.27    0.38
  -5   1  -3    2.82    0.29
   5  -1   3    2.76    0.29
   5  -1   3    2.84    0.34
  -5   1  -2    4.13    0.35
   5  -1   2    3.90    0.41
   5  -1   2    4.03    0.33
  -5   1  -1   12.14    0.57
   5  -1   1   13.00    0.56
   5  -1   1   12.61    0.60
  -5   1   0   31.29    1.14
   5  -1   0   31.70    1.13
   5  -1   0   31.20    1.15
  -5   1   1    2.05    0.25
   5  -1  -1    1.46    0.19
   5  -1  -1    2.13    0.22
  -5   1   2  111.36    3.66
  -5   1   2  106.01    4.69
   5  -1  -2  110.41    3.66
   5  -1  -2  113.81    3.66
  -5   1   3   73.27    3.19
  -5   1   3   67.84    2.43
   5  -1  -3   74.18    2.42
   5  -1  -3   74.74    2.42
  -5   1   4   58.65    2.70
   5  -1  -4   60.17    1.98
   5  -1  -4   60.52    2.00
  -5   1   5    3.64    0.58
  -5   1   5    3.52    0.26
  -5   1   6    1.86    0.62
  -5   1   6    1.23    0.17
  -5   1   7    0.00    0.58
  -5   1   8    1.34    0.67
  -5   1   9    0.42    0.72
  -5   1  10    1.00    0.90
   6  -1   9    0.90    0.50
   6  -1   8   -0.33    0.45
   6  -1   7    0.01    0.41
   6  -1   6   -0.03    0.31
   6  -1   6   -0.42    0.36
   6  -1   5    5.43    0.64
   6  -1   5    6.41    0.54
   6  -1   4    3.68    0.43
   6  -1   4    4.02    0.44
   6  -1   3    0.13    0.22
   6  -1   3   -0.26    0.29
  -6   1  -2    0.06    0.20
   6  -1   2   -0.21    0.28
   6  -1   2   -0.27    0.21
  -6   1  -1    5.26    0.41
   6  -1   1    4.72    0.46
   6  -1   1    5.12    0.39
  -6   1   0   58.07    2.05
   6  -1   0   59.62    2.07
   6  -1   0   59.24    2.04
  -6   1   1    2.77    0.33
   6  -1  -1    3.06    0.34
   6  -1  -1    2.80    0.28
  -6   1   2    0.17    0.18
   6  -1  -2    0.32    0.16
   6  -1  -2    0.19    0.18
  -6   1   3   22.92    1.34
  -6   1   3   25.18    0.94
   6  -1  -3   25.91    0.92
   6  -1  -3   25.02    0.91
  -6   1   4    0.27    0.47
  -6   1   4    0.43    0.17
   6  -1  -4    0.28    0.13
   6  -1  -4    0.44    0.14
  -6   1   5    3.60    0.65
   6  -1  -5    3.76    0.19
   6  -1  -5    3.82    0.21
  -6   1   6    3.86    0.32
  -6   1   6    5.05    0.80
  -6   1   7   -0.43    0.68
  -6   1   8    0.25    0.75
  -6   1   9   -0.24    0.77
  -6   1  10    0.59    0.95
  -6   1  11    0.07    0.99
   7  -1   9   -0.65    0.52
   7  -1   8   -0.58    0.52
   7  -1   7   -0.62    0.47
   7  -1   6    5.84    0.63
   7  -1   5    2.99    0.51
   7  -1   4   -0.66    0.38
   7  -1   3    4.66    0.51
   7  -1   2   21.25    0.99
  -7   1  -1   10.13    0.59
   7  -1   1    9.61    0.63
  -7   1   0    1.51    0.26
   7  -1   0    2.37    0.34
  -7   1   1    3.45    0.39
   7  -1  -1    3.57    0.41
  -7   1   2    4.35    0.40
   7  -1  -2    3.98    0.39
  -7   1   3    2.39    0.59
  -7   1   3    2.22    0.27
   7  -1  -3    2.70    0.33
   7  -1  -3    2.38    0.28
  -7   1   4    0.19    0.20
  -7   1   4   -0.08    0.51
   7  -1  -4    0.29    0.16
   7  -1  -4    0.33    0.16
  -7   1   5    0.26    0.66
  -7   1   5    0.40    0.18
   7  -1  -5    0.28    0.15
   7  -1  -5    0.48    0.14
  -7   1   6    3.55    0.33
  -7   1   7    0.34    0.21
  -7   1   7    0.38    0.69
  -7   1   8    0.17    0.80
  -7   1   9    0.99    0.92
  -7   1  10   -0.44    0.95
  -7   1  11    0.42    1.14
   8  -1   8   -0.93    0.57
   8  -1   7   -0.46    0.54
   8  -1   6    5.51    0.69
   8  -1   5    0.29    0.47
   8  -1   4   -0.32    0.43
   8  -1   3   -0.27    0.42
   8  -1   2    4.18    0.52
   8  -1   1   -0.50    0.31
  -8   1   0   11.67    0.66
   8  -1   0   10.87    0.69
  -8   1   1    0.12    0.25
   8  -1  -1    0.10    0.27
  -8   1   2    2.35    0.33
   8  -1  -2    2.20    0.30
  -8   1   3    6.23    0.85
  -8   1   3    7.66    0.52
   8  -1  -3    7.30    0.49
  -8   1   4   20.52    1.42
  -8   1   4   24.01    0.97
   8  -1  -4   24.47    0.92
  -8   1   5   11.99    0.63
  -8   1   5   11.11    1.12
   8  -1  -5   12.29    0.53
  -8   1   6    0.24    0.70
  -8   1   7    0.49    0.81
  -8   1   8   -0.26    0.89
  -8   1   9   -0.58    0.88
  -8   1  10   -0.17    1.01
  -8   1  11    0.21    1.18
   9  -1   7   -0.30    0.65
   9  -1   6   -0.40    0.61
   9  -1   5   -0.18    0.57
   9  -1   4   -0.40    0.51
   9  -1   3    0.92    0.53
   9  -1   2    5.56    0.61
   9  -1   1   -0.52    0.36
   9  -1   0    3.58    0.45
  -9   1   1    0.24    0.30
   9  -1  -1    0.36    0.33
  -9   1   2    9.23    0.63
   9  -1  -2    9.95    0.65
  -9   1   3    5.29    0.81
  -9   1   3    4.81    0.53
   9  -1  -3    4.75    0.49
  -9   1   4    1.45    0.73
  -9   1   4    1.41    0.33
   9  -1  -4    1.00    0.25
  -9   1   5    0.31    0.73
  -9   1   6   -0.06    0.81
  -9   1   7   -0.97    0.81
  -9   1   8    0.62    0.97
  -9   1   9   -0.25    0.98
  -9   1  10   -0.60    1.06
  10  -1   6   -0.42    0.67
  10  -1   5   -0.22    0.66
  10  -1   4   -0.21    0.60
  10  -1   3    0.68    0.60
  10  -1   2    0.24    0.49
  10  -1   1    0.50    0.46
  10  -1   0    0.68    0.43
  10  -1  -1    0.78    0.40
 -10   1   2    2.39    0.41
  10  -1  -2    1.56    0.38
 -10   1   3    2.34    0.77
  10  -1  -3    1.64    0.35
 -10   1   4    3.30    0.84
  10  -1  -4    2.51    0.34
 -10   1   5    1.21    0.80
 -10   1   6    0.99    0.89
 -10   1   7   -0.02    0.92
 -10   1   8   -0.03    0.98
 -10   1   9    0.41    1.12
  11  -1   6   -0.56    0.77
  11  -1   5   -0.26    0.75
  11  -1   4    0.69    0.69
  11  -1   3   -0.52    0.59
  11  -1   2    0.71    0.60
  11  -1   1   -0.32    0.52
  11  -1   0    0.03    0.47
  11  -1  -1   -0.09    0.42
  11  -1  -2    1.38    0.43
 -11   1   3    0.71    0.76
  11  -1  -3    0.11    0.34
 -11   1   4    1.22    0.80
 -11   1   5    0.85    0.86
 -11   1   6    2.23    0.99
 -11   1   7    0.63    0.99
 -11   1   8   -0.38    0.99
 -11   1   9   -0.45    1.14
  12  -1   5   -0.01    0.82
  12  -1   4    0.71    0.82
  12  -1   3   -0.23    0.71
  12  -1   2    0.07    0.62
  12  -1   1   -0.19    0.57
  12  -1   0    0.54    0.52
  12  -1  -1    0.09    0.46
 -12   1   2    2.53    0.86
  12  -1  -2    0.79    0.43
 -12   1   3    1.62    0.88
 -12   1   4    1.67    0.91
 -12   1   5    1.66    0.95
 -12   1   6    1.34    0.96
 -12   1   7    0.87    1.04
 -12   1   8    1.64    1.17
  13  -1   4   -0.20    0.84
  13  -1   3    0.66    0.77
  13  -1   2    0.72    0.75
  13  -1   1    0.21    0.63
  13  -1   0   -0.37    0.57
  13  -1  -1    0.18    0.54
 -13   1   2    0.83    0.94
 -13   1   3    0.58    0.91
 -13   1   4    1.30    0.93
 -13   1   5    1.85    1.01
 -13   1   6    1.14    1.08
 -13   1   7    1.92    1.21
  14  -1   2    0.23    0.82
  14  -1   1    0.08    0.74
  14  -1   0    1.12    0.69
 -14   1   2    1.32    1.02
 -14   1   3    1.28    1.00
 -14   1   4    1.29    1.03
 -14   1   5    1.84    1.12
 -14  -2   5    1.05    1.02
 -14  -2   4    1.87    1.02
 -14  -2   3    1.04    0.96
 -14  -2   2    0.96    0.97
 -14  -2   1    0.51    1.00
  14   2   0    0.49    0.65
  14   2   1    0.74    0.78
  14   2   2    0.69    0.82
 -13  -2   6    1.18    1.03
 -13  -2   5    1.83    0.97
 -13  -2   4    1.16    0.91
 -13  -2   3    1.29    0.89
 -13  -2   2    0.23    0.86
  13   2  -1    0.61    0.57
  13   2   0    0.08    0.61
  13   2   1    0.42    0.70
  13   2   2    0.88    0.75
  13   2   3    0.71    0.81
 -12  -2   8    0.34    1.05
 -12  -2   7    1.23    1.01
 -12  -2   6    1.83    1.00
 -12  -2   5    1.35    0.89
 -12  -2   4    1.18    0.85
 -12  -2   3    2.72    0.86
  12   2  -2    0.30    0.46
 -12  -2   2    1.27    0.79
  12   2  -1    1.04    0.52
  12   2   0    1.73    0.58
  12   2   1    0.23    0.58
  12   2   2    1.77    0.74
  12   2   3   -0.32    0.74
  12   2   4    0.01    0.80
  12   2   5    0.18    0.90
 -11  -2   9   -0.42    1.06
 -11  -2   8    0.52    1.01
 -11  -2   7    1.13    0.93
 -11  -2   6    1.58    0.93
 -11  -2   5    1.52    0.85
 -11  -2   4    2.31    0.81
  11   2  -3    0.55    0.38
 -11  -2   3    0.79    0.71
  11   2  -2    0.60    0.40
 -11  -2   2    0.87    0.69
  11   2  -1    0.11    0.43
  11   2   0    4.34    0.61
  11   2   1    4.52    0.66
  11   2   2    0.40    0.64
  11   2   3    1.26    0.72
  11   2   4   -0.32    0.73
  11   2   5    0.94    0.82
  11   2   6    0.98    1.00
 -10  -2   9   -1.05    0.98
 -10  -2   8   -0.48    0.94
 -10  -2   7    1.16    0.86
 -10  -2   6    2.24    0.89
 -10  -2   6    0.08    0.40
 -10  -2   5   -1.16    0.40
 -10  -2   5    0.69    0.77
  10   2  -4   -0.05    0.29
 -10  -2   4    0.56    0.69
 -10  -2   4   -1.23    0.43
  10   2  -3    0.30    0.32
 -10  -2   3    0.65    0.63
 -10  -2   3   -0.74    0.49
  10   2  -2    2.33    0.39
 -10  -2   2    2.98    0.69
 -10  -2   2    0.67    0.57
  10   2  -1    0.79    0.38
  10   2   0    0.31    0.42
  10   2   1    0.32    0.47
  10   2   2    1.07    0.58
  10   2   3    1.35    0.60
  10   2   4    0.28    0.62
  10   2   5    0.09    0.72
  10   2   6   -0.12    0.77
  -9  -2  10   -1.23    1.08
  -9  -2   9   -1.33    0.95
  -9  -2   8   -0.42    0.89
  -9  -2   7   -0.05    0.81
  -9  -2   7   -0.31    0.30
  -9  -2   6   -0.19    0.34
  -9  -2   6    0.59    0.74
  -9  -2   5    0.52    0.70
  -9  -2   5    0.06    0.38
   9   2  -4    1.71    0.28
  -9  -2   4    1.93    0.68
  -9  -2   4    1.29    0.37
  -9  -2   4    1.01    0.44
   9   2  -3    6.82    0.54
  -9  -2   3    6.69    0.62
  -9  -2   3    4.92    0.61
  -9  -2   3    7.78    0.90
   9   2  -2    0.72    0.32
  -9  -2   2    0.80    0.56
  -9  -2   2    0.56    0.35
  -9  -2   2    0.25    0.45
   9   2  -1   11.46    0.74
  -9  -2   1    8.75    0.89
  -9  -2   1   10.69    0.78
   9   2   0    6.00    0.68
  -9  -2   0    3.62    0.59
   9   2   1    0.43    0.43
   9   2   2   -0.08    0.47
   9   2   3   -0.12    0.50
   9   2   4    3.12    0.68
   9   2   5    2.61    0.66
   9   2   6   -0.06    0.67
   9   2   7    0.36    0.70
  -8  -2  10   -0.73    1.05
  -8  -2   9   -0.35    0.87
  -8  -2   8    0.20    0.25
  -8  -2   8    0.04    0.82
  -8  -2   7   -0.18    0.28
  -8  -2   7   -0.34    0.72
  -8  -2   6    0.15    0.30
  -8  -2   6   -0.19    0.68
   8   2  -5    6.45    0.42
  -8  -2   5    5.84    0.56
  -8  -2   5    5.58    0.89
  -8  -2   5    6.15    0.62
   8   2  -4    6.97    0.46
  -8  -2   4    6.37    0.58
  -8  -2   4    6.40    0.66
  -8  -2   4    6.94    0.83
   8   2  -3    8.65    0.54
  -8  -2   3    9.39    0.83
  -8  -2   3    8.79    0.62
  -8  -2   3    7.67    0.73
   8   2  -2   16.79    0.81
  -8  -2   2   18.37    1.07
  -8  -2   2   16.51    0.83
  -8  -2   2   15.05    0.95
   8   2  -1    6.72    0.58
  -8  -2   1    6.69    0.57
  -8  -2   1    5.97    0.73
  -8  -2   0   -0.26    0.41
  -8  -2   0    0.21    0.31
   8   2   1    1.03    0.40
  -8  -2  -1    0.93    0.43
   8   2   2   -0.13    0.43
   8   2   3   11.22    0.93
   8   2   4    1.53    0.53
   8   2   5    2.71    0.61
   8   2   6   -0.06    0.57
   8   2   7    0.16    0.61
   8   2   8   -0.56    0.61
  -7  -2  10   -0.58    1.03
  -7  -2   9   -0.30    0.83
  -7  -2   9    0.49    0.20
  -7  -2   8    0.29    0.77
  -7  -2   8    0.39    0.24
  -7  -2   7    1.39    0.73
  -7  -2   7    0.77    0.26
   7   2  -6    1.83    0.22
   7   2  -6    2.14    0.21
  -7  -2   6    1.47    0.30
  -7  -2   6    2.32    0.71
   7   2  -5    1.18    0.18
  -7  -2   5    0.51    0.28
  -7  -2   5    0.53    0.58
  -7  -2   5    0.91    0.30
   7   2  -4    1.08    0.20
  -7  -2   4    1.01    0.54
  -7  -2   4    1.17    0.30
  -7  -2   4    0.93    0.32
   7   2  -3    3.94    0.37
  -7  -2   3    3.97    0.45
  -7  -2   3    3.63    0.42
  -7  -2   3    4.16    0.63
   7   2  -2    1.98    0.28
  -7  -2   2    1.70    0.37
  -7  -2   2    1.74    0.30
  -7  -2   2    2.20    0.47
   7   2  -1   20.70    0.89
  -7  -2   1   19.91    0.90
  -7  -2   1   19.58    1.00
   7   2   0    1.27    0.30
  -7  -2   0    1.83    0.42
  -7  -2   0    1.77    0.31
   7   2   1   10.77    0.71
  -7  -2  -1    9.85    0.74
  -7  -2  -1   10.02    0.63
   7   2   2    0.09    0.34
   7   2   3    0.63    0.39
   7   2   4    2.05    0.48
   7   2   5    0.60    0.49
   7   2   6    1.92    0.56
   7   2   7    1.45    0.53
   7   2   8   -0.37    0.52
   7   2   9    1.24    0.62
  -6  -2  10    0.36    0.96
  -6  -2   9    1.81    0.22
  -6  -2   9    3.48    0.99
  -6  -2   8    1.71    0.24
  -6  -2   8    3.21    0.84
  -6  -2   7    3.24    0.38
  -6  -2   7    2.93    0.35
  -6  -2   7    5.34    0.83
  -6  -2   6    0.25    0.57
  -6  -2   6    0.03    0.23
   6   2  -5    2.27    0.20
   6   2  -5    2.31    0.21
  -6  -2   5    1.51    0.29
  -6  -2   5    1.35    0.26
  -6  -2   5    2.25    0.58
   6   2  -4    4.60    0.33
   6   2  -4    4.93    0.31
  -6  -2   4    4.50    0.43
  -6  -2   4    4.54    0.61
  -6  -2   4    4.03    0.47
   6   2  -3    6.95    0.42
   6   2  -3    7.58    0.41
  -6  -2   3    6.53    0.65
  -6  -2   3    7.37    0.50
  -6  -2   3    6.92    0.56
   6   2  -2    1.28    0.24
   6   2  -2    1.34    0.23
  -6  -2   2    1.21    0.28
  -6  -2   2    1.13    0.34
  -6  -2   2    1.43    0.40
   6   2  -1   25.65    1.00
   6   2  -1   23.92    0.98
  -6  -2   1   25.09    1.09
  -6  -2   1   25.99    1.01
   6   2   0   19.43    0.85
   6   2   0   18.50    0.80
  -6  -2   0   19.76    0.93
  -6  -2   0   19.36    0.84
   6   2   1   36.44    1.42
   6   2   1   36.25    1.37
  -6  -2  -1   36.95    1.40
  -6  -2  -1   38.15    1.45
   6   2   2   47.08    1.72
   6   2   2   43.01    1.63
  -6  -2  -2   44.35    1.70
  -6  -2  -2   44.97    1.66
   6   2   3    3.75    0.45
   6   2   3    4.88    0.49
   6   2   4    0.17    0.35
   6   2   4    1.02    0.30
   6   2   5    0.40    0.31
   6   2   5   -0.19    0.38
   6   2   6    1.54    0.38
   6   2   6    1.05    0.46
   6   2   7   -0.29    0.44
   6   2   8   -0.37    0.46
   6   2   9   -0.63    0.47
  -5  -2   9    1.33    0.83
  -5  -2   8    0.57    0.71
  -5  -2   8    0.07    0.18
  -5  -2   7    5.30    0.77
  -5  -2   7    4.54    0.37
  -5  -2   7    4.71    0.33
  -5  -2   6    2.46    0.25
  -5  -2   6    3.70    0.64
  -5  -2   6    3.13    0.36
   5   2  -5    1.64    0.16
   5   2  -5    1.68    0.18
  -5  -2   5    1.45    0.46
  -5  -2   5    1.57    0.25
   5   2  -4    4.49    0.27
   5   2  -4    4.73    0.29
  -5  -2   4    4.20    0.42
  -5  -2   4    3.94    0.39
  -5  -2   4    4.81    0.59
   5   2  -3   88.45    2.93
   5   2  -3   88.50    2.95
  -5  -2   3   84.47    3.00
  -5  -2   3   90.65    2.99
  -5  -2   3   86.15    3.75
   5   2  -2    7.36    0.41
   5   2  -2    7.40    0.40
  -5  -2   2    7.00    0.52
  -5  -2   2    7.43    0.55
  -5  -2   2    6.81    0.46
   5   2  -1   25.50    0.98
   5   2  -1   25.30    0.97
  -5  -2   1   24.87    1.05
  -5  -2   1   26.02    0.99
   5   2   0   24.13    0.97
   5   2   0   23.43    0.94
  -5  -2   0   25.63    1.03
  -5  -2   0   25.10    0.97
   5   2   1   55.95    1.98
   5   2   1   57.81    2.02
  -5  -2  -1   55.89    2.00
  -5  -2  -1   57.77    2.04
   5   2   2   16.15    0.72
   5   2   2   16.19    0.77
  -5  -2  -2   16.34    0.73
  -5  -2  -2   16.43    0.76
   5   2   3   21.94    0.93
   5   2   3   23.62    1.02
  -5  -2  -3   23.03    0.95
   5   2   4    9.41    0.66
   5   2   4    9.21    0.56
   5   2   5    9.75    0.70
   5   2   5    9.35    0.60
   5   2   6    1.06    0.39
   5   2   6    1.11    0.33
   5   2   7    8.90    0.75
   5   2   8    0.02    0.41
   5   2   9   -0.58    0.42
   5   2  10   -0.63    0.44
  -4  -2   9    0.57    0.16
  -4  -2   8    1.25    0.68
  -4  -2   7    0.60    0.17
  -4  -2   7    0.36    0.54
  -4  -2   6    1.15    0.52
  -4  -2   6    0.77    0.18
  -4  -2   6    0.59    0.15
   4   2  -5    0.15    0.07
   4   2  -5    0.09    0.06
  -4  -2   5    0.16    0.41
  -4  -2   5    0.13    0.14
  -4  -2   5    0.29    0.17
   4   2  -4    8.19    0.34
   4   2  -4    7.75    0.33
  -4  -2   4    7.90    0.44
  -4  -2   4    7.79    0.63
   4   2  -3    6.19    0.32
   4   2  -3    6.60    0.31
  -4  -2   3    6.19    0.39
  -4  -2   3    6.46    0.41
  -4  -2   3    6.21    0.52
   4   2  -2    4.18    0.27
   4   2  -2    4.12    0.29
  -4  -2   2    3.73    0.39
  -4  -2   2    4.11    0.37
  -4  -2   2    3.91    0.33
   4   2  -1   21.32    0.82
   4   2  -1   20.59    0.81
  -4  -2   1   21.11    0.83
  -4  -2   1   21.80    0.88
   4   2   0   21.32    0.84
   4   2   0   22.29    0.86
  -4  -2   0   21.81    0.89
  -4  -2   0   22.08    0.86
   4   2   1   10.51    0.50
   4   2   1    9.99    0.53
  -4  -2  -1   10.98    0.52
  -4  -2  -1   10.51    0.55
   4   2   2    6.65    0.42
   4   2   2    6.62    0.48
  -4  -2  -2    7.54    0.44
  -4  -2  -2    7.10    0.43
   4   2   3  101.74    3.41
   4   2   3  106.00    3.46
  -4  -2  -3   95.52    3.40
  -4  -2  -3  101.17    3.42
   4   2   4   23.06    0.99
   4   2   4   23.53    0.93
  -4  -2  -4   22.14    0.92
   4   2   5    0.66    0.25
   4   2   5    0.01    0.29
   4   2   6    2.00    0.37
   4   2   6    2.53    0.34
   4   2   7   14.90    0.77
   4   2   7   14.58    0.82
   4   2   8   -0.17    0.34
   4   2   9    0.00    0.38
   4   2  10   -0.44    0.38
   4   2  11   -0.14    0.43
  -3  -2  10    0.27    0.17
  -3  -2   9    0.85    0.18
  -3  -2   8    0.67    0.17
  -3  -2   7    1.44    0.57
  -3  -2   7    0.68    0.16
  -3  -2   6    2.81    0.25
  -3  -2   6    2.93    0.55
  -3  -2   5   22.67    0.84
  -3  -2   5   24.78    0.86
  -3  -2   5   23.87    1.20
   3   2  -4    1.76    0.14
   3   2  -4    1.96    0.15
  -3  -2   4    2.72    0.24
  -3  -2   4    1.78    0.34
   3   2  -3    3.33    0.20
   3   2  -3    3.29    0.21
  -3  -2   3    4.17    0.27
  -3  -2   3    3.59    0.38
   3   2  -2    9.92    0.42
   3   2  -2    9.92    0.42
  -3  -2   2    9.64    0.56
  -3  -2   2   11.04    0.47
  -3  -2   2   10.26    0.46
   3   2  -1   10.36    0.46
   3   2  -1   10.00    0.45
  -3  -2   1    9.70    0.47
  -3  -2   1   10.92    0.54
  -3  -2   1   10.01    0.49
   3   2   0  104.03    3.37
   3   2   0   97.19    3.36
  -3  -2   0  100.83    3.38
  -3  -2   0  101.69    3.37
   3   2   1    2.32    0.27
   3   2   1    2.60    0.26
  -3  -2  -1    2.36    0.26
  -3  -2  -1    2.54    0.29
   3   2   2   17.51    0.72
   3   2   2   16.74    0.68
  -3  -2  -2   16.89    0.68
  -3  -2  -2   16.26    0.68
   3   2   3    1.03    0.24
   3   2   3    1.17    0.20
  -3  -2  -3    1.03    0.19
  -3  -2  -3    1.25    0.18
   3   2   4    0.14    0.22
   3   2   4    0.75    0.20
  -3  -2  -4    0.48    0.17
   3   2   5    1.47    0.25
   3   2   5    1.08    0.28
  -3  -2  -5    1.61    0.22
   3   2   6   -0.08    0.22
   3   2   6   -0.18    0.25
   3   2   7    1.59    0.30
   3   2   7    1.79    0.33
   3   2   8    2.13    0.35
   3   2   9   -0.03    0.32
   3   2  10   -0.33    0.34
   3   2  11   -0.15    0.39
  -2  -2  11    0.05    0.22
  -2  -2  10    0.22    0.22
  -2  -2   9    5.85    0.40
  -2  -2   8    0.93    0.20
  -2  -2   7    2.98    0.29
  -2  -2   6    0.88    0.16
  -2  -2   5   46.12    1.52
  -2  -2   5   43.86    2.01
   2   2  -4   72.41    2.31
   2   2  -4   66.45    2.31
  -2  -2   4   71.79    2.33
  -2  -2   4   71.69    3.01
   2   2  -3   32.07    1.12
   2   2  -3   34.21    1.11
  -2  -2   3   33.10    1.13
  -2  -2   3   33.02    1.46
   2   2  -2    9.20    0.37
   2   2  -2    8.85    0.36
  -2  -2   2    9.60    0.38
  -2  -2   2    9.29    0.48
   2   2  -1   72.93    2.41
   2   2  -1   70.20    2.41
   2   2  -1   80.07    3.00
  -2  -2   1   70.17    2.42
  -2  -2   1   67.54    2.41
  -2  -2   1   73.98    3.00
   2   2   0    0.98    0.13
   2   2   0    0.89    0.13
  -2  -2   0    0.99    0.15
  -2  -2   0    0.88    0.15
   2   2   1  359.56   11.04
   2   2   1  313.52   11.03
  -2  -2  -1  333.70   11.03
  -2  -2  -1  347.84   11.04
   2   2   2    3.28    0.26
   2   2   2    2.97    0.29
  -2  -2  -2    3.04    0.24
  -2  -2  -2    2.89    0.24
   2   2   3    0.16    0.15
   2   2   3    0.22    0.18
  -2  -2  -3    0.50    0.12
  -2  -2  -3    0.36    0.14
   2   2   4   -0.09    0.15
   2   2   4   -0.33    0.18
  -2  -2  -4    0.01    0.13
   2   2   5    2.18    0.24
   2   2   5    2.16    0.27
  -2  -2  -5    1.88    0.20
   2   2   6    2.14    0.26
   2   2   6    2.17    0.28
  -2  -2  -6    2.12    0.21
   2   2   7    1.65    0.28
   2   2   7    2.14    0.28
   2   2   8    0.50    0.27
   2   2   9   -0.20    0.27
   2   2  10   -0.35    0.31
   2   2  11   -0.62    0.33
  -1  -2  11   -0.12    0.30
  -1  -2  10    0.15    0.27
  -1  -2   9    0.39    0.26
  -1  -2   8    0.26    0.22
  -1  -2   7    0.08    0.18
  -1  -2   6   11.34    0.49
   1   2  -5   15.48    0.55
   1   2  -5   16.16    0.56
  -1  -2   5   16.40    0.60
   1   2  -4    6.23    0.26
   1   2  -4    7.44    0.28
  -1  -2   4    6.39    0.30
   1   2  -3  150.70    4.97
   1   2  -3  156.68    4.98
  -1  -2   3  158.39    4.98
  -1  -2   3  145.18    6.28
   1   2  -2    0.13    0.06
   1   2  -2    0.24    0.06
  -1  -2   2    0.16    0.08
  -1  -2   2    0.13    0.12
   1   2  -1    0.64    0.08
   1   2  -1    0.59    0.08
   1   2  -1    0.66    0.08
  -1  -2   1    0.47    0.08
  -1  -2   1    0.43    0.07
  -1  -2   1    0.51    0.08
   1   2   0    1.87    0.14
   1   2   0    1.91    0.13
  -1  -2   0    1.97    0.15
  -1  -2   0    2.14    0.14
   1   2   1  164.68    5.41
   1   2   1  160.08    5.39
  -1  -2  -1  164.56    5.41
  -1  -2  -1  171.43    5.39
   1   2   2  157.86    5.71
   1   2   2  171.97    5.71
  -1  -2  -2  186.99    5.70
  -1  -2  -2  180.92    5.70
   1   2   3   32.16    1.15
  -1  -2  -3   32.25    1.10
  -1  -2  -3   32.72    1.11
   1   2   4    8.78    0.45
  -1  -2  -4    9.31    0.38
   1   2   5   26.24    0.99
  -1  -2  -5   26.99    0.93
   1   2   6    6.95    0.43
  -1  -2  -6    8.02    0.34
   1   2   7   15.42    0.71
  -1  -2  -7   18.18    0.61
   1   2   8    0.43    0.23
   1   2   8    0.08    0.17
   1   2   9   -0.20    0.24
   1   2  10    0.02    0.28
   1   2  11    2.01    0.36
   1   2  12    0.38    0.37
   0  -2  12   -0.54    0.38
   0  -2  11    0.42    0.38
   0  -2  10    3.34    0.41
   0  -2   9    0.48    0.30
   0  -2   8    2.42    0.31
   0   2  -7    7.55    0.31
   0   2  -7    7.15    0.30
   0  -2   7    7.02    0.46
   0   2  -6    7.84    0.33
   0   2  -6    7.81    0.33
   0  -2   6    7.36    0.42
   0   2  -5   13.21    0.50
   0  -2   5   13.68    0.55
   0   2  -4   11.64    0.45
   0  -2   4   11.70    0.47
   0   2  -3   12.93    0.48
   0  -2   3   12.93    0.49
   0   2  -2   24.00    0.83
   0  -2   2   24.47    0.83
   0   2  -1   98.96    3.08
   0  -2   1   89.14    3.08
   0  -2   0    6.66    0.25
   0   2   1   84.79    3.09
   0   2   1   96.57    3.89
   0  -2  -1   98.91    3.10
   0  -2  -1   94.10    3.11
   0  -2  -1  100.25    3.89
   0   2   2   22.11    1.02
   0   2   2   24.33    0.81
   0  -2  -2   23.78    0.80
   0  -2  -2   24.30    0.81
   0   2   3   11.83    0.47
   0   2   3   11.92    0.60
   0  -2  -3   12.59    0.43
   0  -2  -3   12.08    0.43
   0   2   4   10.80    0.46
   0   2   4   10.59    0.47
   0   2   4   11.15    0.61
   0  -2  -4   11.58    0.39
   0   2   5   12.59    0.53
   0   2   5   13.17    0.54
   0   2   6    6.94    0.38
   0   2   6    6.77    0.36
   0   2   7    5.60    0.37
   0   2   7    6.08    0.36
   0   2   8    1.58    0.23
   0   2   8    1.93    0.23
   0   2   9    0.39    0.22
   0   2  10    3.37    0.33
   0   2  11    0.08    0.29
   1  -2  12    0.23    0.46
   1  -2  11    2.06    0.46
   1  -2  10    0.08    0.37
   1  -2   9    0.04    0.31
   1  -2   8    0.41    0.29
  -1   2  -7   17.25    0.67
   1  -2   7   17.86    0.77
  -1   2  -6    8.00    0.38
   1  -2   6    8.32    0.48
  -1   2  -5   25.93    0.94
   1  -2   5   27.30    0.98
  -1   2  -4    9.53    0.41
   1  -2   4    9.54    0.43
  -1   2  -3   32.70    1.15
   1  -2   3   34.33    1.16
  -1   2  -2  184.88    6.07
   1  -2   2  187.57    6.08
  -1   2  -1  171.03    5.31
   1  -2   1  154.91    5.31
  -1   2   0    2.06    0.12
   1  -2   0    1.61    0.11
  -1   2   1    0.47    0.13
   1  -2  -1    0.40    0.06
  -1   2   2    0.25    0.14
  -1   2   2    0.12    0.05
   1  -2  -2    0.24    0.06
  -1   2   3  150.86    4.87
  -1   2   3  154.08    4.86
  -1   2   3  143.59    6.16
  -1   2   4    6.01    0.47
  -1   2   4    6.15    0.28
  -1   2   4    6.64    0.28
  -1   2   5   12.05    0.53
  -1   2   5   15.04    0.54
  -1   2   5   15.47    0.81
  -1   2   6    9.68    0.39
  -1   2   6    7.75    0.40
  -1   2   6   11.29    0.72
  -1   2   7   -0.23    0.13
  -1   2   7    0.10    0.13
  -1   2   8    0.32    0.16
  -1   2   8    0.00    0.14
  -1   2   9   -0.07    0.15
  -1   2   9    0.34    0.20
  -1   2  10    0.26    0.22
   2  -2  11   -0.47    0.43
   2  -2  10   -0.64    0.38
   2  -2   9   -0.32    0.33
   2  -2   8    0.43    0.33
   2  -2   7    2.02    0.31
  -2   2  -6    2.51    0.28
   2  -2   6    1.82    0.27
  -2   2  -5    2.17    0.21
   2  -2   5    1.71    0.24
  -2   2  -4    0.06    0.12
   2  -2   4    0.03    0.16
  -2   2  -3    0.50    0.13
   2  -2   3    0.24    0.15
  -2   2  -2    3.04    0.21
   2  -2   2    3.05    0.24
  -2   2  -1  336.98   10.89
   2  -2   1  332.96   10.93
  -2   2   0    0.71    0.10
   2  -2   0    1.08    0.11
  -2   2   1   55.56    2.08
   2  -2  -1   70.96    2.09
  -2   2   2    9.04    0.52
   2  -2  -2    9.06    0.33
  -2   2   3   32.22    1.05
  -2   2   3   30.84    1.42
  -2   2   4   67.89    2.89
  -2   2   4   67.07    2.20
  -2   2   5   42.22    1.94
  -2   2   5   40.49    1.41
  -2   2   5   45.88    1.42
  -2   2   6    0.88    0.40
  -2   2   6    0.96    0.10
  -2   2   7    3.04    0.55
   3  -2  11   -0.08    0.47
   3  -2  10   -0.10    0.41
   3  -2   9   -0.28    0.38
   3  -2   8    2.62    0.39
   3  -2   7    1.67    0.33
   3  -2   6   -0.43    0.25
  -3   2  -5    1.55    0.21
   3  -2   5    1.16    0.26
  -3   2  -4    0.30    0.14
   3  -2   4    0.44    0.22
  -3   2  -3    1.34    0.17
   3  -2   3    1.19    0.21
  -3   2  -2   16.10    0.64
   3  -2   2   16.42    0.65
  -3   2  -1    2.90    0.23
   3  -2   1    2.85    0.24
  -3   2   0   99.25    3.28
   3  -2   0   99.08    3.28
  -3   2   1   10.99    0.43
   3  -2  -1   10.74    0.43
  -3   2   2   10.26    0.60
   3  -2  -2    9.98    0.39
  -3   2   3    3.45    0.43
  -3   2   3    2.59    0.17
   3  -2  -3    3.30    0.15
   3  -2  -3    3.37    0.15
  -3   2   4    1.97    0.15
  -3   2   4    1.80    0.40
  -3   2   5   24.09    0.80
  -3   2   5   23.08    1.23
  -3   2   6    2.47    0.53
  -3   2   7    1.32    0.55
  -3   2   8    1.06    0.64
  -3   2   9    1.66    0.65
   4  -2  11   -0.03    0.49
   4  -2  10   -0.10    0.45
   4  -2   9    0.59    0.42
   4  -2   8    0.43    0.36
   4  -2   7   15.31    0.77
   4  -2   7   15.67    0.84
   4  -2   6    1.86    0.34
   4  -2   5    0.16    0.26
  -4   2  -4   21.33    0.88
   4  -2   4   23.24    0.93
  -4   2  -3   97.66    3.35
   4  -2   3  101.81    3.37
  -4   2  -2    7.21    0.40
   4  -2   2    6.99    0.42
  -4   2  -1   10.33    0.46
   4  -2   1    9.86    0.48
  -4   2   0   22.01    0.82
   4  -2   0   21.88    0.83
  -4   2   1   20.13    0.76
   4  -2  -1   20.44    0.76
  -4   2   2    4.36    0.26
  -4   2   2    4.03    0.50
   4  -2  -2    4.32    0.25
   4  -2  -2    4.17    0.24
  -4   2   3    5.90    0.54
   4  -2  -3    6.16    0.27
   4  -2  -3    6.23    0.28
  -4   2   4    7.48    0.64
  -4   2   4    7.91    0.34
   4  -2  -4    8.06    0.29
   4  -2  -4    7.85    0.28
  -4   2   5    0.16    0.10
  -4   2   5   -0.32    0.44
  -4   2   6    0.37    0.08
  -4   2   6    0.73    0.53
  -4   2   7    0.69    0.60
  -4   2   8    0.31    0.59
  -4   2   9    1.31    0.78
  -4   2  10    0.89    0.74
   5  -2  10   -0.54    0.48
   5  -2   9   -0.30    0.43
   5  -2   8    0.29    0.40
   5  -2   7    8.73    0.74
   5  -2   6    1.02    0.38
   5  -2   6    1.53    0.32
   5  -2   5    8.29    0.63
   5  -2   4    9.30    0.60
  -5   2  -3   21.11    0.87
   5  -2   3   21.55    0.91
  -5   2  -2   16.32    0.70
   5  -2   2   16.21    0.73
  -5   2  -1   55.37    1.92
   5  -2   1   54.76    1.93
  -5   2   0   23.91    0.91
   5  -2   0   24.08    0.89
   5  -2   0   23.24    0.91
  -5   2   1   24.42    0.93
   5  -2  -1   25.34    0.91
   5  -2  -1   24.71    0.93
  -5   2   2    8.38    0.40
  -5   2   2    7.00    0.63
   5  -2  -2    7.56    0.38
   5  -2  -2    7.62    0.37
  -5   2   3   88.26    2.95
  -5   2   3   86.01    3.83
   5  -2  -3   90.11    2.93
   5  -2  -3   89.00    2.93
  -5   2   4    4.25    0.59
   5  -2  -4    4.72    0.25
   5  -2  -4    4.95    0.24
  -5   2   5    1.45    0.16
  -5   2   5    1.60    0.59
  -5   2   6    2.80    0.63
  -5   2   6    2.84    0.23
  -5   2   7    3.19    0.22
  -5   2   7    4.65    0.73
  -5   2   8    0.25    0.63
  -5   2   9    0.64    0.77
  -5   2  10    0.97    0.87
   6  -2   9   -0.49    0.48
   6  -2   8   -0.34    0.43
   6  -2   7   -0.32    0.41
   6  -2   6    1.51    0.45
   6  -2   6    2.03    0.37
   6  -2   5   -0.29    0.35
   6  -2   5    0.17    0.27
   6  -2   4    0.17    0.33
   6  -2   4    0.87    0.28
   6  -2   3    4.33    0.44
   6  -2   3    3.91    0.42
  -6   2  -2   41.70    1.57
   6  -2   2   42.88    1.56
   6  -2   2   44.30    1.61
  -6   2  -1   35.48    1.34
   6  -2   1   36.71    1.37
   6  -2   1   36.34    1.33
  -6   2   0   18.25    0.78
   6  -2   0   19.06    0.81
   6  -2   0   19.22    0.77
  -6   2   1   25.61    0.98
   6  -2  -1   25.51    0.96
   6  -2  -1   25.04    0.98
  -6   2   2    1.73    0.23
   6  -2  -2    1.11    0.17
   6  -2  -2    1.66    0.22
  -6   2   3    6.52    0.77
  -6   2   3    7.72    0.42
   6  -2  -3    7.77    0.38
   6  -2  -3    7.74    0.40
  -6   2   4    4.64    0.67
  -6   2   4    4.12    0.32
   6  -2  -4    4.90    0.29
   6  -2  -4    4.78    0.28
  -6   2   5    1.85    0.65
   6  -2  -5    1.62    0.17
   6  -2  -5    1.93    0.15
  -6   2   6    0.30    0.16
  -6   2   6   -0.17    0.62
  -6   2   7    3.57    0.29
  -6   2   7    4.95    0.87
  -6   2   8    3.09    0.85
  -6   2   9    2.25    0.91
  -6   2  10    0.69    0.93
  -6   2  11    0.34    1.03
   7  -2   9    0.78    0.56
   7  -2   8   -0.33    0.52
   7  -2   7    0.90    0.52
   7  -2   6    1.76    0.52
   7  -2   5    0.28    0.41
   7  -2   4    2.00    0.43
   7  -2   3    0.25    0.34
   7  -2   2   -0.13    0.31
  -7   2  -1   10.55    0.60
   7  -2   1   10.19    0.65
  -7   2   0    1.38    0.25
   7  -2   0    1.58    0.31
  -7   2   1   19.44    0.83
   7  -2  -1   18.79    0.84
  -7   2   2    1.90    0.27
   7  -2  -2    1.99    0.27
  -7   2   3    4.30    0.40
  -7   2   3    4.26    0.69
   7  -2  -3    4.00    0.36
  -7   2   4    1.30    0.58
  -7   2   4    1.32    0.23
   7  -2  -4    1.20    0.20
   7  -2  -4    0.97    0.17
  -7   2   5    0.67    0.18
  -7   2   5    0.85    0.70
   7  -2  -5    1.03    0.15
   7  -2  -5    0.98    0.16
  -7   2   6    1.10    0.77
  -7   2   6    1.51    0.21
  -7   2   7    0.88    0.72
  -7   2   7    0.80    0.21
  -7   2   8    0.06    0.84
  -7   2   9    0.45    0.85
  -7   2  10   -0.49    0.92
  -7   2  11    0.02    1.17
   8  -2   8   -0.81    0.57
   8  -2   7   -0.27    0.54
   8  -2   6   -0.25    0.52
   8  -2   5    2.45    0.56
   8  -2   4    1.17    0.46
   8  -2   3   10.34    0.82
   8  -2   2   -0.19    0.38
   8  -2   1    0.74    0.35
  -8   2   0    0.20    0.26
   8  -2   0   -0.07    0.29
  -8   2   1    6.49    0.51
   8  -2  -1    5.80    0.54
  -8   2   2   15.89    0.77
   8  -2  -2   16.24    0.77
  -8   2   3    5.88    0.79
  -8   2   3    8.22    0.52
   8  -2  -3    8.56    0.50
  -8   2   4    5.72    0.91
  -8   2   4    7.13    0.50
   8  -2  -4    6.88    0.44
  -8   2   5    6.52    0.48
  -8   2   5    7.06    0.99
   8  -2  -5    6.83    0.39
  -8   2   6    0.13    0.75
  -8   2   7    0.14    0.86
  -8   2   8   -0.29    0.90
  -8   2   9    0.25    0.99
  -8   2  10   -0.08    1.08
   9  -2   7   -0.35    0.61
   9  -2   6   -0.76    0.57
   9  -2   5    1.92    0.61
   9  -2   4    2.67    0.59
   9  -2   3   -0.06    0.46
   9  -2   2    0.15    0.43
   9  -2   1    0.25    0.41
   9  -2   0    4.55    0.48
  -9   2   1    9.49    0.64
   9  -2  -1   10.06    0.69
  -9   2   2    0.75    0.30
   9  -2  -2    0.58    0.30
  -9   2   3    7.43    0.57
  -9   2   3    6.09    0.92
   9  -2  -3    6.51    0.52
  -9   2   4    1.84    0.33
  -9   2   4    1.34    0.69
   9  -2  -4    1.40    0.27
  -9   2   5    0.32    0.70
  -9   2   6    0.13    0.86
  -9   2   7   -0.52    0.92
  -9   2   8   -0.41    0.97
  -9   2   9   -0.40    1.05
  -9   2  10   -1.08    1.14
  10  -2   6   -0.21    0.72
  10  -2   5   -0.58    0.64
  10  -2   4   -0.23    0.60
  10  -2   3    1.05    0.59
  10  -2   2    1.08    0.55
  10  -2   1   -0.12    0.43
  10  -2   0    0.14    0.42
  10  -2  -1    0.02    0.37
 -10   2   2    3.17    0.44
  10  -2  -2    2.90    0.43
 -10   2   3    0.35    0.65
  10  -2  -3    0.11    0.29
 -10   2   4    0.17    0.66
  10  -2  -4    0.10    0.29
 -10   2   5   -0.13    0.82
 -10   2   6    1.19    0.95
 -10   2   7    1.31    0.99
 -10   2   8    0.15    1.01
 -10   2   9   -0.68    1.08
  11  -2   6    0.21    0.80
  11  -2   5    0.39    0.74
  11  -2   4   -0.52    0.71
  11  -2   3    0.90    0.68
  11  -2   2   -0.09    0.57
  11  -2   1    4.57    0.65
  11  -2   0    3.14    0.55
  11  -2  -1    0.00    0.44
  11  -2  -2    0.33    0.37
 -11   2   3    1.69    0.83
 -11   2   4    1.66    0.85
 -11   2   5    0.75    0.88
 -11   2   6    0.36    0.96
 -11   2   7   -0.62    1.03
 -11   2   8    0.43    1.09
 -11   2   9   -0.02    1.13
  12  -2   5   -0.04    0.84
  12  -2   4   -0.38    0.79
  12  -2   3   -0.21    0.73
  12  -2   2    1.62    0.72
  12  -2   1    0.31    0.58
  12  -2   0    0.95    0.55
  12  -2  -1    0.59    0.49
  12  -2  -2    0.41    0.43
 -12   2   3    1.94    0.92
 -12   2   4    1.24    0.85
 -12   2   5    2.00    0.99
 -12   2   6    1.77    1.06
 -12   2   7    0.74    1.13
 -12   2   8    0.80    1.10
  13  -2   4   -0.99    0.88
  13  -2   3   -0.82    0.74
  13  -2   2   -0.23    0.72
  13  -2   1    0.42    0.65
  13  -2   0    0.21    0.60
  13  -2  -1   -0.02    0.54
 -13   2   2    1.44    0.98
 -13   2   3    1.18    0.96
 -13   2   4    1.87    1.00
 -13   2   5    2.18    1.07
 -13   2   6    1.47    1.11
  14  -2   2   -0.03    0.77
  14  -2   1    0.25    0.72
  14  -2   0   -0.13    0.67
 -14   2   2    0.96    1.04
 -14   2   3    1.68    1.01
 -14   2   4    1.81    1.07
 -14   2   5    1.83    1.11
 -14  -3   4    0.94    0.96
 -14  -3   3    0.60    0.91
 -14  -3   2    0.76    0.92
 -14  -3   1    1.80    1.00
  14   3   0    0.62    0.73
  14   3   1    0.62    0.77
  14   3   2    0.42    0.86
 -13  -3   6    1.39    1.03
 -13  -3   5    0.96    0.97
 -13  -3   4    0.84    0.88
 -13  -3   3    1.50    0.88
 -13  -3   2    1.18    0.86
  13   3  -1    0.87    0.57
 -13  -3   1    0.97    0.90
  13   3   0    0.62    0.63
  13   3   1    0.82    0.68
  13   3   2    0.45    0.78
  13   3   3    0.89    0.85
 -12  -3   8    0.47    1.04
 -12  -3   7    0.96    0.97
 -12  -3   6    1.19    0.95
 -12  -3   5    0.93    0.88
 -12  -3   4    1.22    0.83
 -12  -3   3    0.73    0.77
  12   3  -2    0.44    0.47
 -12  -3   2    0.49    0.76
  12   3  -1    1.57    0.53
  12   3   0    0.42    0.53
  12   3   1    0.60    0.60
  12   3   2    0.48    0.71
  12   3   3    1.09    0.78
  12   3   4    0.26    0.85
 -11  -3   8    0.51    1.00
 -11  -3   7    0.67    0.93
 -11  -3   6    1.39    0.88
 -11  -3   5    0.89    0.81
 -11  -3   4   -1.39    0.49
 -11  -3   4    0.97    0.76
  11   3  -3    1.89    0.42
 -11  -3   3    2.33    0.75
  11   3  -2    1.67    0.43
 -11  -3   2   -0.85    0.61
 -11  -3   2    2.00    0.72
  11   3  -1    0.56    0.46
  11   3   0    0.84    0.55
  11   3   1    2.48    0.65
  11   3   2    1.22    0.65
  11   3   3    2.07    0.73
  11   3   4   -0.11    0.74
  11   3   5    0.00    0.77
 -10  -3   9   -0.22    1.03
 -10  -3   8    0.50    0.95
 -10  -3   8   -0.59    0.35
 -10  -3   7    0.29    0.39
 -10  -3   7    1.57    0.89
 -10  -3   6   -0.68    0.41
 -10  -3   6    0.95    0.80
 -10  -3   5   -0.49    0.44
 -10  -3   5    1.90    0.78
  10   3  -4    0.55    0.30
 -10  -3   4   -1.05    0.47
 -10  -3   4    1.01    0.69
  10   3  -3    5.10    0.60
 -10  -3   3    5.66    0.85
  10   3  -2    0.25    0.36
 -10  -3   2    0.47    0.60
 -10  -3   2   -0.93    0.52
  10   3  -1    0.28    0.41
  10   3   0    0.10    0.44
 -10  -3   0   -1.66    0.58
  10   3   1    1.46    0.53
  10   3   2    2.29    0.61
  10   3   3    1.12    0.64
  10   3   4   -0.08    0.67
  10   3   5    0.37    0.71
  10   3   6    0.57    0.78
  -9  -3  10   -2.08    1.04
  -9  -3   9   -0.21    0.29
  -9  -3   9   -1.25    0.96
  -9  -3   8   -0.24    0.31
  -9  -3   8   -0.87    0.85
  -9  -3   7    0.11    0.34
  -9  -3   7   -0.12    0.77
  -9  -3   6   -0.55    0.36
  -9  -3   6   -0.32    0.72
  -9  -3   5    2.07    0.46
  -9  -3   5    3.95    0.79
   9   3  -4    0.24    0.26
  -9  -3   4   -0.52    0.41
  -9  -3   4    0.24    0.61
   9   3  -3    0.55    0.28
  -9  -3   3   -0.16    0.43
  -9  -3   3    1.07    0.57
  -9  -3   3    0.62    0.37
  -9  -3   2    0.02    0.36
  -9  -3   2    0.91    0.54
  -9  -3   2   -1.00    0.44
   9   3  -1    1.65    0.41
  -9  -3   1    0.50    0.50
   9   3   0    6.70    0.73
  -9  -3   0    5.46    0.72
   9   3   1   11.25    0.88
  -9  -3  -1    7.94    0.81
   9   3   2    5.42    0.69
   9   3   3   15.79    1.16
   9   3   4   -0.04    0.57
   9   3   5   -0.57    0.60
   9   3   6   -0.04    0.64
   9   3   7    0.19    0.69
  -8  -3  10   -1.86    1.06
  -8  -3   9    0.42    0.28
  -8  -3   9    0.04    0.94
  -8  -3   8    0.65    0.85
  -8  -3   8    0.12    0.27
  -8  -3   7    0.36    0.76
  -8  -3   7    0.24    0.29
  -8  -3   6   -0.50    0.31
  -8  -3   6    0.11    0.66
   8   3  -5    2.55    0.27
  -8  -3   5    2.05    0.70
  -8  -3   5    1.50    0.40
  -8  -3   5    1.76    0.38
   8   3  -4    0.98    0.25
  -8  -3   4    0.26    0.38
  -8  -3   4    1.11    0.58
  -8  -3   4    1.00    0.36
   8   3  -3    5.06    0.46
  -8  -3   3    5.03    0.75
  -8  -3   3    2.87    0.48
  -8  -3   3    4.28    0.45
   8   3  -2    1.61    0.32
  -8  -3   2    1.48    0.37
  -8  -3   2    1.75    0.51
  -8  -3   2    0.77    0.43
   8   3  -1    0.72    0.31
  -8  -3   1    0.36    0.45
  -8  -3   1    0.83    0.33
   8   3   0    2.88    0.44
  -8  -3   0    1.91    0.53
   8   3   1   36.26    1.45
  -8  -3  -1   30.03    1.47
   8   3   2    4.07    0.56
  -8  -3  -2    3.13    0.54
   8   3   3   -0.23    0.45
   8   3   4   12.40    1.04
   8   3   5   -0.50    0.54
   8   3   6   -0.13    0.57
   8   3   7    0.50    0.59
   8   3   8   -0.53    0.60
  -7  -3  10   -0.72    0.99
  -7  -3  10   -0.01    0.21
  -7  -3   9   -0.08    0.23
  -7  -3   9   -0.86    0.87
  -7  -3   8   -0.24    0.25
  -7  -3   8    0.15    0.80
  -7  -3   7    0.62    0.70
  -7  -3   7    0.49    0.27
   7   3  -6    1.48    0.17
  -7  -3   6    1.05    0.31
  -7  -3   6    1.39    0.68
  -7  -3   6    0.39    0.29
   7   3  -5    6.54    0.38
  -7  -3   5    5.73    0.52
  -7  -3   5    6.13    0.57
  -7  -3   5    5.98    0.85
   7   3  -4    3.61    0.34
  -7  -3   4    3.42    0.60
  -7  -3   4    2.95    0.42
  -7  -3   4    3.63    0.41
   7   3  -3   14.76    0.66
  -7  -3   3   14.51    0.76
  -7  -3   3   13.49    0.91
  -7  -3   3   12.08    0.81
   7   3  -2    1.46    0.26
  -7  -3   2    1.41    0.41
  -7  -3   2    1.44    0.32
  -7  -3   2    2.26    0.47
   7   3  -1   54.62    1.92
  -7  -3   1   54.51    1.96
  -7  -3   1   48.79    2.01
   7   3   0    5.43    0.55
  -7  -3   0    4.71    0.52
  -7  -3   0    4.55    0.54
   7   3   1   13.19    0.79
  -7  -3  -1   11.85    0.82
   7   3   2   -0.24    0.37
  -7  -3  -2    0.20    0.35
   7   3   3    0.40    0.42
   7   3   4   -0.31    0.44
   7   3   5   -0.18    0.46
   7   3   6   -0.92    0.51
   7   3   7    0.28    0.51
   7   3   8    1.40    0.60
   7   3   9   -0.13    0.57
  -6  -3  10   -0.01    0.18
  -6  -3   9    0.23    0.88
  -6  -3   9   -0.17    0.21
  -6  -3   8    0.53    0.74
  -6  -3   8    0.14    0.22
  -6  -3   7    0.57    0.25
  -6  -3   7    0.21    0.22
  -6  -3   7    0.77    0.65
   6   3  -6    0.12    0.11
   6   3  -6    0.02    0.12
  -6  -3   6   -0.16    0.56
  -6  -3   6    0.10    0.26
   6   3  -5    7.15    0.36
   6   3  -5    6.80    0.38
  -6  -3   5    8.06    0.55
  -6  -3   5    6.77    0.76
  -6  -3   5    5.36    0.48
   6   3  -4    0.07    0.15
   6   3  -4   -0.33    0.16
  -6  -3   4   -0.22    0.42
  -6  -3   4   -0.29    0.25
  -6  -3   4    0.21    0.28
   6   3  -3   -0.05    0.17
  -6  -3   3   -0.15    0.26
  -6  -3   3    0.27    0.39
  -6  -3   3   -0.03    0.30
   6   3  -2   29.44    1.13
   6   3  -2   29.51    1.12
  -6  -3   2   28.42    1.40
  -6  -3   2   29.08    1.23
  -6  -3   2   29.44    1.18
   6   3  -1   15.94    0.72
   6   3  -1   16.22    0.74
  -6  -3   1   15.94    0.77
  -6  -3   1   14.78    0.84
   6   3   0    8.33    0.50
   6   3   0    7.53    0.55
  -6  -3   0    7.36    0.54
  -6  -3   0    6.47    0.60
   6   3   1    9.95    0.64
   6   3   1    9.71    0.58
  -6  -3  -1    9.92    0.60
  -6  -3  -1   10.22    0.70
   6   3   2   13.12    0.69
   6   3   2   12.62    0.79
  -6  -3  -2   13.02    0.78
  -6  -3  -2   14.35    0.76
   6   3   3    5.18    0.53
   6   3   3    4.95    0.50
  -6  -3  -3    4.56    0.55
   6   3   4    2.72    0.49
   6   3   4    2.43    0.38
   6   3   5   39.97    1.65
   6   3   5   38.44    1.55
   6   3   6    2.06    0.42
   6   3   6    1.32    0.49
   6   3   7   -0.19    0.46
   6   3   8    0.27    0.48
   6   3   9   -0.72    0.48
  -5  -3  10   -0.05    0.19
  -5  -3   9    1.54    0.23
  -5  -3   8    1.11    0.23
  -5  -3   8    2.06    0.79
  -5  -3   7    3.59    0.34
  -5  -3   7    3.93    0.71
  -5  -3   7    3.75    0.39
   5   3  -6    0.22    0.09
   5   3  -6    0.24    0.08
  -5  -3   6    0.31    0.22
  -5  -3   6   -0.13    0.10
  -5  -3   6    0.34    0.55
   5   3  -5    8.10    0.37
   5   3  -5    7.68    0.36
  -5  -3   5    7.92    0.50
  -5  -3   5    7.89    0.74
   5   3  -4    1.67    0.18
   5   3  -4    1.52    0.19
  -5  -3   4    1.45    0.45
  -5  -3   4    1.24    0.25
  -5  -3   4    1.56    0.26
   5   3  -3   -0.35    0.15
   5   3  -3   -0.11    0.15
  -5  -3   3   -0.05    0.33
  -5  -3   3   -0.03    0.25
  -5  -3   3   -0.44    0.22
   5   3  -2    1.04    0.20
   5   3  -2    1.17    0.22
  -5  -3   2    1.38    0.28
  -5  -3   2    1.27    0.29
  -5  -3   2    1.39    0.33
   5   3  -1    2.22    0.27
   5   3  -1    2.61    0.29
  -5  -3   1    2.15    0.30
  -5  -3   1    2.21    0.33
   5   3   0   20.80    0.87
   5   3   0   19.96    0.83
  -5  -3   0   18.81    0.91
  -5  -3   0   20.56    0.86
   5   3   1   38.60    1.45
   5   3   1   41.69    1.51
  -5  -3  -1   38.92    1.51
  -5  -3  -1   39.63    1.48
   5   3   2    5.22    0.43
   5   3   2    4.75    0.52
  -5  -3  -2    5.21    0.50
  -5  -3  -2    5.12    0.44
   5   3   3    4.93    0.46
   5   3   3    5.47    0.51
  -5  -3  -3    5.15    0.46
  -5  -3  -3    4.86    0.48
   5   3   4    6.06    0.51
   5   3   4    6.43    0.63
   5   3   5    2.69    0.46
   5   3   5    3.38    0.39
   5   3   6   -0.38    0.35
   5   3   6    0.24    0.32
   5   3   7   -0.06    0.40
   5   3   8    0.32    0.44
   5   3   9    0.33    0.45
   5   3  10   -0.63    0.44
  -4  -3  10    0.67    0.20
  -4  -3   9    0.33    0.20
  -4  -3   8    0.38    0.20
  -4  -3   7    6.89    0.85
  -4  -3   7    6.23    0.41
  -4  -3   6    6.35    0.39
  -4  -3   6    6.50    0.73
  -4  -3   6    4.19    0.31
   4   3  -5   12.33    0.46
   4   3  -5   11.51    0.45
  -4  -3   5   12.10    0.84
  -4  -3   5   11.51    0.55
   4   3  -4    3.88    0.25
   4   3  -4    3.85    0.25
  -4  -3   4    2.78    0.31
  -4  -3   4    4.22    0.36
  -4  -3   4    3.69    0.54
   4   3  -3    2.55    0.24
   4   3  -3    2.37    0.24
  -4  -3   3    2.96    0.34
  -4  -3   3    2.55    0.27
  -4  -3   3    3.47    0.42
   4   3  -2    7.29    0.40
   4   3  -2    7.67    0.40
  -4  -3   2    6.97    0.45
  -4  -3   2    7.38    0.45
  -4  -3   2    7.33    0.50
   4   3  -1  131.07    4.31
   4   3  -1  129.72    4.30
  -4  -3   1  131.44    4.34
  -4  -3   1  118.42    5.34
  -4  -3   1  134.69    4.33
   4   3   0    3.32    0.34
   4   3   0    3.09    0.32
  -4  -3   0    3.25    0.34
  -4  -3   0    3.32    0.34
   4   3   1    7.24    0.43
   4   3   1    6.22    0.45
  -4  -3  -1    6.95    0.44
   4   3   2    0.31    0.20
   4   3   2    0.55    0.26
  -4  -3  -2    0.41    0.23
  -4  -3  -2    0.35    0.19
   4   3   3   19.46    0.83
   4   3   3   19.28    0.88
  -4  -3  -3   19.06    0.82
  -4  -3  -3   18.36    0.81
   4   3   4    2.14    0.34
   4   3   4    2.56    0.31
  -4  -3  -4    3.09    0.38
  -4  -3  -4    3.07    0.36
   4   3   5    3.65    0.45
   4   3   5    3.54    0.42
   4   3   6   -0.28    0.27
   4   3   6   -0.16    0.33
   4   3   7    8.33    0.70
   4   3   8    0.74    0.38
   4   3   9   -0.64    0.37
   4   3  10    2.46    0.48
   4   3  11   -0.29    0.42
  -3  -3  10    0.27    0.22
  -3  -3   9    0.32    0.21
  -3  -3   8    0.25    0.20
  -3  -3   7    6.33    0.39
  -3  -3   6    0.32    0.17
  -3  -3   6    0.34    0.44
   3   3  -5   33.81    1.18
   3   3  -5   35.33    1.18
  -3  -3   5   36.35    1.66
  -3  -3   5   34.14    1.22
   3   3  -4    8.71    0.38
   3   3  -4    8.90    0.37
  -3  -3   4    9.24    0.43
  -3  -3   4    8.72    0.62
   3   3  -3   24.24    0.86
   3   3  -3   24.16    0.87
  -3  -3   3   24.83    0.89
  -3  -3   3   24.67    1.14
  -3  -3   3   22.38    0.88
   3   3  -2    0.71    0.14
   3   3  -2    0.67    0.14
  -3  -3   2    0.87    0.18
  -3  -3   2    0.58    0.16
  -3  -3   2    1.01    0.22
   3   3  -1  144.43    4.54
   3   3  -1  135.45    4.55
  -3  -3   1  136.19    5.65
  -3  -3   1  132.94    4.56
  -3  -3   1  137.19    4.56
   3   3   0  121.90    4.06
   3   3   0  126.07    4.08
  -3  -3   0  119.76    4.06
  -3  -3   0  120.08    4.08
   3   3   1   18.18    0.76
   3   3   1   19.02    0.76
  -3  -3  -1   18.58    0.74
  -3  -3  -1   17.72    0.76
   3   3   2    6.71    0.46
   3   3   2    7.34    0.44
  -3  -3  -2    7.03    0.44
  -3  -3  -2    7.38    0.41
   3   3   3   65.46    2.28
   3   3   3   67.19    2.26
  -3  -3  -3   62.98    2.23
  -3  -3  -3   63.89    2.23
   3   3   4    1.74    0.31
   3   3   4    1.72    0.26
  -3  -3  -4    1.98    0.25
  -3  -3  -4    2.35    0.29
   3   3   5   53.06    1.90
   3   3   5   48.91    1.86
  -3  -3  -5   54.03    1.84
   3   3   6    0.10    0.26
   3   3   6    0.32    0.29
   3   3   7   -0.35    0.28
   3   3   7   -0.29    0.27
   3   3   8   -0.46    0.30
   3   3   9    4.79    0.59
   3   3  10   -0.19    0.35
   3   3  11   -0.24    0.37
  -2  -3  11   -0.19    0.26
  -2  -3  10    1.00    0.28
  -2  -3   9    3.48    0.41
  -2  -3   8    0.67    0.23
  -2  -3   7    8.61    0.45
   2   3  -6    4.08    0.19
   2   3  -6    3.69    0.19
  -2  -3   6    4.17    0.32
   2   3  -5    0.81    0.11
   2   3  -5    1.15    0.12
  -2  -3   5    1.09    0.17
   2   3  -4    0.42    0.10
   2   3  -4    0.48    0.10
  -2  -3   4    0.49    0.27
  -2  -3   4    0.49    0.13
   2   3  -3   58.29    1.98
   2   3  -3   59.39    1.98
  -2  -3   3   59.65    1.99
  -2  -3   3   60.32    2.52
   2   3  -2    3.34    0.21
   2   3  -2    3.53    0.22
  -2  -3   2    3.71    0.28
  -2  -3   2    3.70    0.24
  -2  -3   2    3.57    0.23
   2   3  -1   83.34    3.33
   2   3  -1   80.11    2.68
   2   3  -1   79.95    2.70
  -2  -3   1   79.73    2.70
  -2  -3   1   79.48    2.69
  -2  -3   1   82.29    3.33
   2   3   0    9.81    0.45
   2   3   0    9.91    0.42
  -2  -3   0   10.18    0.45
  -2  -3   0    9.75    0.43
   2   3   1    0.86    0.19
   2   3   1    0.62    0.15
  -2  -3  -1    0.87    0.18
  -2  -3  -1    0.67    0.14
   2   3   2   38.69    1.41
   2   3   2   42.12    1.43
  -2  -3  -2   37.46    1.39
  -2  -3  -2   40.92    1.41
   2   3   3  102.62    3.55
   2   3   3  112.78    3.56
  -2  -3  -3  104.03    3.51
  -2  -3  -3  103.06    3.51
   2   3   4    2.77    0.28
   2   3   4    2.86    0.31
  -2  -3  -4    2.74    0.25
  -2  -3  -4    2.49    0.26
   2   3   5   20.01    0.86
   2   3   5   19.84    0.83
  -2  -3  -5   19.38    0.75
   2   3   6   21.36    0.90
   2   3   6   20.98    0.91
  -2  -3  -6   21.77    0.81
   2   3   7   -0.29    0.25
   2   3   7   -0.26    0.24
   2   3   8    0.88    0.30
   2   3   9    1.52    0.32
   2   3  10    0.36    0.33
   2   3  11   -0.24    0.35
  -1  -3  11   -0.21    0.34
  -1  -3  10    0.01    0.30
  -1  -3   9    2.62    0.33
  -1  -3   8    5.57    0.46
   1   3  -7    2.87    0.17
   1   3  -7    2.28    0.16
  -1  -3   7    2.63    0.27
   1   3  -6    0.74    0.11
   1   3  -6    0.60    0.11
  -1  -3   6    0.72    0.19
   1   3  -5    1.39    0.17
   1   3  -5    1.08    0.12
  -1  -3   5    1.19    0.18
   1   3  -4   25.80    0.91
   1   3  -4   26.10    0.90
  -1  -3   4   26.80    0.93
   1   3  -3   54.53    1.82
   1   3  -3   53.67    1.83
  -1  -3   3   56.41    1.84
   1   3  -2    3.33    0.19
   1   3  -2    3.66    0.20
  -1  -3   2    3.77    0.22
  -1  -3   2    3.68    0.21
   1   3  -1   22.43    0.78
   1   3  -1   23.04    0.79
   1   3  -1   21.23    0.94
  -1  -3   1   22.40    0.79
  -1  -3   1   22.71    0.78
   1   3   0    7.01    0.31
   1   3   0    6.57    0.29
  -1  -3   0    6.72    0.31
  -1  -3   0    6.74    0.29
   1   3   1   85.01    2.84
   1   3   1   89.04    2.88
  -1  -3  -1   84.29    3.52
  -1  -3  -1   88.41    2.84
  -1  -3  -1   83.30    2.86
   1   3   2    4.30    0.26
   1   3   2    3.68    0.29
  -1  -3  -2    4.34    0.23
  -1  -3  -2    3.97    0.26
   1   3   3   26.14    1.02
   1   3   3   28.29    1.04
  -1  -3  -3   28.65    0.99
  -1  -3  -3   28.12    0.97
   1   3   4    2.88    0.28
  -1  -3  -4    3.94    0.23
  -1  -3  -4    3.49    0.23
   1   3   5    2.87    0.36
  -1  -3  -5    3.56    0.23
   1   3   6    1.11    0.24
  -1  -3  -6    1.32    0.15
   1   3   7    3.36    0.39
  -1  -3  -7    3.89    0.24
   1   3   8    3.23    0.32
   1   3   9    0.71    0.27
   1   3  10   -0.04    0.27
   1   3  11   -0.14    0.31
   1   3  12    0.34    0.40
   0  -3  12   -0.43    0.41
   0  -3  11   -0.40    0.39
   0  -3  10    0.89    0.38
   0  -3   9    0.03    0.31
   0   3  -8    0.36    0.11
   0  -3   8    0.00    0.28
   0   3  -7   15.03    0.60
   0   3  -7   16.04    0.60
   0  -3   7   16.62    0.72
   0   3  -6   -0.14    0.13
   0   3  -6    0.08    0.11
   0  -3   6   -0.02    0.20
   0   3  -5    0.51    0.12
   0  -3   5    0.25    0.18
   0   3  -4    1.21    0.14
   0  -3   4    1.31    0.18
   0   3  -3   67.35    2.29
   0  -3   3   70.52    2.30
   0   3  -2  116.49    3.90
   0  -3   2  121.06    3.90
   0   3  -1   52.41    1.71
   0  -3   1   49.74    1.71
   0   3   0    0.03    0.07
   0   3   0    0.05    0.07
   0  -3   0    0.07    0.08
   0   3   1   50.49    2.17
   0   3   1   52.18    1.76
   0   3   1   51.10    1.74
   0  -3  -1   57.62    2.18
   0  -3  -1   50.82    1.75
   0   3   2  117.76    3.72
   0   3   2  109.07    4.67
   0  -3  -2  112.16    3.74
   0  -3  -2  115.45    3.71
   0   3   3   63.01    2.79
   0   3   3   67.62    2.22
   0  -3  -3   67.45    2.20
   0  -3  -3   68.61    2.22
   0   3   4    0.94    0.17
   0   3   4    1.52    0.27
   0  -3  -4    1.23    0.14
   0  -3  -4    1.17    0.14
   0   3   5   -0.09    0.17
   0   3   5   -0.03    0.14
   0   3   6   -0.27    0.18
   0   3   6   -0.25    0.16
   0   3   7   11.38    0.56
   0   3   7   12.53    0.55
   0   3   8   -0.09    0.19
   0   3   8   -0.16    0.18
   0   3   9   -0.06    0.21
   0   3  10    0.90    0.26
   0   3  11   -0.05    0.27
   1  -3  12    0.25    0.49
   1  -3  11    0.03    0.44
   1  -3  10    0.15    0.39
   1  -3   9    0.87    0.37
   1  -3   8    4.60    0.43
   1  -3   7    3.97    0.46
  -1   3  -6    1.64    0.18
   1  -3   6    1.35    0.26
  -1   3  -5    3.58    0.27
   1  -3   5    3.07    0.33
  -1   3  -4    3.65    0.26
   1  -3   4    3.50    0.30
  -1   3  -3   28.70    1.02
   1  -3   3   29.05    1.03
  -1   3  -2    4.10    0.23
   1  -3   2    4.03    0.25
  -1   3  -1   86.10    2.80
   1  -3   1   83.34    2.80
  -1   3   0    6.84    0.29
   1  -3   0    6.82    0.30
  -1   3   1   24.50    1.02
  -1   3   1   22.12    0.79
   1  -3  -1   22.19    0.79
  -1   3   2    3.13    0.28
   1  -3  -2    3.48    0.18
  -1   3   3   51.52    2.23
  -1   3   3   54.73    1.74
   1  -3  -3   50.52    1.74
  -1   3   4   25.74    0.88
  -1   3   4   24.83    1.18
  -1   3   4   25.92    0.88
   1  -3  -4   24.49    0.84
  -1   3   5    1.47    0.34
  -1   3   5    0.99    0.16
  -1   3   5    1.12    0.14
  -1   3   6    1.08    0.39
  -1   3   6    0.15    0.17
  -1   3   6    0.63    0.14
  -1   3   7    2.13    0.24
  -1   3   7    2.16    0.21
  -1   3   8    3.94    0.29
  -1   3   8    4.18    0.31
  -1   3   9    2.14    0.23
  -1   3  10   -0.10    0.21
   2  -3  11   -0.14    0.47
   2  -3  10    0.75    0.44
   2  -3   9    1.53    0.40
   2  -3   8    0.45    0.33
   2  -3   7   -0.34    0.28
   2  -3   6   23.05    0.95
  -2   3  -5   20.28    0.80
   2  -3   5   20.86    0.85
  -2   3  -4    2.69    0.26
   2  -3   4    2.93    0.28
  -2   3  -3  107.51    3.67
   2  -3   3  114.07    3.69
  -2   3  -2   40.17    1.41
   2  -3   2   41.69    1.42
  -2   3  -1    0.95    0.13
   2  -3   1    0.66    0.12
  -2   3   0   10.21    0.41
   2  -3   0   10.38    0.42
  -2   3   1   78.84    2.56
   2  -3  -1   76.30    2.56
  -2   3   2    3.50    0.32
   2  -3  -2    3.71    0.19
  -2   3   3   57.58    2.47
   2  -3  -3   57.17    1.89
  -2   3   4    0.33    0.30
  -2   3   4    0.53    0.09
  -2   3   5    1.22    0.15
  -2   3   5    1.78    0.18
  -2   3   5    0.96    0.35
  -2   3   6    4.15    0.58
  -2   3   6    3.69    0.20
  -2   3   6    2.50    0.25
  -2   3   7    6.93    0.34
  -2   3   7    8.39    0.72
  -2   3   7    7.29    0.30
  -2   3   8    1.58    0.58
  -2   3   8    0.39    0.13
  -2   3   8    0.59    0.11
   3  -3  11   -0.35    0.50
   3  -3  10    0.05    0.44
   3  -3   9    5.61    0.54
   3  -3   8   -0.21    0.35
   3  -3   7   -0.06    0.32
   3  -3   6    0.13    0.28
   3  -3   5   51.24    1.83
  -3   3  -4    1.92    0.23
   3  -3   4    2.02    0.28
  -3   3  -3   63.66    2.20
   3  -3   3   65.00    2.21
  -3   3  -2    7.37    0.38
   3  -3   2    7.65    0.41
  -3   3  -1   17.89    0.68
   3  -3   1   17.60    0.69
  -3   3   0  122.05    3.95
   3  -3   0  117.22    3.95
  -3   3   1  136.63    4.55
   3  -3  -1  140.73    4.55
  -3   3   2    0.96    0.32
  -3   3   2    0.80    0.12
   3  -3  -2    0.74    0.11
  -3   3   3   23.36    1.15
   3  -3  -3   23.27    0.80
  -3   3   4    7.77    0.64
  -3   3   4    8.21    0.33
  -3   3   5   33.06    1.62
  -3   3   5   34.21    1.13
  -3   3   6    0.40    0.11
  -3   3   6    0.08    0.09
  -3   3   6    0.07    0.46
  -3   3   7    5.80    0.77
  -3   3   8    0.49    0.57
  -3   3   9    1.30    0.69
   4  -3  10    2.98    0.54
   4  -3   9    0.02    0.43
   4  -3   8    0.41    0.40
   4  -3   7    8.69    0.68
   4  -3   6   -0.29    0.30
   4  -3   5    4.35    0.48
   4  -3   4    2.59    0.33
  -4   3  -3   18.47    0.75
   4  -3   3   17.93    0.78
  -4   3  -2    0.73    0.19
   4  -3   2    0.49    0.20
  -4   3  -1    6.82    0.38
  -4   3   0    3.13    0.26
   4  -3   0    3.15    0.28
  -4   3   1  123.79    4.14
   4  -3  -1  126.94    4.14
  -4   3   2    6.87    0.62
  -4   3   2    7.51    0.35
   4  -3  -2    7.00    0.35
  -4   3   3    2.94    0.47
   4  -3  -3    3.05    0.20
   4  -3  -3    2.82    0.21
  -4   3   4    4.33    0.57
   4  -3  -4    3.88    0.19
   4  -3  -4    3.83    0.19
  -4   3   5   10.89    0.86
  -4   3   5   12.13    0.46
  -4   3   6    5.81    0.28
  -4   3   6    5.26    0.74
  -4   3   7    5.75    0.82
  -4   3   8   -0.16    0.62
  -4   3   9    0.69    0.75
  -4   3  10    1.00    0.82
   5  -3  10   -0.42    0.49
   5  -3   9    0.36    0.49
   5  -3   8    0.11    0.44
   5  -3   7    0.21    0.39
   5  -3   6   -0.04    0.36
   5  -3   5    2.26    0.39
   5  -3   4    6.06    0.55
  -5   3  -3    4.56    0.40
   5  -3   3    4.40    0.46
  -5   3  -2    4.67    0.37
   5  -3   2    4.94    0.45
  -5   3  -1   38.39    1.41
   5  -3   1   39.57    1.43
  -5   3   0   20.36    0.80
   5  -3   0   20.11    0.81
  -5   3   1    1.85    0.21
   5  -3  -1    1.83    0.21
  -5   3   2    1.19    0.18
   5  -3  -2    1.44    0.19
  -5   3   3   -0.12    0.15
  -5   3   3   -0.26    0.42
   5  -3  -3   -0.05    0.13
   5  -3  -3   -0.10    0.11
  -5   3   4    1.39    0.50
   5  -3  -4    1.60    0.18
   5  -3  -4    1.72    0.18
  -5   3   5    7.36    0.37
  -5   3   5    7.24    0.83
  -5   3   6    0.12    0.53
  -5   3   6    0.08    0.13
  -5   3   7    3.00    0.72
  -5   3   7    2.58    0.20
  -5   3   8    1.21    0.76
  -5   3   9    1.71    0.81
  -5   3  10    0.46    0.93
  -5   3  11    0.73    0.95
   6  -3   9   -0.54    0.50
   6  -3   8    0.17    0.48
   6  -3   7   -0.20    0.40
   6  -3   6    1.19    0.42
   6  -3   6    1.24    0.35
   6  -3   5   38.42    1.55
   6  -3   4    2.59    0.43
   6  -3   3    4.60    0.55
  -6   3  -2   12.91    0.65
   6  -3   2   12.66    0.69
  -6   3  -1   10.31    0.56
   6  -3   1    9.97    0.60
  -6   3   0    7.26    0.46
   6  -3   0    7.40    0.49
  -6   3   1   16.27    0.71
   6  -3  -1   16.77    0.69
   6  -3  -1   15.75    0.71
  -6   3   2   28.70    1.09
   6  -3  -2   28.40    1.08
   6  -3  -2   30.00    1.07
  -6   3   3   -0.36    0.46
  -6   3   3    0.00    0.17
   6  -3  -3    0.05    0.16
   6  -3  -3   -0.04    0.13
  -6   3   4   -0.34    0.49
  -6   3   4   -0.02    0.17
   6  -3  -4    0.09    0.12
   6  -3  -4   -0.02    0.14
  -6   3   5    5.81    0.80
   6  -3  -5    6.97    0.30
   6  -3  -5    6.65    0.29
  -6   3   6   -0.70    0.66
  -6   3   6   -0.04    0.15
  -6   3   7    0.67    0.72
  -6   3   7    0.30    0.15
  -6   3   8   -0.58    0.73
  -6   3   8   -0.39    0.13
  -6   3   9   -0.37    0.82
  -6   3  10    0.16    0.89
  -6   3  11    0.98    1.07
   7  -3   9    0.00    0.58
   7  -3   8    1.49    0.57
   7  -3   7    0.06    0.50
   7  -3   6   -0.53    0.46
   7  -3   5   -0.04    0.43
   7  -3   4    0.14    0.40
   7  -3   3   -0.01    0.35
   7  -3   2   -0.28    0.32
  -7   3  -1   12.01    0.64
   7  -3   1   12.23    0.71
  -7   3   0    5.01    0.46
   7  -3   0    4.99    0.49
  -7   3   1   51.78    1.84
   7  -3  -1   50.88    1.84
  -7   3   2    1.78    0.28
   7  -3  -2    1.65    0.27
  -7   3   3   13.31    0.63
  -7   3   3   11.27    1.00
   7  -3  -3   13.34    0.60
  -7   3   4    3.20    0.73
  -7   3   4    3.87    0.38
   7  -3  -4    3.03    0.31
  -7   3   5    5.00    0.39
  -7   3   5    5.95    0.86
   7  -3  -5    5.84    0.31
   7  -3  -5    5.98    0.32
  -7   3   6    0.73    0.17
  -7   3   6    0.78    0.72
  -7   3   7   -0.08    0.80
  -7   3   8   -0.06    0.84
  -7   3   9   -0.39    0.93
  -7   3  10    0.06    1.00
  -7   3  11    0.28    1.17
   8  -3   8   -1.00    0.57
   8  -3   7    0.26    0.54
   8  -3   6   -0.02    0.54
   8  -3   5   -0.39    0.50
   8  -3   4   11.15    0.88
   8  -3   3   -0.15    0.41
   8  -3   2    3.62    0.49
   8  -3   1   32.13    1.35
  -8   3   0    2.25    0.35
   8  -3   0    2.50    0.40
  -8   3   1    1.48    0.31
   8  -3  -1    0.67    0.28
  -8   3   2    1.61    0.30
   8  -3  -2    1.13    0.28
  -8   3   3    4.22    0.44
  -8   3   3    3.43    0.70
   8  -3  -3    4.39    0.42
  -8   3   4    1.06    0.27
  -8   3   4    0.79    0.68
   8  -3  -4    0.96    0.23
  -8   3   5    2.46    0.30
  -8   3   5    1.80    0.77
   8  -3  -5    2.09    0.23
  -8   3   6   -0.40    0.80
  -8   3   7    0.05    0.84
  -8   3   8    0.31    0.92
  -8   3   9    0.62    0.93
  -8   3  10   -0.14    1.10
   9  -3   7   -0.45    0.64
   9  -3   6   -0.71    0.55
   9  -3   5   -0.32    0.53
   9  -3   4   -0.42    0.53
   9  -3   3   14.26    1.00
   9  -3   2    3.54    0.53
   9  -3   1   10.56    0.81
   9  -3   0    5.75    0.65
  -9   3   1    1.90    0.37
   9  -3  -1    1.02    0.34
  -9   3   2    0.13    0.31
   9  -3  -2   -0.18    0.28
  -9   3   3    0.03    0.62
  -9   3   3    0.74    0.31
   9  -3  -3    0.52    0.28
  -9   3   4   -0.46    0.68
   9  -3  -4   -0.11    0.24
  -9   3   5    3.06    0.88
  -9   3   6   -0.12    0.82
  -9   3   7   -0.46    0.84
  -9   3   8    0.20    1.00
  -9   3   9   -0.10    1.04
  -9   3  10   -0.41    1.14
  10  -3   6    0.08    0.66
  10  -3   5   -0.45    0.60
  10  -3   4   -0.27    0.61
  10  -3   3    0.36    0.53
  10  -3   2    1.82    0.53
  10  -3   1    0.87    0.48
  10  -3   0   -0.15    0.42
  10  -3  -1    0.07    0.37
 -10   3   2    0.10    0.35
  10  -3  -2   -0.05    0.33
 -10   3   3    3.25    0.78
  10  -3  -3    4.29    0.54
 -10   3   4   -0.13    0.71
 -10   3   5    0.30    0.84
 -10   3   6   -0.03    0.93
 -10   3   7    0.70    1.02
 -10   3   8    0.28    1.03
 -10   3   9    0.09    1.17
  11  -3   5   -0.72    0.71
  11  -3   4   -0.05    0.65
  11  -3   3    1.09    0.67
  11  -3   2    0.76    0.60
  11  -3   1    1.11    0.52
  11  -3   0    0.52    0.48
  11  -3  -1    0.02    0.41
  11  -3  -2    0.93    0.38
 -11   3   3    2.35    0.84
  11  -3  -3    1.76    0.42
 -11   3   4    0.54    0.82
 -11   3   5    0.37    0.90
 -11   3   6   -0.36    0.84
 -11   3   7    0.10    1.06
 -11   3   8    0.79    1.09
  12  -3   4   -0.30    0.76
  12  -3   3   -0.45    0.65
  12  -3   2   -0.38    0.60
  12  -3   1    0.75    0.59
  12  -3   0    0.27    0.51
  12  -3  -1    0.60    0.48
  12  -3  -2    0.05    0.40
 -12   3   3    1.66    0.92
 -12   3   4    1.49    0.87
 -12   3   5    0.91    0.95
 -12   3   6    1.08    1.06
 -12   3   7    0.09    1.06
 -12   3   8    0.25    1.13
  13  -3   3    0.17    0.73
  13  -3   2   -0.29    0.66
  13  -3   1    0.33    0.65
  13  -3   0    0.52    0.56
 -13   3   2    1.37    0.92
 -13   3   3    1.83    0.98
 -13   3   4    1.45    1.00
 -13   3   5    1.23    1.05
 -13   3   6    1.39    1.09
  14  -3   2    0.24    0.73
  14  -3   1    0.23    0.71
 -14   3   2    1.13    1.00
 -14   3   3    1.04    1.05
 -14   3   4    1.25    1.07
 -14  -4   4    1.21    0.93
 -14  -4   3    1.32    0.92
 -14  -4   2    0.47    0.91
 -14  -4   1   -0.05    0.92
  14   4   0    0.36    0.69
  14   4   1    1.09    0.75
  14   4   2    0.49    0.86
 -13  -4   6    1.26    0.98
 -13  -4   5    1.51    0.96
 -13  -4   4    1.36    0.90
 -13  -4   3    0.20    0.82
 -13  -4   2    0.85    0.83
  13   4  -1    0.89    0.59
 -13  -4   1   -0.55    0.83
  13   4   0    0.44    0.63
  13   4   1    0.87    0.70
  13   4   2    0.59    0.76
  13   4   3    1.23    0.87
 -12  -4   7    0.65    0.96
 -12  -4   6    1.92    0.94
 -12  -4   5    1.43    0.88
 -12  -4   4    1.20    0.82
 -12  -4   3    0.71    0.78
  12   4  -2    0.17    0.45
 -12  -4   2    0.54    0.73
  12   4  -1    0.05    0.52
 -12  -4   1    0.43    0.77
  12   4   0    0.48    0.55
  12   4   1    1.77    0.66
  12   4   2    0.47    0.67
  12   4   3    0.40    0.75
  12   4   4   -0.20    0.78
 -11  -4   8    0.45    0.98
 -11  -4   7    0.97    0.91
 -11  -4   7   -1.08    0.43
 -11  -4   6    1.65    0.85
 -11  -4   6   -0.89    0.47
 -11  -4   5    1.90    0.84
 -11  -4   5   -0.45    0.52
 -11  -4   4    0.77    0.72
 -11  -4   4   -1.07    0.54
  11   4  -3    0.16    0.39
 -11  -4   3    0.58    0.70
 -11  -4   3   -1.27    0.59
  11   4  -2    0.31    0.43
 -11  -4   2   -1.26    0.61
 -11  -4   2    1.01    0.67
  11   4  -1    2.69    0.53
 -11  -4   1    2.79    0.75
  11   4   0    2.42    0.60
 -11  -4   0   -1.67    0.67
  11   4   1    1.28    0.62
  11   4   2    0.04    0.66
  11   4   3    0.22    0.68
  11   4   4   -0.20    0.71
  11   4   5   -0.40    0.79
 -10  -4   9   -1.05    1.03
 -10  -4   9   -0.65    0.34
 -10  -4   8   -0.61    0.38
 -10  -4   8    0.18    0.91
 -10  -4   7    1.01    0.86
 -10  -4   7   -0.29    0.40
 -10  -4   6    0.75    0.80
 -10  -4   6   -0.19    0.43
 -10  -4   5    0.65    0.49
 -10  -4   5    1.34    0.75
  10   4  -4    1.80    0.35
 -10  -4   4    2.69    0.73
 -10  -4   4    1.05    0.51
  10   4  -3    0.19    0.34
 -10  -4   3    0.83    0.62
 -10  -4   3   -0.44    0.52
  10   4  -2    4.04    0.48
 -10  -4   2    4.48    0.71
 -10  -4   2    2.06    0.64
  10   4  -1   13.63    0.89
 -10  -4   1    9.51    1.09
  10   4   0    0.48    0.46
 -10  -4   0   -1.61    0.56
  10   4   1    2.18    0.57
 -10  -4  -1   -0.27    0.61
  10   4   2   -0.17    0.54
  10   4   3    0.08    0.63
  10   4   4   -0.50    0.65
  10   4   5   -0.28    0.69
  10   4   6   -0.14    0.71
  -9  -4  10   -0.38    0.30
  -9  -4   9   -1.06    0.98
  -9  -4   9   -0.04    0.33
  -9  -4   8   -0.36    0.32
  -9  -4   8   -0.24    0.89
  -9  -4   7   -0.02    0.35
  -9  -4   7   -0.03    0.80
  -9  -4   6    1.26    0.76
  -9  -4   6    0.82    0.40
  -9  -4   5    4.91    0.82
  -9  -4   5    3.28    0.50
   9   4  -4    0.04    0.26
  -9  -4   4    0.80    0.61
  -9  -4   4   -0.04    0.41
   9   4  -3    0.20    0.30
  -9  -4   3    1.13    0.57
  -9  -4   3   -0.06    0.38
  -9  -4   3   -0.19    0.45
   9   4  -2    0.55    0.32
  -9  -4   2    1.20    0.54
  -9  -4   2    0.49    0.48
  -9  -4   2    1.08    0.40
   9   4  -1    2.42    0.43
  -9  -4   1    1.28    0.55
   9   4   0   -0.13    0.40
  -9  -4   0   -1.20    0.49
   9   4   1    1.57    0.52
  -9  -4  -1   -0.43    0.52
   9   4   2    1.07    0.52
  -9  -4  -2    0.28    0.54
   9   4   3    0.41    0.54
   9   4   4    3.54    0.73
   9   4   5    0.47    0.66
   9   4   6   -0.17    0.71
   9   4   7    0.03    0.72
  -8  -4  10   -0.20    0.28
  -8  -4  10   -2.24    1.04
  -8  -4   9   -1.65    0.92
  -8  -4   9   -0.14    0.28
  -8  -4   8    0.39    0.31
  -8  -4   8   -0.76    0.83
  -8  -4   7    4.31    0.88
  -8  -4   7    3.56    0.42
  -8  -4   6    0.43    0.34
  -8  -4   6    0.06    0.66
   8   4  -5    1.09    0.24
  -8  -4   5    1.16    0.38
  -8  -4   5    1.25    0.64
   8   4  -4    2.65    0.32
  -8  -4   4    2.46    0.45
  -8  -4   4    3.66    0.65
  -8  -4   4    2.28    0.41
   8   4  -3    2.71    0.34
  -8  -4   3    2.49    0.47
  -8  -4   3    2.75    0.45
  -8  -4   3    3.82    0.60
   8   4  -2    3.39    0.40
  -8  -4   2    3.93    0.57
  -8  -4   2    3.11    0.51
  -8  -4   2    4.00    0.48
   8   4  -1    6.43    0.60
  -8  -4   1    7.79    0.66
  -8  -4   1    6.18    0.65
   8   4   0    0.19    0.35
  -8  -4   0   -0.49    0.42
   8   4   1    4.92    0.55
  -8  -4  -1    2.92    0.56
   8   4   2    6.82    0.80
  -8  -4  -2    5.39    0.65
   8   4   3    0.80    0.50
  -8  -4  -3    0.33    0.44
   8   4   4   -0.56    0.50
   8   4   5   -0.38    0.58
   8   4   6    0.41    0.64
   8   4   7   -0.08    0.63
   8   4   8    0.39    0.63
  -7  -4  10   -0.03    0.24
  -7  -4   9    0.29    0.27
  -7  -4   9   -0.89    0.94
  -7  -4   8    0.21    0.81
  -7  -4   8    0.64    0.29
  -7  -4   7    5.27    0.53
  -7  -4   7    5.32    0.88
  -7  -4   6    1.60    0.35
  -7  -4   6    1.20    0.65
   7   4  -5    0.17    0.19
  -7  -4   5    0.51    0.33
  -7  -4   5   -0.70    0.28
  -7  -4   5   -0.09    0.53
   7   4  -4    2.38    0.28
  -7  -4   4    2.63    0.57
  -7  -4   4    1.96    0.35
  -7  -4   4    3.09    0.43
   7   4  -3    2.86    0.32
  -7  -4   3    2.91    0.46
  -7  -4   3    3.52    0.44
  -7  -4   3    3.24    0.53
   7   4  -2   13.38    0.69
  -7  -4   2   13.48    0.78
  -7  -4   2   13.43    0.84
  -7  -4   2   13.64    0.87
   7   4  -1   11.98    0.70
  -7  -4   1   11.40    0.84
  -7  -4   1   12.56    0.75
   7   4   0    2.76    0.39
  -7  -4   0    2.85    0.49
  -7  -4   0    3.09    0.40
   7   4   1   -0.40    0.33
  -7  -4  -1   -0.13    0.38
   7   4   2    9.31    0.78
  -7  -4  -2    8.15    0.78
   7   4   3   15.93    0.99
  -7  -4  -3   14.47    0.92
   7   4   4    0.21    0.46
   7   4   5    0.85    0.50
   7   4   6   -0.48    0.53
   7   4   7    0.21    0.57
   7   4   8   -0.65    0.55
  -6  -4  10    0.15    0.23
  -6  -4   9    0.42    0.88
  -6  -4   9    0.83    0.27
  -6  -4   8    0.62    0.26
  -6  -4   8    0.40    0.79
  -6  -4   7    4.48    0.48
  -6  -4   7    3.94    0.80
   6   4  -6    1.98    0.24
  -6  -4   6    1.06    0.28
  -6  -4   6    2.17    0.33
  -6  -4   6    2.33    0.67
   6   4  -5    0.80    0.18
  -6  -4   5    0.76    0.30
  -6  -4   5    0.63    0.52
  -6  -4   5   -0.16    0.27
   6   4  -4    0.36    0.18
  -6  -4   4    1.06    0.32
  -6  -4   4    0.69    0.45
  -6  -4   4   -0.05    0.27
   6   4  -3   18.79    0.81
  -6  -4   3   17.91    1.07
  -6  -4   3   20.82    0.92
  -6  -4   3   20.98    0.94
   6   4  -2    7.69    0.51
   6   4  -2    8.05    0.51
  -6  -4   2    7.80    0.63
  -6  -4   2    7.94    0.59
  -6  -4   2   10.37    0.68
   6   4  -1   34.93    1.39
   6   4  -1   35.36    1.40
  -6  -4   1   37.35    1.44
  -6  -4   1   37.32    1.68
  -6  -4   1   38.27    1.50
   6   4   0    2.45    0.34
   6   4   0    1.97    0.33
  -6  -4   0    2.29    0.43
  -6  -4   0    2.51    0.36
   6   4   1    0.72    0.27
   6   4   1    0.34    0.30
  -6  -4  -1   -0.02    0.33
  -6  -4  -1    0.95    0.32
   6   4   2    3.04    0.38
   6   4   2    2.07    0.39
  -6  -4  -2    2.27    0.40
   6   4   3   28.59    1.25
   6   4   3   26.12    1.15
  -6  -4  -3   25.92    1.19
   6   4   4   34.99    1.48
   6   4   4   33.15    1.36
  -6  -4  -4   30.97    1.35
   6   4   5    1.66    0.39
   6   4   5    1.63    0.48
   6   4   6   -0.08    0.48
   6   4   7   -0.10    0.47
   6   4   8    1.21    0.53
   6   4   9    1.09    0.54
  -5  -4  10    0.83    0.24
  -5  -4   9    1.86    0.28
  -5  -4   8    1.63    0.79
  -5  -4   8    0.89    0.26
  -5  -4   7    0.05    0.13
  -5  -4   7    0.40    0.66
  -5  -4   7    0.34    0.24
   5   4  -6    6.03    0.31
   5   4  -6    6.62    0.33
  -5  -4   6    6.23    0.48
  -5  -4   6    7.29    0.82
   5   4  -5    9.48    0.44
   5   4  -5    9.02    0.43
  -5  -4   5    9.55    0.79
  -5  -4   5    9.50    0.56
  -5  -4   5    8.16    0.51
   5   4  -4    0.90    0.19
   5   4  -4    0.91    0.18
  -5  -4   4    1.07    0.27
  -5  -4   4    0.31    0.24
  -5  -4   4    1.04    0.41
   5   4  -3   40.94    1.42
   5   4  -3   38.50    1.43
  -5  -4   3   38.92    1.81
  -5  -4   3   40.41    1.49
  -5  -4   3   38.79    1.48
   5   4  -2   -0.01    0.19
   5   4  -2   -0.25    0.18
  -5  -4   2   -0.33    0.23
  -5  -4   2   -0.19    0.27
  -5  -4   2    1.16    0.29
   5   4  -1    4.98    0.42
   5   4  -1    5.53    0.43
  -5  -4   1    5.01    0.47
  -5  -4   1    5.51    0.45
  -5  -4   1    5.28    0.53
   5   4   0    6.08    0.47
   5   4   0    6.22    0.47
  -5  -4   0    6.58    0.56
  -5  -4   0    6.44    0.49
   5   4   1   64.57    2.25
   5   4   1   63.69    2.25
  -5  -4  -1   64.79    2.25
  -5  -4  -1   57.98    2.27
   5   4   2   25.22    1.08
   5   4   2   23.85    1.03
  -5  -4  -2   25.35    1.03
  -5  -4  -2   23.36    1.06
   5   4   3   12.52    0.79
   5   4   3   13.31    0.72
  -5  -4  -3   13.14    0.73
   5   4   4    3.28    0.47
   5   4   4    4.05    0.44
  -5  -4  -4    3.67    0.39
   5   4   5   13.24    0.77
   5   4   5   13.06    0.87
   5   4   6    0.42    0.43
   5   4   6    0.90    0.36
   5   4   7   -0.21    0.41
   5   4   8    0.30    0.45
   5   4   9    0.43    0.47
   5   4  10   -0.11    0.48
  -4  -4  10    0.79    0.26
  -4  -4   9    1.89    0.28
  -4  -4   8    1.82    0.27
  -4  -4   7    0.13    0.22
  -4  -4   7    0.68    0.61
   4   4  -6    0.05    0.11
   4   4  -6    0.23    0.12
  -4  -4   6    0.43    0.53
  -4  -4   6    0.41    0.22
   4   4  -5    4.85    0.29
   4   4  -5    4.71    0.30
  -4  -4   5    5.24    0.63
  -4  -4   5    3.78    0.35
  -4  -4   5    4.99    0.41
   4   4  -4    6.23    0.35
   4   4  -4    6.76    0.37
  -4  -4   4    7.06    0.61
  -4  -4   4    5.38    0.40
  -4  -4   4    7.06    0.45
   4   4  -3   69.20    2.25
   4   4  -3   65.87    2.25
  -4  -4   3   66.00    2.28
  -4  -4   3   67.53    2.84
  -4  -4   3   60.76    2.27
   4   4  -2    4.48    0.34
   4   4  -2    4.53    0.35
  -4  -4   2    3.65    0.37
  -4  -4   2    4.64    0.41
  -4  -4   2    4.77    0.41
   4   4  -1    4.59    0.37
   4   4  -1    4.98    0.38
  -4  -4   1    4.62    0.37
  -4  -4   1    4.64    0.40
  -4  -4   1    5.32    0.44
   4   4   0   61.94    2.20
   4   4   0   63.37    2.22
  -4  -4   0   63.76    2.21
  -4  -4   0   62.72    2.23
   4   4   1   53.78    1.90
   4   4   1   53.28    1.89
  -4  -4  -1   50.56    1.89
  -4  -4  -1   52.20    1.88
   4   4   2    5.98    0.50
   4   4   2    6.14    0.48
  -4  -4  -2    5.98    0.45
  -4  -4  -2    5.16    0.47
   4   4   3    3.89    0.43
   4   4   3    3.87    0.41
  -4  -4  -3    3.34    0.42
  -4  -4  -3    3.83    0.40
   4   4   4   13.78    0.80
   4   4   4   14.04    0.74
  -4  -4  -4   14.81    0.70
   4   4   5    0.18    0.34
   4   4   5    0.35    0.31
   4   4   6    0.59    0.37
   4   4   6    0.76    0.34
   4   4   7    3.72    0.48
   4   4   8    0.05    0.38
   4   4   9    0.39    0.42
   4   4  10   -0.52    0.40
   4   4  11   -0.05    0.45
  -3  -4  11    0.05    0.27
  -3  -4  10    0.56    0.27
  -3  -4   9    1.09    0.27
  -3  -4   8    3.79    0.41
  -3  -4   7    1.84    0.25
   3   4  -6    6.76    0.32
   3   4  -6    6.47    0.32
  -3  -4   6    6.97    0.42
   3   4  -5   22.96    0.84
   3   4  -5   22.44    0.83
  -3  -4   5   25.10    1.22
  -3  -4   5   22.68    0.88
   3   4  -4   11.69    0.49
   3   4  -4   11.59    0.50
  -3  -4   4   11.81    0.52
  -3  -4   4   12.75    0.75
  -3  -4   4   12.20    0.54
   3   4  -3   45.90    1.57
   3   4  -3   44.20    1.56
  -3  -4   3   47.62    1.99
  -3  -4   3   46.34    1.59
  -3  -4   3   43.08    1.58
   3   4  -2    0.42    0.15
   3   4  -2    0.52    0.16
  -3  -4   2    0.63    0.21
  -3  -4   2    0.96    0.19
  -3  -4   2    0.44    0.17
   3   4  -1    0.34    0.16
   3   4  -1   -0.02    0.15
  -3  -4   1    0.56    0.17
  -3  -4   1    0.02    0.17
  -3  -4   1    0.17    0.18
   3   4   0    0.67    0.20
   3   4   0    0.73    0.19
  -3  -4   0    0.94    0.21
  -3  -4   0    0.74    0.20
   3   4   1   53.90    1.92
   3   4   1   57.92    1.96
  -3  -4  -1   56.46    1.95
  -3  -4  -1   51.81    1.91
   3   4   2    0.56    0.22
   3   4   2    0.80    0.24
  -3  -4  -2    0.74    0.20
  -3  -4  -2    0.73    0.25
   3   4   3  100.81    3.34
   3   4   3   96.18    3.32
  -3  -4  -3   96.41    3.29
  -3  -4  -3   95.10    3.28
   3   4   4    1.14    0.28
   3   4   4    0.70    0.27
  -3  -4  -4    1.32    0.23
  -3  -4  -4    0.85    0.21
   3   4   5   17.81    0.84
   3   4   5   18.22    0.89
  -3  -4  -5   18.09    0.75
   3   4   6   61.20    2.21
   3   4   6   59.77    2.18
   3   4   7    0.25    0.30
   3   4   7   -0.18    0.32
   3   4   8    0.63    0.35
   3   4   9   -0.33    0.35
   3   4  10   -0.32    0.35
   3   4  11   -0.20    0.39
  -2  -4  11   -0.49    0.31
  -2  -4  10    0.83    0.31
  -2  -4   9    2.06    0.31
  -2  -4   8    0.68    0.26
   2   4  -7    1.02    0.12
   2   4  -7    1.05    0.12
  -2  -4   7    0.98    0.24
   2   4  -6    0.32    0.12
   2   4  -6    0.52    0.13
  -2  -4   6    0.36    0.20
   2   4  -5   10.81    0.46
   2   4  -5   11.23    0.46
  -2  -4   5   11.45    0.51
   2   4  -4   14.11    0.56
   2   4  -4   14.04    0.55
  -2  -4   4   15.06    0.59
   2   4  -3    6.05    0.31
   2   4  -3    6.36    0.31
  -2  -4   3    6.12    0.42
  -2  -4   3    5.74    0.32
  -2  -4   3    6.55    0.34
   2   4  -2    5.33    0.29
   2   4  -2    5.27    0.29
  -2  -4   2    5.70    0.32
  -2  -4   2    5.22    0.34
  -2  -4   2    5.16    0.30
   2   4  -1    7.96    0.38
   2   4  -1    7.19    0.37
   2   4  -1    7.84    0.36
  -2  -4   1    7.76    0.38
  -2  -4   1    7.92    0.39
  -2  -4   1    7.86    0.37
   2   4   0    5.64    0.32
   2   4   0    5.98    0.35
  -2  -4   0    5.66    0.26
  -2  -4   0    5.48    0.32
  -2  -4   0    5.71    0.35
   2   4   1  134.60    4.43
   2   4   1  131.75    4.39
  -2  -4  -1  129.21    4.41
  -2  -4  -1  135.17    4.39
   2   4   2    8.22    0.44
   2   4   2    7.99    0.47
  -2  -4  -2    8.40    0.40
  -2  -4  -2    7.27    0.43
   2   4   3    8.81    0.50
   2   4   3    9.77    0.53
  -2  -4  -3    8.32    0.46
  -2  -4  -3    8.81    0.43
   2   4   4    0.12    0.22
   2   4   4   -0.20    0.23
  -2  -4  -4    0.02    0.15
  -2  -4  -4    0.05    0.15
   2   4   5    0.17    0.23
   2   4   5   -0.03    0.25
  -2  -4  -5    0.50    0.16
  -2  -4  -5    0.25    0.16
   2   4   6    1.54    0.30
   2   4   6    1.70    0.34
   2   4   7   -0.16    0.29
   2   4   7    0.19    0.26
   2   4   8    0.10    0.30
   2   4   9    1.31    0.34
   2   4  10   -0.38    0.31
   2   4  11    0.31    0.35
  -1  -4  12   -0.32    0.39
  -1  -4  11    0.93    0.39
  -1  -4  10    0.02    0.35
  -1  -4   9   -0.04    0.29
  -1  -4   8   -0.07    0.26
   1   4  -7    6.77    0.33
   1   4  -7    6.75    0.33
  -1  -4   7    6.56    0.47
   1   4  -6    3.18    0.25
   1   4  -6    3.01    0.24
  -1  -4   6    2.89    0.35
   1   4  -5   31.70    1.11
   1   4  -5   31.64    1.12
  -1  -4   5   32.54    1.15
   1   4  -4   19.44    0.72
   1   4  -4   19.49    0.73
  -1  -4   4   20.55    0.76
   1   4  -3   51.52    1.76
   1   4  -3   51.90    1.74
  -1  -4   3   52.33    1.76
   1   4  -2   23.77    0.86
   1   4  -2   23.45    0.84
  -1  -4   2   24.48    0.86
   1   4  -1   83.07    3.59
   1   4  -1   88.85    2.90
   1   4  -1   91.28    2.92
  -1  -4   1   88.40    2.91
  -1  -4   1   87.45    2.91
   1   4   0   70.94    2.36
   1   4   0   70.00    2.33
  -1  -4   0   69.37    2.35
  -1  -4   0   69.79    2.34
   1   4   1   83.66    2.85
   1   4   1   84.25    2.88
  -1  -4  -1   94.84    3.52
  -1  -4  -1   80.64    2.86
  -1  -4  -1   85.47    2.85
   1   4   2   40.38    1.42
   1   4   2   40.17    1.46
  -1  -4  -2   38.95    1.44
  -1  -4  -2   45.24    1.75
  -1  -4  -2   40.68    1.40
   1   4   3    4.56    0.33
   1   4   3    3.62    0.33
  -1  -4  -3    3.57    0.29
  -1  -4  -3    4.35    0.25
   1   4   4    2.49    0.27
   1   4   4    2.52    0.27
  -1  -4  -4    2.71    0.22
  -1  -4  -4    2.49    0.24
   1   4   5   -0.05    0.22
   1   4   5   -0.05    0.20
  -1  -4  -5   -0.05    0.12
  -1  -4  -5    0.21    0.12
   1   4   6    0.23    0.19
   1   4   6   -0.21    0.24
  -1  -4  -6    0.12    0.13
   1   4   7   13.34    0.68
   1   4   8    8.65    0.55
   1   4   9   -0.03    0.25
   1   4  10   -0.06    0.27
   1   4  11    0.01    0.30
   0  -4  11   -0.18    0.41
   0  -4  10    0.42    0.39
   0  -4   9   -0.01    0.34
   0  -4   8    4.06    0.40
   0   4  -7    1.09    0.19
   0  -4   7    1.09    0.29
   0   4  -6    4.48    0.30
   0   4  -6    4.94    0.32
   0  -4   6    4.61    0.42
   0   4  -5   72.80    2.55
   0   4  -5   78.62    2.54
   0  -4   5   76.39    2.57
   0   4  -4   47.94    1.66
   0  -4   4   49.37    1.68
   0   4  -3    1.06    0.14
   0  -4   3    1.24    0.17
   0   4  -2   33.18    1.17
   0  -4   2   34.10    1.17
   0   4  -1  174.61    5.87
   0   4  -1  180.15    5.88
   0  -4   1  184.53    5.88
   0   4   0   49.27    1.68
   0   4   0   50.94    1.70
   0  -4   0   49.97    1.69
   0   4   1  176.07    7.13
   0   4   1  176.40    5.70
   0   4   1  172.34    5.72
   0  -4  -1  173.71    5.71
   0   4   2   31.04    1.39
   0   4   2   33.00    1.13
   0   4   2   33.67    1.15
   0  -4  -2   32.86    1.14
   0   4   3    0.93    0.16
   0   4   3    0.92    0.20
   0   4   3    1.04    0.15
   0  -4  -3    1.05    0.15
   0   4   4   44.81    2.06
   0   4   4   49.26    1.65
   0  -4  -4   49.17    1.62
   0   4   5   67.23    2.30
   0  -4  -5   66.89    2.22
   0   4   6    1.59    0.19
   0   4   7    0.51    0.20
   0   4   7    0.63    0.24
   0   4   8    2.98    0.30
   0   4   8    2.86    0.29
   0   4   9   -0.18    0.22
   0   4  10    0.21    0.24
   0   4  11   -0.12    0.26
   1  -4  11   -0.18    0.47
   1  -4  10   -0.39    0.41
   1  -4   9    0.30    0.38
   1  -4   8   11.77    0.72
   1  -4   7   16.21    0.79
   1  -4   6    0.00    0.25
  -1   4  -5    0.23    0.15
   1  -4   5    0.25    0.22
  -1   4  -4    2.48    0.25
   1  -4   4    2.64    0.26
  -1   4  -3    4.26    0.28
   1  -4   3    4.45    0.32
  -1   4  -2   39.63    1.38
   1  -4   2   40.65    1.39
  -1   4  -1   83.72    2.80
   1  -4   1   85.01    2.81
  -1   4   0   71.63    2.40
   1  -4   0   72.07    2.39
  -1   4   1   93.01    3.06
  -1   4   1   98.18    3.85
   1  -4  -1   86.64    3.05
  -1   4   2   23.00    1.05
  -1   4   2   23.23    0.83
   1  -4  -2   23.68    0.83
  -1   4   3   47.96    2.13
  -1   4   3   51.19    1.68
   1  -4  -3   50.60    1.69
  -1   4   4   18.08    0.92
  -1   4   4   19.15    0.69
   1  -4  -4   18.46    0.66
  -1   4   5   27.30    1.03
  -1   4   5   29.47    1.38
  -1   4   5   30.49    1.04
  -1   4   6    2.71    0.26
  -1   4   6    3.57    0.54
  -1   4   6    2.38    0.25
  -1   4   7    4.53    0.39
  -1   4   7    5.55    0.32
  -1   4   8   -0.38    0.18
  -1   4   8    0.14    0.16
  -1   4   9   -0.09    0.18
  -1   4  10    0.25    0.21
   2  -4  11    0.18    0.50
   2  -4  10   -0.28    0.45
   2  -4   9    1.56    0.43
   2  -4   8    0.23    0.36
   2  -4   7    0.41    0.31
   2  -4   6    1.48    0.31
  -2   4  -5    0.39    0.18
   2  -4   5    0.23    0.24
  -2   4  -4    0.25    0.16
   2  -4   4   -0.02    0.19
  -2   4  -3    9.46    0.44
   2  -4   3    9.17    0.46
  -2   4  -2    8.32    0.40
   2  -4   2    8.21    0.42
  -2   4  -1  127.76    4.32
   2  -4   1  134.13    4.32
  -2   4   0    5.29    0.28
   2  -4   0    5.57    0.30
  -2   4   1    7.43    0.35
   2  -4  -1    7.86    0.35
  -2   4   2    5.14    0.42
  -2   4   2    5.17    0.27
   2  -4  -2    5.27    0.26
  -2   4   3    5.34    0.46
   2  -4  -3    5.87    0.27
  -2   4   4   12.80    0.76
  -2   4   4   14.04    0.51
   2  -4  -4   12.47    0.48
  -2   4   5   10.20    0.43
  -2   4   5    9.97    0.71
  -2   4   5   11.43    0.45
  -2   4   6    0.38    0.42
  -2   4   6    0.37    0.12
  -2   4   6    0.54    0.16
  -2   4   7    0.96    0.53
  -2   4   7    0.74    0.14
  -2   4   8    0.59    0.14
  -2   4   8    0.27    0.16
  -2   4   8    1.69    0.56
  -2   4   9    1.49    0.16
  -2   4   9    1.60    0.18
   3  -4  11   -0.39    0.52
   3  -4  10   -0.50    0.46
   3  -4   9   -0.16    0.42
   3  -4   8    1.32    0.41
   3  -4   7    0.09    0.33
   3  -4   6   65.44    2.32
   3  -4   5   19.66    0.87
  -3   4  -4    1.29    0.22
   3  -4   4    1.03    0.27
  -3   4  -3   94.49    3.26
   3  -4   3   99.57    3.28
  -3   4  -2    0.74    0.17
   3  -4   2    0.42    0.18
  -3   4  -1   53.66    1.86
   3  -4   1   55.03    1.87
  -3   4   0    0.85    0.15
   3  -4   0    1.05    0.17
  -3   4   1    0.09    0.12
   3  -4  -1    0.08    0.13
  -3   4   2    0.46    0.12
  -3   4   2    0.27    0.31
   3  -4  -2    0.65    0.13
  -3   4   3   44.45    2.03
   3  -4  -3   45.67    1.52
  -3   4   4   11.12    0.77
   3  -4  -4   11.49    0.43
  -3   4   5   20.98    1.16
  -3   4   5   21.57    0.76
  -3   4   6    6.50    0.32
  -3   4   6    7.14    0.35
  -3   4   6    6.09    0.71
  -3   4   7    1.60    0.57
  -3   4   7    1.97    0.20
  -3   4   7    1.69    0.19
  -3   4   8    4.16    0.75
  -3   4   8    2.14    0.18
  -3   4   8    3.05    0.20
  -3   4   9    1.92    0.70
   4  -4  10   -0.14    0.49
   4  -4   9    0.64    0.46
   4  -4   8   -0.62    0.39
   4  -4   7    4.15    0.47
   4  -4   6    1.00    0.37
   4  -4   5    0.54    0.31
   4  -4   4   14.11    0.72
  -4   4  -3    3.80    0.34
   4  -4   3    4.10    0.43
  -4   4  -2    5.54    0.38
   4  -4   2    6.05    0.45
  -4   4  -1   47.58    1.72
   4  -4   1   50.91    1.74
  -4   4   0   57.65    2.02
   4  -4   0   60.27    2.03
  -4   4   1    5.02    0.32
   4  -4  -1    4.62    0.33
  -4   4   2    4.02    0.57
  -4   4   2    4.41    0.30
   4  -4  -2    4.27    0.29
  -4   4   3   64.72    2.17
  -4   4   3   64.11    2.85
   4  -4  -3   63.94    2.15
  -4   4   4    5.30    0.61
   4  -4  -4    6.39    0.28
   4  -4  -4    5.89    0.28
  -4   4   5    5.20    0.67
  -4   4   5    4.66    0.29
  -4   4   6    0.11    0.13
  -4   4   6    0.05    0.48
  -4   4   7   -0.06    0.53
  -4   4   7    0.09    0.13
  -4   4   7    0.54    0.16
  -4   4   8    1.61    0.67
  -4   4   9    2.29    0.75
  -4   4  10    1.97    0.87
   5  -4  10   -0.14    0.52
   5  -4   9    0.48    0.49
   5  -4   8    0.83    0.47
   5  -4   7   -0.21    0.40
   5  -4   6    1.14    0.41
   5  -4   5   12.60    0.76
   5  -4   4    3.46    0.41
   5  -4   3   11.96    0.67
  -5   4  -2   24.20    0.97
   5  -4   2   24.90    1.00
  -5   4  -1   59.21    2.09
   5  -4   1   60.88    2.11
  -5   4   0    5.86    0.39
   5  -4   0    5.93    0.42
  -5   4   1    5.43    0.36
   5  -4  -1    4.78    0.36
  -5   4   2    0.14    0.16
   5  -4  -2    0.05    0.17
  -5   4   3   38.19    1.88
  -5   4   3   38.45    1.36
   5  -4  -3   38.35    1.34
  -5   4   4    0.64    0.15
  -5   4   4    0.76    0.55
   5  -4  -4    0.84    0.14
   5  -4  -4    0.89    0.14
  -5   4   5    8.53    0.89
   5  -4  -5    8.98    0.33
   5  -4  -5    8.78    0.33
  -5   4   6    5.79    0.87
  -5   4   6    6.51    0.36
  -5   4   7   -0.55    0.65
  -5   4   7    0.18    0.14
  -5   4   8    0.90    0.16
  -5   4   8    0.59    0.67
  -5   4   9    2.41    0.88
  -5   4  10    0.66    0.93
  -5   4  11    1.35    0.99
   6  -4   9    0.67    0.56
   6  -4   8    1.40    0.53
   6  -4   7    0.30    0.45
   6  -4   6   -0.24    0.42
   6  -4   5    1.83    0.45
   6  -4   4   32.83    1.36
   6  -4   3   25.83    1.12
   6  -4   2    2.24    0.34
  -6   4  -1    0.65    0.23
   6  -4   1    0.37    0.27
  -6   4   0    2.05    0.27
   6  -4   0    1.81    0.28
  -6   4   1   33.27    1.26
   6  -4  -1   34.41    1.27
  -6   4   2    7.95    0.47
   6  -4  -2    7.74    0.46
  -6   4   3   19.56    0.79
  -6   4   3   17.19    1.19
   6  -4  -3   18.89    0.76
   6  -4  -3   20.45    0.76
  -6   4   4    0.33    0.53
  -6   4   4    0.36    0.20
   6  -4  -4    0.42    0.14
   6  -4  -4    0.28    0.16
  -6   4   5    0.48    0.65
  -6   4   5    0.19    0.08
   6  -4  -5    0.48    0.13
   6  -4  -5    0.39    0.12
  -6   4   6    2.12    0.24
  -6   4   6    1.51    0.69
  -6   4   7    3.75    0.88
  -6   4   7    3.23    0.30
  -6   4   8    0.35    0.73
  -6   4   9    0.09    0.88
  -6   4  10    0.37    0.94
  -6   4  11    0.45    1.09
   7  -4   8   -0.36    0.54
   7  -4   7   -0.07    0.50
   7  -4   5    1.12    0.47
   7  -4   4   -0.32    0.39
   7  -4   3   14.92    0.85
   7  -4   2    8.37    0.66
  -7   4  -1    0.15    0.26
   7  -4   1   -0.10    0.30
  -7   4   0    2.49    0.30
   7  -4   0    3.16    0.36
  -7   4   1   11.32    0.61
  -7   4   2   12.68    0.64
   7  -4  -2   12.84    0.64
  -7   4   3    2.52    0.69
  -7   4   3    2.94    0.31
   7  -4  -3    2.73    0.29
  -7   4   4    2.22    0.72
  -7   4   4    2.45    0.29
   7  -4  -4    2.35    0.25
  -7   4   5   -0.04    0.71
  -7   4   5    0.28    0.22
   7  -4  -5    0.00    0.15
  -7   4   6    0.39    0.75
  -7   4   6    0.45    0.11
  -7   4   7    3.73    0.94
  -7   4   8   -0.21    0.88
  -7   4   9   -0.49    0.93
  -7   4  10    0.22    1.04
  -7   4  11    0.02    1.17
   8  -4   8   -0.01    0.59
   8  -4   7   -0.13    0.56
   8  -4   6    0.04    0.53
   8  -4   5   -0.29    0.46
   8  -4   4    0.00    0.43
   8  -4   3    0.74    0.44
   8  -4   2    6.66    0.67
   8  -4   1    4.10    0.48
  -8   4   0    0.17    0.29
   8  -4   0   -0.07    0.29
  -8   4   1    6.64    0.54
   8  -4  -1    6.13    0.56
  -8   4   2    3.71    0.46
   8  -4  -2    3.75    0.38
  -8   4   3    3.07    0.36
  -8   4   3    1.79    0.62
   8  -4  -3    3.06    0.33
  -8   4   4    2.56    0.34
  -8   4   4    2.54    0.79
   8  -4  -4    2.77    0.29
  -8   4   5    1.07    0.30
  -8   4   5   -0.01    0.75
   8  -4  -5    0.89    0.21
  -8   4   6   -0.30    0.84
  -8   4   7    3.85    1.03
  -8   4   8    0.14    0.87
  -8   4   9   -0.13    1.01
  -8   4  10    0.45    1.11
   9  -4   7   -0.61    0.60
   9  -4   6    0.12    0.59
   9  -4   5    0.03    0.54
   9  -4   4    1.75    0.53
   9  -4   3    0.93    0.52
   9  -4   2    0.55    0.43
   9  -4   1    0.62    0.40
   9  -4   0   -0.13    0.36
   9  -4  -1    2.54    0.39
  -9   4   2    1.01    0.33
   9  -4  -2    1.00    0.33
  -9   4   3    0.20    0.29
  -9   4   3   -0.48    0.65
   9  -4  -3   -0.17    0.27
  -9   4   4   -0.16    0.68
   9  -4  -4   -0.03    0.25
  -9   4   5    3.23    0.91
  -9   4   6    0.81    0.85
  -9   4   7   -0.01    0.94
  -9   4   8    0.13    1.01
  -9   4   9    0.17    1.08
  -9   4  10   -0.30    1.16
  10  -4   6   -0.50    0.68
  10  -4   5   -0.19    0.65
  10  -4   4   -1.08    0.58
  10  -4   3   -0.61    0.50
  10  -4   2    0.13    0.50
  10  -4   1    1.42    0.50
  10  -4   0    0.28    0.42
  10  -4  -1   11.50    0.79
  10  -4  -2    3.12    0.42
 -10   4   3    0.46    0.74
  10  -4  -3    0.03    0.31
 -10   4   4    1.43    0.75
 -10   4   5    0.24    0.85
 -10   4   6    0.19    0.97
 -10   4   7    0.40    1.04
 -10   4   8    0.07    1.06
 -10   4   9    0.33    1.19
  11  -4   5    0.02    0.74
  11  -4   4   -0.48    0.68
  11  -4   3   -0.48    0.58
  11  -4   2    0.14    0.56
  11  -4   1    0.77    0.53
  11  -4   0    1.12    0.47
  11  -4  -1    1.16    0.43
  11  -4  -2   -0.01    0.37
 -11   4   3    0.37    0.71
 -11   4   4    0.39    0.78
 -11   4   5    0.80    0.90
 -11   4   6    0.03    0.97
 -11   4   7    0.42    1.06
 -11   4   8   -0.34    1.10
  12  -4   4   -0.28    0.73
  12  -4   3   -0.57    0.67
  12  -4   2    0.15    0.65
  12  -4   1    0.96    0.60
  12  -4   0    0.03    0.50
  12  -4  -1   -0.12    0.45
 -12   4   3    1.03    0.80
 -12   4   4    0.32    0.91
 -12   4   5    1.70    1.01
 -12   4   6    0.16    1.05
 -12   4   7    0.29    1.13
  13  -4   3   -0.45    0.70
  13  -4   2   -0.02    0.66
  13  -4   1    0.21    0.59
  13  -4   0   -0.16    0.58
 -13   4   2    2.03    1.01
 -13   4   3    1.67    1.01
 -13   4   4    1.22    0.94
 -13   4   5    0.84    1.01
 -13   4   6    1.59    1.15
  14  -4   1   -0.36    0.68
 -14   4   2    1.27    1.09
 -14   4   3    2.19    1.08
 -14   4   4    2.22    1.08
 -14  -5   3    0.88    0.92
 -14  -5   2    1.01    0.90
 -14  -5   1    0.70    0.92
  14   5   0    0.75    0.69
 -14  -5   0    0.16    0.95
  14   5   1    0.99    0.76
 -13  -5   6    1.35    0.99
 -13  -5   5    1.65    0.95
 -13  -5   4    0.86    0.87
 -13  -5   3    0.83    0.83
 -13  -5   2    1.79    0.82
 -13  -5   2   -1.93    0.77
  13   5  -1    0.70    0.57
 -13  -5   1    0.37    0.81
  13   5   0    1.12    0.67
  13   5   1    1.26    0.74
  13   5   2    0.77    0.78
  13   5   3    1.42    0.85
 -12  -5   7    0.68    0.94
 -12  -5   6   -1.02    0.55
 -12  -5   6    0.92    0.91
 -12  -5   5    1.37    0.88
 -12  -5   5   -0.85    0.57
 -12  -5   4   -0.73    0.63
 -12  -5   4    0.85    0.81
 -12  -5   3    1.38    0.78
 -12  -5   3   -1.21    0.65
  12   5  -2    0.81    0.50
 -12  -5   2    1.02    0.73
 -12  -5   2   -1.19    0.74
  12   5  -1    0.08    0.51
 -12  -5   1    0.54    0.72
  12   5   0    0.69    0.62
  12   5   1    0.44    0.63
  12   5   2    0.69    0.70
  12   5   3    0.67    0.81
  12   5   4    0.01    0.80
 -11  -5   8   -0.17    0.97
 -11  -5   8   -0.44    0.43
 -11  -5   7    0.65    0.92
 -11  -5   7   -0.18    0.46
 -11  -5   6    0.17    0.50
 -11  -5   6    0.88    0.83
 -11  -5   5    0.11    0.53
 -11  -5   5    0.59    0.79
 -11  -5   4    0.57    0.56
 -11  -5   4    1.29    0.75
  11   5  -3    1.63    0.43
 -11  -5   3    2.25    0.73
 -11  -5   3    0.69    0.63
  11   5  -2    0.06    0.43
 -11  -5   2    0.20    0.64
 -11  -5   2    0.31    0.64
  11   5  -1    1.62    0.52
 -11  -5   1    0.55    0.74
 -11  -5   1    1.45    0.67
  11   5   0    0.86    0.56
 -11  -5   0   -1.39    0.70
  11   5   1    0.78    0.57
 -11  -5  -1   -1.54    0.65
  11   5   2    1.53    0.64
  11   5   3    0.20    0.69
  11   5   4   -0.26    0.73
  11   5   5    0.29    0.80
 -10  -5   9   -0.21    1.06
 -10  -5   9   -0.13    0.38
 -10  -5   8    0.17    0.98
 -10  -5   8    0.45    0.39
 -10  -5   7    0.08    0.84
 -10  -5   7    0.03    0.40
 -10  -5   6    0.36    0.79
 -10  -5   6    0.54    0.44
 -10  -5   5    0.58    0.72
 -10  -5   5    0.01    0.46
  10   5  -4    0.53    0.34
 -10  -5   4    0.32    0.51
 -10  -5   4    1.02    0.68
  10   5  -3    0.51    0.34
 -10  -5   3    1.22    0.64
 -10  -5   3    0.56    0.52
  10   5  -2    0.29    0.36
 -10  -5   2    1.28    0.59
 -10  -5   2    0.33    0.55
  10   5  -1    0.87    0.43
 -10  -5   1    1.69    0.60
 -10  -5   1    1.08    0.62
  10   5   0    0.18    0.45
 -10  -5   0   -0.65    0.60
  10   5   1   -0.31    0.51
 -10  -5  -1   -1.54    0.58
  10   5   2    1.25    0.57
 -10  -5  -2   -0.89    0.65
  10   5   3    0.40    0.60
  10   5   4    0.27    0.72
  10   5   5    1.03    0.81
  10   5   6    0.14    0.75
  -9  -5   9   -0.80    1.01
  -9  -5   9    0.34    0.34
  -9  -5   8    0.80    0.37
  -9  -5   8   -0.50    0.91
  -9  -5   7    1.45    0.41
  -9  -5   7    1.29    0.84
  -9  -5   6    0.38    0.74
  -9  -5   6    0.76    0.42
  -9  -5   5    1.42    0.45
  -9  -5   5    2.19    0.71
   9   5  -4    1.56    0.33
  -9  -5   4    2.60    0.67
  -9  -5   4    2.04    0.49
   9   5  -3    2.80    0.40
  -9  -5   3    2.46    0.53
  -9  -5   3    2.96    0.62
  -9  -5   3    1.74    0.47
   9   5  -2    1.04    0.36
  -9  -5   2    1.91    0.56
  -9  -5   2    1.27    0.52
   9   5  -1    0.93    0.37
  -9  -5   1    1.07    0.51
  -9  -5   1    1.00    0.53
   9   5   0    3.03    0.48
  -9  -5   0    3.23    0.67
   9   5   1    0.78    0.45
  -9  -5  -1    0.08    0.54
   9   5   2    1.39    0.56
  -9  -5  -2   -0.69    0.54
   9   5   3   -0.05    0.55
  -9  -5  -3   -1.43    0.49
   9   5   4   -0.25    0.61
   9   5   5   -0.12    0.62
   9   5   6   -0.28    0.67
   9   5   7   -0.44    0.72
  -8  -5  10    0.35    0.30
  -8  -5   9    0.10    1.02
  -8  -5   9    1.41    0.34
  -8  -5   8    1.47    0.36
  -8  -5   8    0.38    0.89
  -8  -5   7    0.77    0.36
  -8  -5   7    0.07    0.77
  -8  -5   6    2.72    0.44
  -8  -5   6    3.15    0.77
   8   5  -5    0.33    0.24
  -8  -5   5    0.86    0.62
  -8  -5   5    1.13    0.42
   8   5  -4    4.49    0.46
  -8  -5   4    5.87    0.70
  -8  -5   4    3.41    0.46
  -8  -5   4    5.52    0.80
   8   5  -3    5.44    0.52
  -8  -5   3    4.97    0.64
  -8  -5   3    7.41    0.76
  -8  -5   3    6.42    0.74
   8   5  -2    0.68    0.31
  -8  -5   2    1.11    0.46
  -8  -5   2    0.19    0.40
  -8  -5   2    0.89    0.46
   8   5  -1    0.31    0.31
  -8  -5   1    0.67    0.43
  -8  -5   1    0.10    0.44
   8   5   0   11.45    0.80
  -8  -5   0   10.83    0.93
   8   5   1   10.08    0.82
  -8  -5  -1    8.12    0.88
   8   5   2    4.63    0.59
  -8  -5  -2    3.21    0.58
   8   5   3    5.40    0.66
  -8  -5  -3    3.69    0.61
   8   5   4    0.16    0.57
  -8  -5  -4   -0.51    0.42
   8   5   5    0.92    0.65
   8   5   6    1.77    0.67
   8   5   7    0.07    0.67
   8   5   8    0.09    0.77
  -7  -5  10    0.67    0.30
  -7  -5   9   -0.90    0.92
  -7  -5   9    0.60    0.31
  -7  -5   8   -0.09    0.85
  -7  -5   7   -0.68    0.71
  -7  -5   7    0.46    0.33
  -7  -5   6    0.11    0.64
  -7  -5   6    1.26    0.36
   7   5  -5   -0.03    0.19
  -7  -5   5    0.60    0.37
  -7  -5   5   -0.40    0.54
  -7  -5   5   -0.90    0.31
   7   5  -4    2.77    0.31
  -7  -5   4    3.06    0.58
  -7  -5   4    2.25    0.41
  -7  -5   4    2.91    0.45
   7   5  -3    2.34    0.32
  -7  -5   3    1.36    0.36
  -7  -5   3    2.87    0.46
  -7  -5   3    2.40    0.50
   7   5  -2    1.50    0.31
  -7  -5   2    1.94    0.43
  -7  -5   2    1.48    0.40
  -7  -5   2    2.75    0.46
   7   5  -1    2.19    0.37
  -7  -5   1    2.21    0.49
  -7  -5   1    1.46    0.38
  -7  -5   1    2.65    0.43
   7   5   0   17.39    0.91
  -7  -5   0   17.44    1.02
   7   5   1    0.76    0.37
  -7  -5  -1    0.81    0.44
   7   5   2    6.02    0.71
  -7  -5  -2    4.30    0.58
   7   5   3    6.63    0.80
  -7  -5  -3    4.82    0.56
   7   5   4   -0.40    0.44
  -7  -5  -4   -0.05    0.37
   7   5   5   -0.70    0.51
   7   5   6    0.15    0.55
   7   5   7    4.64    0.72
   7   5   8   -0.20    0.58
  -6  -5  10    0.63    0.28
  -6  -5   9    1.76    0.32
  -6  -5   8    1.05    0.30
  -6  -5   8    0.23    0.80
  -6  -5   7    0.85    0.31
  -6  -5   7    0.37    0.72
   6   5  -6    0.90    0.18
  -6  -5   6    0.70    0.62
  -6  -5   6    0.65    0.30
  -6  -5   6   -0.06    0.27
   6   5  -5   28.45    1.03
  -6  -5   5   28.74    1.48
  -6  -5   5   22.84    1.10
  -6  -5   5   27.66    1.14
   6   5  -4   14.52    0.65
  -6  -5   4   13.89    0.93
  -6  -5   4   14.25    0.78
  -6  -5   4   12.58    0.74
   6   5  -3    3.71    0.40
  -6  -5   3    3.22    0.41
  -6  -5   3    3.86    0.51
  -6  -5   3    2.91    0.40
   6   5  -2    6.79    0.51
  -6  -5   2    7.76    0.59
  -6  -5   2    8.13    0.66
  -6  -5   2    7.25    0.59
   6   5  -1   11.48    0.67
  -6  -5   1   12.23    0.72
  -6  -5   1   12.64    0.78
  -6  -5   1   11.99    0.73
   6   5   0    6.40    0.54
  -6  -5   0    6.20    0.56
  -6  -5   0    6.47    0.65
   6   5   1    2.87    0.40
   6   5   1    2.71    0.39
  -6  -5  -1    2.94    0.47
  -6  -5  -1    3.21    0.45
   6   5   2    0.80    0.36
   6   5   2    0.80    0.32
  -6  -5  -2    0.58    0.40
   6   5   3    2.21    0.38
   6   5   3    1.30    0.41
  -6  -5  -3    1.11    0.37
   6   5   4    3.66    0.45
   6   5   4    3.00    0.50
  -6  -5  -4    2.93    0.42
   6   5   5    0.96    0.36
   6   5   5    0.32    0.44
  -6  -5  -5    0.55    0.34
   6   5   6   -0.21    0.50
   6   5   7   -0.17    0.50
   6   5   8    0.01    0.54
   6   5   9   -0.43    0.53
  -5  -5  11    1.23    0.28
  -5  -5  10    0.55    0.28
  -5  -5   9    1.10    0.29
  -5  -5   8    0.25    0.27
  -5  -5   7    4.74    0.78
  -5  -5   7    4.55    0.49
   5   5  -6   13.28    0.56
  -5  -5   6   15.61    1.08
  -5  -5   6   11.47    0.65
  -5  -5   6   12.92    0.68
   5   5  -5    9.17    0.46
  -5  -5   5    8.76    0.81
  -5  -5   5    8.33    0.56
  -5  -5   5    7.14    0.53
   5   5  -4    2.80    0.33
  -5  -5   4    2.27    0.46
  -5  -5   4    2.23    0.33
  -5  -5   4    1.26    0.30
   5   5  -3    4.65    0.39
   5   5  -3    3.33    0.36
  -5  -5   3    4.37    0.49
  -5  -5   3    3.47    0.51
  -5  -5   3    3.84    0.40
   5   5  -2    0.58    0.24
   5   5  -2    1.17    0.25
  -5  -5   2    1.45    0.33
  -5  -5   2    1.30    0.32
  -5  -5   2    0.88    0.28
   5   5  -1   23.74    1.01
   5   5  -1   23.96    0.98
  -5  -5   1   24.66    1.05
  -5  -5   1   24.51    1.03
  -5  -5   1   23.52    1.12
   5   5   0   73.10    2.58
   5   5   0   72.64    2.56
  -5  -5   0   72.42    2.60
  -5  -5   0   73.49    2.58
   5   5   1   68.12    2.46
   5   5   1   69.05    2.45
  -5  -5  -1   69.74    2.49
  -5  -5  -1   68.04    2.44
   5   5   2    0.49    0.30
   5   5   2    0.67    0.30
  -5  -5  -2    0.42    0.31
  -5  -5  -2    0.59    0.30
   5   5   3    3.54    0.41
   5   5   3    3.57    0.47
  -5  -5  -3    3.94    0.45
   5   5   4    2.02    0.38
   5   5   4    1.14    0.44
  -5  -5  -4    1.70    0.36
   5   5   5    0.30    0.39
   5   5   5    1.22    0.38
  -5  -5  -5    0.81    0.29
   5   5   6    0.94    0.37
   5   5   6    0.31    0.43
   5   5   7   -0.43    0.44
   5   5   8    0.51    0.48
   5   5   9   -0.40    0.47
   5   5  10   -0.32    0.48
  -4  -5  11    0.58    0.29
  -4  -5  10    0.38    0.29
  -4  -5   9    1.06    0.29
  -4  -5   8    0.56    0.27
   4   5  -7    3.63    0.25
   4   5  -7    3.34    0.25
  -4  -5   7    3.84    0.45
   4   5  -6    7.61    0.40
   4   5  -6    7.20    0.39
  -4  -5   6    7.28    0.51
  -4  -5   6    8.34    0.81
   4   5  -5    0.13    0.16
   4   5  -5    0.23    0.16
  -4  -5   5    0.10    0.21
  -4  -5   5    0.28    0.24
  -4  -5   5    0.21    0.44
   4   5  -4    5.11    0.36
   4   5  -4    4.45    0.34
  -4  -5   4    4.90    0.57
  -4  -5   4    4.47    0.40
  -4  -5   4    4.89    0.43
   4   5  -3   39.21    1.46
   4   5  -3   42.29    1.47
  -4  -5   3   38.76    1.50
  -4  -5   3   43.68    1.84
  -4  -5   3   40.55    1.50
   4   5  -2    2.15    0.26
   4   5  -2    2.04    0.26
  -4  -5   2    2.33    0.35
  -4  -5   2    2.85    0.31
  -4  -5   2    1.99    0.28
   4   5  -1   22.73    0.88
   4   5  -1   21.49    0.90
  -4  -5   1   19.69    0.89
  -4  -5   1   21.55    0.97
  -4  -5   1   20.78    0.91
   4   5   0   28.05    1.11
   4   5   0   27.18    1.08
  -4  -5   0   27.91    1.12
  -4  -5   0   26.62    1.08
   4   5   1   74.38    2.58
   4   5   1   69.82    2.54
  -4  -5  -1   72.67    2.55
  -4  -5  -1   75.07    2.58
   4   5   2    0.23    0.29
   4   5   2    0.07    0.25
  -4  -5  -2    0.19    0.24
  -4  -5  -2    0.33    0.28
   4   5   3    1.79    0.35
   4   5   3    2.83    0.39
  -4  -5  -3    1.97    0.31
  -4  -5  -3    2.14    0.33
   4   5   4   13.63    0.76
   4   5   4   13.62    0.80
  -4  -5  -4   12.76    0.69
   4   5   5    3.64    0.49
   4   5   5    3.13    0.41
  -4  -5  -5    3.58    0.43
   4   5   6    5.41    0.59
   4   5   6    5.50    0.57
   4   5   7    0.57    0.41
   4   5   8   -0.47    0.41
   4   5  10   -0.29    0.42
  -3  -5  11    0.04    0.32
  -3  -5  10    0.21    0.30
  -3  -5   9    1.04    0.31
  -3  -5   8    1.63    0.30
   3   5  -7    6.54    0.33
   3   5  -7    6.46    0.34
  -3  -5   7    6.50    0.49
   3   5  -6   21.09    0.79
   3   5  -6   21.61    0.80
  -3  -5   6   20.96    0.87
   3   5  -5    2.82    0.28
   3   5  -5    2.85    0.27
  -3  -5   5    3.19    0.37
   3   5  -4    0.33    0.15
   3   5  -4    0.14    0.15
  -3  -5   4    0.12    0.17
  -3  -5   4    0.34    0.31
  -3  -5   4    0.16    0.20
   3   5  -3   43.49    1.51
   3   5  -3   42.33    1.51
  -3  -5   3   43.53    1.54
  -3  -5   3   40.83    1.53
  -3  -5   3   45.43    1.89
   3   5  -2   61.69    2.16
   3   5  -2   63.00    2.18
  -3  -5   2   64.02    2.19
  -3  -5   2   61.34    2.18
  -3  -5   2   66.44    2.66
   3   5  -1    0.89    0.20
   3   5  -1    1.08    0.20
  -3  -5   1    1.18    0.17
  -3  -5   1    0.98    0.21
  -3  -5   1    0.86    0.20
   3   5   0   21.83    0.89
   3   5   0   20.96    0.84
  -3  -5   0   21.10    0.84
  -3  -5   0   20.95    0.86
  -3  -5   0   21.15    0.91
   3   5   1    7.94    0.52
   3   5   1    7.78    0.48
  -3  -5  -1    7.63    0.49
  -3  -5  -1    7.58    0.45
   3   5   2    9.64    0.54
   3   5   2    9.48    0.58
  -3  -5  -2    9.31    0.55
  -3  -5  -2    8.06    0.49
   3   5   3    0.72    0.27
   3   5   3    0.81    0.28
  -3  -5  -3    1.20    0.25
  -3  -5  -3    0.58    0.22
   3   5   4   35.25    1.37
   3   5   4   34.32    1.36
  -3  -5  -4   33.06    1.29
   3   5   5    1.81    0.35
   3   5   5    1.72    0.37
  -3  -5  -5    1.74    0.25
   3   5   6   -0.67    0.32
   3   5   6   -0.27    0.29
   3   5   7    0.89    0.37
   3   5   8    0.03    0.36
   3   5   9   -0.27    0.35
   3   5  10    0.01    0.38
   3   5  11    0.05    0.39
  -2  -5  11   -0.59    0.35
  -2  -5  10    2.31    0.39
  -2  -5   9    3.30    0.38
  -2  -5   8    6.46    0.53
   2   5  -7   16.22    0.62
  -2  -5   7   15.22    0.72
   2   5  -6    0.19    0.15
   2   5  -6   -0.04    0.14
  -2  -5   6    0.00    0.22
   2   5  -5    0.40    0.15
   2   5  -5    0.36    0.15
  -2  -5   5    0.74    0.22
   2   5  -4   10.17    0.47
   2   5  -4   10.62    0.47
  -2  -5   4   10.50    0.51
   2   5  -3   50.52    1.74
   2   5  -3   51.80    1.72
  -2  -5   3   49.44    1.74
  -2  -5   3   50.03    1.74
   2   5  -2   81.66    2.72
   2   5  -2   79.92    2.74
  -2  -5   2   82.30    2.74
  -2  -5   2   81.76    2.74
   2   5  -1   61.01    2.06
   2   5  -1   59.20    2.46
   2   5  -1   59.45    2.02
  -2  -5   1   59.26    2.04
  -2  -5   1   59.57    2.05
   2   5   0   15.41    0.67
   2   5   0   15.51    0.63
  -2  -5   0   15.83    0.63
  -2  -5   0   15.11    0.65
   2   5   1   39.40    1.39
   2   5   1   38.42    1.43
  -2  -5  -1   36.20    1.41
  -2  -5  -1   41.40    1.62
  -2  -5  -1   39.94    1.39
   2   5   2  203.16    6.71
   2   5   2  198.52    6.66
  -2  -5  -2  196.08    6.67
  -2  -5  -2  206.02    8.27
  -2  -5  -2  206.65    6.64
   2   5   3   24.13    0.96
   2   5   3   24.17    1.00
  -2  -5  -3   21.63    0.93
  -2  -5  -3   24.52    0.90
   2   5   4   17.42    0.81
   2   5   4   17.29    0.80
  -2  -5  -4   17.50    0.70
  -2  -5  -4   17.19    0.74
   2   5   5    5.47    0.49
   2   5   5    5.22    0.51
  -2  -5  -5    5.64    0.36
  -2  -5  -5    5.79    0.39
   2   5   6    4.40    0.42
   2   5   6    3.95    0.44
   2   5   7    1.94    0.37
   2   5   7    1.92    0.34
   2   5   8    0.12    0.32
   2   5   9   -0.31    0.31
   2   5  10   -0.43    0.32
   2   5  11   -0.41    0.34
  -1  -5  11   -0.36    0.41
  -1  -5  10    0.57    0.39
  -1  -5   9    0.20    0.34
  -1  -5   8    0.01    0.30
   1   5  -7    7.19    0.39
  -1  -5   7    7.03    0.53
   1   5  -6    0.48    0.17
   1   5  -6    0.63    0.16
  -1  -5   6    0.71    0.25
   1   5  -5    2.68    0.27
   1   5  -5    2.52    0.26
  -1  -5   5    2.26    0.26
   1   5  -4    0.55    0.16
   1   5  -4    0.57    0.15
  -1  -5   4    0.63    0.19
   1   5  -3   15.51    0.63
   1   5  -3   15.67    0.61
  -1  -5   3   16.33    0.65
   1   5  -2   86.66    2.91
   1   5  -2   85.25    2.88
  -1  -5   2   88.76    2.91
   1   5  -1   86.36    2.84
   1   5  -1   79.87    3.47
   1   5  -1   85.29    2.82
  -1  -5   1   86.55    2.84
  -1  -5   1   85.73    2.83
   1   5   0    0.59    0.15
   1   5   0    0.69    0.15
  -1  -5   0    0.62    0.13
  -1  -5   0    0.64    0.16
   1   5   1   14.96    0.62
   1   5   1   14.76    0.59
  -1  -5  -1   14.62    0.58
  -1  -5  -1   14.35    0.61
   1   5   2   33.46    1.23
   1   5   2   33.70    1.27
  -1  -5  -2   33.01    1.21
  -1  -5  -2   40.23    1.52
  -1  -5  -2   33.30    1.25
   1   5   3   27.55    1.00
   1   5   3   26.05    1.04
  -1  -5  -3   26.48    0.96
  -1  -5  -3   26.38    1.00
   1   5   4    5.89    0.41
   1   5   4    4.71    0.41
  -1  -5  -4    5.19    0.31
  -1  -5  -4    4.95    0.35
   1   5   5   37.10    1.45
   1   5   5   38.63    1.45
  -1  -5  -5   40.39    1.35
  -1  -5  -5   39.38    1.37
   1   5   6    0.29    0.27
   1   5   6    0.00    0.23
  -1  -5  -6    0.05    0.15
   1   5   7    3.28    0.35
   1   5   7    4.30    0.41
   1   5   8    9.44    0.61
   1   5   9    0.68    0.30
   1   5  10   -0.19    0.29
   1   5  11   -0.24    0.30
   0  -5  11   -0.32    0.46
   0  -5  10   -0.02    0.40
   0  -5   9    1.08    0.39
   0  -5   8    4.48    0.44
   0   5  -7   13.18    0.59
   0  -5   7   12.70    0.70
   0   5  -6    5.11    0.37
   0  -5   6    5.40    0.47
   0   5  -5    3.26    0.30
   0   5  -5    2.92    0.31
   0  -5   5    3.37    0.39
   0   5  -4   93.29    3.07
   0   5  -4   89.59    3.08
   0  -5   4   93.72    3.10
   0   5  -3   54.54    1.88
   0   5  -3   55.42    1.87
   0  -5   3   55.35    1.89
   0   5  -2   20.91    0.79
   0   5  -2   20.83    0.77
   0  -5   2   21.12    0.79
   0   5  -1    9.95    0.44
   0   5  -1    9.26    0.42
   0  -5   1   10.22    0.45
   0   5   0    0.09    0.13
   0   5   0    0.00    0.13
   0  -5   0    0.07    0.13
   0   5   1    9.67    0.46
   0   5   1    9.75    0.42
   0   5   1    9.78    0.44
   0  -5  -1    9.14    0.43
   0   5   2   20.76    0.76
   0   5   2   19.63    0.91
   0   5   2   21.01    0.78
   0  -5  -2   20.59    0.78
   0   5   3   54.00    1.82
   0   5   3   55.80    1.85
   0   5   3   50.13    2.25
   0  -5  -3   53.80    1.84
   0   5   4   85.72    2.83
   0   5   4   85.99    2.85
   0   5   4   80.85    3.52
   0  -5  -4   83.87    2.82
   0   5   5    3.70    0.36
   0   5   5    3.52    0.43
   0  -5  -5    2.74    0.24
   0   5   7    8.30    0.56
   0   5   8    3.16    0.35
   0   5   9    0.79    0.26
   0   5  10   -0.18    0.25
   0   5  11   -0.19    0.27
   1  -5  11   -0.07    0.50
   1  -5  10   -0.16    0.45
   1  -5   9    0.81    0.41
   1  -5   8   12.69    0.77
   1  -5   7    6.09    0.58
   1  -5   6    0.09    0.29
  -1   5  -5   41.76    1.51
   1  -5   5   42.23    1.52
  -1   5  -4    5.78    0.36
   1  -5   4    5.96    0.43
  -1   5  -3   25.90    0.98
   1  -5   3   27.45    1.00
  -1   5  -2   33.31    1.20
   1  -5   2   34.06    1.20
  -1   5  -1   14.92    0.59
   1  -5   1   14.60    0.60
  -1   5   0    0.56    0.14
   1  -5   0    0.69    0.14
  -1   5   1   86.60    2.98
  -1   5   1   94.60    3.73
   1  -5  -1   87.14    2.97
  -1   5   2   83.59    3.56
  -1   5   2   87.39    2.85
  -1   5   2   84.77    2.83
   1  -5  -2   85.72    2.84
  -1   5   3   15.59    0.61
  -1   5   3   15.75    0.62
  -1   5   3   14.79    0.77
   1  -5  -3   16.06    0.61
  -1   5   4    0.62    0.30
  -1   5   4    0.64    0.17
  -1   5   4    0.27    0.11
   1  -5  -4    0.37    0.14
  -1   5   5    2.69    0.31
  -1   5   5    2.22    0.39
   1  -5  -5    2.12    0.20
  -1   5   6    0.72    0.22
  -1   5   6    0.31    0.14
  -1   5   6    1.10    0.43
  -1   5   7    4.40    0.43
  -1   5   7    6.18    0.36
  -1   5   8    0.02    0.17
  -1   5   8   -0.57    0.22
  -1   5   9   -0.26    0.20
  -1   5  10    0.46    0.22
   2  -5  11   -0.34    0.52
   2  -5  10   -0.51    0.46
   2  -5   9   -0.58    0.42
   2  -5   8    0.40    0.39
   2  -5   7    2.49    0.39
   2  -5   6    4.84    0.45
   2  -5   5    5.61    0.50
  -2   5  -4   17.92    0.74
   2  -5   4   18.34    0.78
  -2   5  -3   23.79    0.92
   2  -5   3   24.28    0.94
  -2   5  -2  196.14    6.64
   2  -5   2  208.48    6.65
  -2   5  -1   37.09    1.35
   2  -5   1   39.76    1.36
  -2   5   0   15.33    0.61
   2  -5   0   15.34    0.61
  -2   5   1   57.07    1.98
   2  -5  -1   59.76    1.98
  -2   5   2   82.59    3.43
  -2   5   2   81.28    2.71
   2  -5  -2   79.56    2.70
  -2   5   3   49.74    1.69
  -2   5   3   48.67    2.17
   2  -5  -3   50.13    1.68
  -2   5   4    9.81    0.44
  -2   5   4    9.22    0.64
   2  -5  -4    9.64    0.41
  -2   5   5    0.46    0.39
  -2   5   5    0.28    0.11
  -2   5   5    0.70    0.18
   2  -5  -5    0.38    0.10
  -2   5   6    0.12    0.45
  -2   5   6    0.20    0.15
  -2   5   6    0.56    0.19
  -2   5   7   13.39    0.63
  -2   5   7   13.90    0.57
  -2   5   7   15.90    1.00
  -2   5   8    3.98    0.37
  -2   5   8    5.10    0.31
  -2   5   9    2.08    0.23
  -2   5  10    2.02    0.21
   3  -5  10    0.23    0.51
   3  -5   9   -0.36    0.45
   3  -5   8    0.11    0.41
   3  -5   7    1.10    0.40
   3  -5   6   -0.28    0.32
   3  -5   5    2.50    0.36
   3  -5   4   34.69    1.31
  -3   5  -3    0.91    0.20
   3  -5   3    0.62    0.24
  -3   5  -2    9.01    0.47
   3  -5   2    9.09    0.51
  -3   5  -1    7.70    0.41
   3  -5   1    7.53    0.44
  -3   5   0   21.48    0.83
   3  -5   0   21.74    0.83
  -3   5   1    0.88    0.16
   3  -5  -1    0.73    0.16
  -3   5   2   60.53    2.08
  -3   5   2   62.81    2.69
   3  -5  -2   60.74    2.07
  -3   5   3   41.17    1.91
  -3   5   3   42.41    1.44
   3  -5  -3   41.52    1.43
  -3   5   4   -0.24    0.38
  -3   5   4    0.02    0.07
   3  -5  -4    0.12    0.12
  -3   5   5    1.61    0.20
  -3   5   5    2.91    0.52
   3  -5  -5    2.19    0.15
  -3   5   6   21.57    0.78
  -3   5   6   19.78    0.75
  -3   5   6   19.36    1.17
  -3   5   7    5.72    0.33
  -3   5   7    5.98    0.71
  -3   5   7    6.43    0.39
  -3   5   8    1.56    0.18
  -3   5   8    2.48    0.70
  -3   5   9    2.16    0.74
   4  -5  10   -0.42    0.53
   4  -5   9    1.02    0.51
   4  -5   8   -0.34    0.42
   4  -5   7    1.86    0.45
   4  -5   6    5.78    0.61
   4  -5   5    3.66    0.42
   4  -5   4   13.90    0.74
  -4   5  -3    2.65    0.30
   4  -5   3    1.68    0.29
  -4   5  -2    0.53    0.20
   4  -5   2    0.20    0.23
  -4   5  -1   68.14    2.34
   4  -5   1   68.08    2.35
  -4   5   0   26.40    1.01
   4  -5   0   27.36    1.02
  -4   5   1   21.34    0.83
   4  -5  -1   21.67    0.84
  -4   5   2    2.35    0.50
  -4   5   2    2.48    0.28
   4  -5  -2    2.14    0.27
  -4   5   3   39.88    1.90
  -4   5   3   40.13    1.40
   4  -5  -3   40.02    1.39
  -4   5   4    3.26    0.27
  -4   5   4    4.41    0.64
   4  -5  -4    4.37    0.26
  -4   5   5    0.08    0.09
  -4   5   5   -0.12    0.51
   4  -5  -5    0.17    0.09
   4  -5  -5    0.15    0.10
  -4   5   6    6.97    0.37
  -4   5   6    5.92    0.80
  -4   5   7    3.48    0.30
  -4   5   7    3.38    0.70
  -4   5   7    4.04    0.34
  -4   5   8   -0.31    0.64
  -4   5   8    0.18    0.19
  -4   5   8    0.34    0.15
  -4   5   9    1.25    0.74
  -4   5  10    0.91    0.84
   5  -5   9   -0.10    0.50
   5  -5   8   -0.24    0.47
   5  -5   7   -0.43    0.41
   5  -5   6    0.48    0.39
   5  -5   5    1.10    0.40
   5  -5   4    1.16    0.35
   5  -5   3    4.16    0.44
  -5   5  -2    0.72    0.24
   5  -5   2    0.65    0.27
  -5   5  -1   60.22    2.18
   5  -5   1   65.09    2.21
  -5   5   0   65.46    2.30
   5  -5   0   67.88    2.31
  -5   5   1   22.59    0.89
   5  -5  -1   22.47    0.90
  -5   5   2    1.00    0.21
   5  -5  -2    1.21    0.22
  -5   5   3    3.31    0.57
  -5   5   3    4.31    0.35
   5  -5  -3    3.87    0.32
  -5   5   4    2.02    0.60
  -5   5   4    1.97    0.23
   5  -5  -4    2.08    0.25
  -5   5   5    6.36    0.88
   5  -5  -5    8.16    0.34
   5  -5  -5    8.16    0.35
  -5   5   6   11.55    1.07
  -5   5   6   13.50    0.57
  -5   5   7    4.20    0.34
  -5   5   7    3.92    0.80
  -5   5   8   -0.23    0.65
  -5   5   8    0.23    0.20
  -5   5   9    1.57    0.86
  -5   5  10    1.21    0.96
  -5   5  11    0.90    0.92
   6  -5   9   -0.36    0.55
   6  -5   8    0.00    0.50
   6  -5   7   -0.50    0.48
   6  -5   6    0.48    0.47
   6  -5   5    0.28    0.40
   6  -5   4    3.65    0.49
   6  -5   3    1.92    0.42
   6  -5   2    0.76    0.34
  -6   5  -1    2.42    0.30
   6  -5   1    2.69    0.35
  -6   5   0    5.90    0.45
   6  -5   0    5.48    0.48
  -6   5   1   10.32    0.56
   6  -5  -1   10.93    0.59
  -6   5   2    6.82    0.45
   6  -5  -2    6.47    0.45
  -6   5   3    3.42    0.37
  -6   5   3    3.67    0.69
   6  -5  -3    3.28    0.34
  -6   5   4   13.74    0.62
  -6   5   4   12.36    1.07
   6  -5  -4   13.12    0.57
  -6   5   5   21.19    0.95
  -6   5   5   25.59    1.56
   6  -5  -5   26.92    0.90
   6  -5  -5   27.34    0.91
  -6   5   6    0.34    0.17
  -6   5   6    0.15    0.72
  -6   5   7    0.79    0.80
  -6   5   8    0.32    0.76
  -6   5   8    0.72    0.24
  -6   5   9    2.11    0.95
  -6   5  10    0.27    0.90
  -6   5  11    0.14    1.13
   7  -5   8   -0.08    0.57
   7  -5   7    4.52    0.65
   7  -5   6    0.46    0.49
   7  -5   5   -0.42    0.45
   7  -5   4   -0.48    0.42
   7  -5   3    5.84    0.68
   7  -5   2    5.84    0.55
   7  -5   1    0.97    0.36
  -7   5   0   15.43    0.76
   7  -5   0   15.05    0.78
  -7   5   1    1.76    0.28
   7  -5  -1    2.03    0.32
  -7   5   2    2.12    0.31
   7  -5  -2    2.12    0.32
  -7   5   3    1.73    0.29
  -7   5   3    1.30    0.61
   7  -5  -3    1.70    0.27
  -7   5   4    2.34    0.30
  -7   5   4    2.00    0.66
   7  -5  -4    2.27    0.26
  -7   5   5   -0.45    0.68
  -7   5   5    0.11    0.23
   7  -5  -5   -0.01    0.16
  -7   5   6   -0.02    0.72
  -7   5   7   -0.27    0.84
  -7   5   8    0.95    0.92
  -7   5   9    0.14    0.98
  -7   5   9    0.09    0.24
  -7   5  10    0.69    1.01
   8  -5   7   -0.45    0.57
   8  -5   6    0.63    0.55
   8  -5   5    1.00    0.55
   8  -5   4    0.48    0.49
   8  -5   3    5.60    0.62
   8  -5   2    3.98    0.51
   8  -5   1    7.93    0.70
   8  -5   0    9.61    0.70
  -8   5   1    0.29    0.27
   8  -5  -1    0.28    0.29
  -8   5   2    0.70    0.27
   8  -5  -2    0.50    0.29
  -8   5   3    5.66    0.51
  -8   5   3    3.86    0.76
   8  -5  -3    5.57    0.48
  -8   5   4    3.94    0.83
  -8   5   4    4.95    0.48
   8  -5  -4    4.28    0.42
  -8   5   5   -0.11    0.72
  -8   5   6    1.59    0.91
  -8   5   7   -1.03    0.87
  -8   5   8   -0.03    1.00
  -8   5   9    1.72    1.05
  -8   5  10   -0.84    1.14
   9  -5   7   -0.79    0.66
   9  -5   6   -0.45    0.63
   9  -5   5   -0.44    0.55
   9  -5   4   -0.13    0.52
   9  -5   3   -0.56    0.45
   9  -5   2    0.49    0.46
   9  -5   1    0.59    0.42
   9  -5   0    2.80    0.48
   9  -5  -1    0.94    0.37
  -9   5   2    1.03    0.36
   9  -5  -2    0.96    0.36
  -9   5   3    1.08    0.72
   9  -5  -3    2.81    0.37
  -9   5   4    0.82    0.81
   9  -5  -4    1.61    0.31
  -9   5   5    0.23    0.83
  -9   5   6    0.34    0.96
  -9   5   7   -0.26    1.01
  -9   5   8   -0.06    1.07
  -9   5   9    0.04    1.10
  10  -5   6   -0.03    0.69
  10  -5   5    0.77    0.68
  10  -5   4   -0.93    0.59
  10  -5   3    0.06    0.53
  10  -5   2    0.83    0.53
  10  -5   1   -0.36    0.43
  10  -5   0   -0.21    0.40
  10  -5  -1    1.16    0.42
  10  -5  -2   -0.01    0.36
 -10   5   3    0.13    0.74
  10  -5  -3    0.14    0.34
 -10   5   4   -0.27    0.77
 -10   5   5   -0.21    0.80
 -10   5   6   -0.47    0.96
 -10   5   7   -0.65    1.00
 -10   5   8    0.01    1.08
 -10   5   9   -0.99    1.16
  11  -5   5   -0.64    0.68
  11  -5   4   -1.12    0.61
  11  -5   3   -0.04    0.60
  11  -5   2    0.98    0.59
  11  -5   1    0.11    0.54
  11  -5   0    0.39    0.50
  11  -5  -1    0.56    0.45
  11  -5  -2   -0.08    0.40
 -11   5   3    1.68    0.82
 -11   5   4    0.31    0.87
 -11   5   5   -0.08    0.88
 -11   5   6    0.04    1.01
 -11   5   7    0.09    1.10
 -11   5   8    0.39    1.22
  12  -5   4   -0.53    0.71
  12  -5   3   -0.06    0.68
  12  -5   2   -0.96    0.58
  12  -5   1    0.46    0.59
  12  -5   0    0.20    0.52
  12  -5  -1    0.26    0.47
 -12   5   3    1.35    0.89
 -12   5   4    0.60    0.86
 -12   5   5    0.59    0.87
 -12   5   6   -0.25    0.98
 -12   5   7   -0.13    1.11
  13  -5   3   -0.20    0.73
  13  -5   2   -0.42    0.71
  13  -5   1   -0.01    0.63
  13  -5   0   -0.35    0.55
 -13   5   2    2.59    1.06
 -13   5   3    1.51    0.95
 -13   5   4    1.54    1.02
 -13   5   5    0.96    1.06
 -13   5   6    0.51    1.09
  14  -5   1    0.05    0.73
 -14   5   2    2.67    1.18
 -14   5   3    2.56    1.14
  14   6   0    0.69    0.74
 -13  -6   5    1.50    0.89
 -13  -6   4    1.54    0.89
 -13  -6   3    1.25    0.82
 -13  -6   2    0.74    0.80
  13   6  -1    0.41    0.58
 -13  -6   1    0.47    0.79
 -13  -6   1   -2.40    0.81
  13   6   0    0.54    0.68
 -13  -6   0   -0.43    0.81
  13   6   1    0.93    0.70
  13   6   2    0.88    0.75
 -12  -6   7    0.68    0.95
 -12  -6   6    0.71    0.88
 -12  -6   5    0.95    0.83
 -12  -6   5   -0.25    0.61
 -12  -6   4   -0.23    0.63
 -12  -6   4    0.57    0.81
 -12  -6   3    0.56    0.73
 -12  -6   3   -0.38    0.67
  12   6  -2    0.74    0.52
 -12  -6   2    0.93    0.72
 -12  -6   2   -0.83    0.75
  12   6  -1    1.15    0.58
 -12  -6   1   -0.81    0.77
 -12  -6   1    0.38    0.70
  12   6   0    3.70    0.70
 -12  -6   0   -0.37    0.87
 -12  -6   0    2.61    0.81
  12   6   1    0.43    0.63
  12   6   2    0.49    0.69
  12   6   3    0.97    0.81
 -11  -6   8   -0.28    0.98
 -11  -6   7   -0.02    0.86
 -11  -6   7    0.39    0.48
 -11  -6   6    0.30    0.50
 -11  -6   6    1.52    0.87
 -11  -6   5   -0.11    0.51
 -11  -6   5    0.51    0.79
 -11  -6   4    0.74    0.59
 -11  -6   4    1.20    0.77
  11   6  -3    0.55    0.42
 -11  -6   3    0.06    0.59
 -11  -6   3    0.55    0.68
  11   6  -2    0.44    0.43
 -11  -6   2    1.16    0.66
 -11  -6   2    0.25    0.65
  11   6  -1    0.18    0.45
 -11  -6   1   -0.62    0.66
 -11  -6   1    0.58    0.62
  11   6   0    2.40    0.57
 -11  -6   0    0.97    0.77
  11   6   1    0.62    0.60
 -11  -6  -1   -0.62    0.69
  11   6   2    0.74    0.62
 -11  -6  -2   -1.67    0.66
  11   6   3    0.50    0.70
  11   6   4    0.49    0.74
  11   6   5   -0.16    0.81
 -10  -6   9   -1.39    1.06
 -10  -6   8    0.48    0.42
 -10  -6   8   -0.97    0.97
 -10  -6   7   -0.59    0.87
 -10  -6   7    0.55    0.44
 -10  -6   6    0.81    0.47
 -10  -6   6    0.62    0.80
 -10  -6   5    0.84    0.72
 -10  -6   5    0.88    0.50
 -10  -6   4    0.75    0.53
 -10  -6   4    0.64    0.68
  10   6  -3    2.23    0.44
 -10  -6   3    2.39    0.60
 -10  -6   3    3.08    0.68
  10   6  -2    3.15    0.50
 -10  -6   2    4.59    0.69
 -10  -6   2    4.66    0.72
  10   6  -1    1.38    0.44
 -10  -6   1    1.26    0.58
 -10  -6   1    1.22    0.64
  10   6   0    0.71    0.47
 -10  -6   0    0.18    0.61
  10   6   1    0.14    0.50
 -10  -6  -1   -0.79    0.61
  10   6   2    0.64    0.61
 -10  -6  -2   -0.82    0.63
  10   6   3    0.26    0.65
  10   6   4    0.51    0.68
  10   6   5    0.10    0.74
  -9  -6   9   -2.21    1.03
  -9  -6   9    0.69    0.38
  -9  -6   8    0.79    0.39
  -9  -6   8   -0.92    0.90
  -9  -6   7   -0.57    0.82
  -9  -6   7    0.98    0.42
  -9  -6   6    3.73    0.86
  -9  -6   6    2.95    0.50
  -9  -6   5    0.84    0.45
  -9  -6   5    0.72    0.68
   9   6  -4    0.03    0.28
  -9  -6   4    0.40    0.59
  -9  -6   4    0.33    0.45
   9   6  -3    0.28    0.33
  -9  -6   3    0.77    0.48
  -9  -6   3    0.55    0.56
   9   6  -2    8.01    0.71
  -9  -6   2    8.96    0.92
  -9  -6   2    8.41    0.84
   9   6  -1    0.35    0.40
  -9  -6   1    0.49    0.51
  -9  -6   1    0.22    0.47
   9   6   0    2.10    0.47
  -9  -6   0    1.98    0.57
   9   6   1    3.52    0.55
  -9  -6  -1    2.90    0.65
   9   6   2    0.85    0.51
  -9  -6  -2    0.05    0.57
   9   6   3    1.32    0.58
  -9  -6  -3   -0.82    0.56
   9   6   4    1.57    0.65
  -9  -6  -4   -0.15    0.59
   9   6   5    1.76    0.73
   9   6   6   -0.37    0.69
  -8  -6  10    0.71    0.34
  -8  -6   9    0.76    0.36
  -8  -6   9   -2.36    1.00
  -8  -6   8   -0.45    0.92
  -8  -6   8    0.86    0.37
  -8  -6   7    0.57    0.38
  -8  -6   7   -0.05    0.80
  -8  -6   6    3.24    0.80
  -8  -6   6    3.05    0.48
   8   6  -5    0.88    0.28
  -8  -6   5    1.19    0.65
  -8  -6   5    1.64    0.45
   8   6  -4    0.52    0.27
  -8  -6   4   -0.69    0.40
  -8  -6   4    1.01    0.45
  -8  -6   4    0.97    0.56
   8   6  -3    0.07    0.26
  -8  -6   3    0.94    0.46
  -8  -6   3   -0.58    0.36
  -8  -6   3    0.24    0.50
   8   6  -2    6.96    0.61
  -8  -6   2    7.42    0.73
  -8  -6   2    5.05    0.57
  -8  -6   2    8.76    0.81
   8   6  -1    1.57    0.40
  -8  -6   1    1.23    0.48
  -8  -6   1    1.59    0.44
   8   6   0   15.16    0.92
  -8  -6   0   17.33    1.09
   8   6   1    0.61    0.44
  -8  -6  -1    1.43    0.55
   8   6   2    2.26    0.52
  -8  -6  -2    1.97    0.53
   8   6   3    0.66    0.54
  -8  -6  -3   -0.74    0.46
   8   6   4    1.15    0.57
  -8  -6  -4   -0.29    0.46
   8   6   5   -0.16    0.59
   8   6   6   -0.48    0.60
   8   6   7    0.11    0.65
  -7  -6  10    1.05    0.34
  -7  -6   9    0.71    0.35
  -7  -6   8    0.31    0.90
  -7  -6   8    1.46    0.37
  -7  -6   7    0.95    0.36
  -7  -6   7   -0.53    0.74
  -7  -6   6    0.77    0.37
  -7  -6   6   -0.39    0.65
   7   6  -5    0.60    0.23
  -7  -6   5    0.77    0.58
  -7  -6   5    0.79    0.38
   7   6  -4    0.33    0.24
  -7  -6   4   -0.03    0.49
  -7  -6   4    0.72    0.39
  -7  -6   4   -0.95    0.33
   7   6  -3    2.55    0.34
  -7  -6   3    2.87    0.51
  -7  -6   3    2.45    0.47
   7   6  -2    7.31    0.58
  -7  -6   2    7.94    0.67
  -7  -6   2    6.46    0.67
  -7  -6   2    9.42    0.79
   7   6  -1    9.74    0.67
  -7  -6   1    8.42    0.70
  -7  -6   1   11.50    0.85
  -7  -6   1    9.78    0.68
   7   6   0    9.46    0.72
  -7  -6   0   10.37    0.84
   7   6   1    0.95    0.40
  -7  -6  -1    1.12    0.45
   7   6   2    1.18    0.43
  -7  -6  -2    1.28    0.46
   7   6   3    0.11    0.42
  -7  -6  -3   -0.21    0.40
   7   6   4    1.46    0.50
  -7  -6  -4    1.20    0.44
   7   6   5   -0.23    0.52
  -7  -6  -5   -0.48    0.40
   7   6   6    0.04    0.56
   7   6   7   -0.01    0.62
   7   6   8   -0.36    0.60
  -6  -6  10    0.56    0.32
  -6  -6   9    1.04    0.34
  -6  -6   8    3.11    0.40
  -6  -6   7   -0.51    0.71
  -6  -6   7    0.64    0.33
   6   6  -6    6.13    0.42
  -6  -6   6    5.40    0.60
  -6  -6   6    6.86    0.84
   6   6  -5    0.23    0.20
  -6  -6   5    0.41    0.32
  -6  -6   5   -0.62    0.28
  -6  -6   5   -0.33    0.52
   6   6  -4   10.44    0.59
  -6  -6   4   10.12    0.70
  -6  -6   4   10.89    0.83
   6   6  -3    3.83    0.45
  -6  -6   3    3.68    0.50
  -6  -6   3    2.69    0.40
  -6  -6   3    2.55    0.44
   6   6  -2   17.43    0.83
  -6  -6   2   17.54    0.96
  -6  -6   2   18.13    0.94
  -6  -6   2   17.69    0.91
   6   6  -1    0.65    0.30
  -6  -6   1   -0.01    0.33
  -6  -6   1    1.15    0.40
  -6  -6   1    1.19    0.31
   6   6   0    0.31    0.30
  -6  -6   0    0.50    0.40
  -6  -6   0   -0.76    0.32
   6   6   1    3.51    0.45
  -6  -6  -1    3.59    0.48
   6   6   2    5.53    0.66
  -6  -6  -2    5.21    0.65
   6   6   3    7.28    0.74
  -6  -6  -3    5.93    0.68
   6   6   4    6.36    0.78
  -6  -6  -4    5.49    0.56
   6   6   5    6.09    0.67
  -6  -6  -5    4.97    0.63
   6   6   6    0.88    0.50
   6   6   7   -0.11    0.52
   6   6   8   -0.21    0.54
   6   6   9    0.12    0.56
  -5  -6  11    1.09    0.33
  -5  -6  10    2.03    0.36
  -5  -6   9    1.30    0.35
  -5  -6   8   11.62    0.70
  -5  -6   7    0.63    0.31
   5   6  -6    1.93    0.24
  -5  -6   6    2.10    0.34
  -5  -6   6    1.73    0.31
  -5  -6   6    2.76    0.67
   5   6  -5    0.25    0.20
  -5  -6   5   -0.05    0.27
  -5  -6   5    0.27    0.49
  -5  -6   5    0.64    0.30
   5   6  -4   16.13    0.71
  -5  -6   4   13.36    0.75
  -5  -6   4   15.51    0.77
  -5  -6   4   16.12    0.95
   5   6  -3    4.20    0.42
  -5  -6   3    3.79    0.49
  -5  -6   3    3.04    0.40
  -5  -6   3    3.64    0.41
   5   6  -2   38.02    1.36
  -5  -6   2   33.83    1.40
  -5  -6   2   36.14    1.62
  -5  -6   2   34.82    1.41
   5   6  -1    8.88    0.59
   5   6  -1   10.17    0.59
  -5  -6   1    8.51    0.62
  -5  -6   1    9.03    0.65
  -5  -6   1    9.67    0.56
   5   6   0    7.90    0.58
   5   6   0    7.51    0.58
  -5  -6   0    6.99    0.57
  -5  -6   0    8.70    0.65
   5   6   1    8.13    0.62
   5   6   1    7.23    0.61
  -5  -6  -1    6.57    0.56
  -5  -6  -1    8.04    0.64
   5   6   2   61.31    2.20
   5   6   2   56.86    2.16
  -5  -6  -2   58.32    2.18
   5   6   3   -0.33    0.36
   5   6   3   -0.23    0.32
  -5  -6  -3   -0.10    0.33
   5   6   4    8.11    0.68
   5   6   4    7.58    0.73
  -5  -6  -4    7.00    0.62
   5   6   5    1.69    0.41
   5   6   5    1.45    0.47
  -5  -6  -5    1.53    0.36
   5   6   6    4.41    0.60
   5   6   7    0.68    0.48
   5   6   8    0.25    0.50
   5   6   9    0.34    0.51
  -4  -6  11    0.20    0.35
  -4  -6  10    0.97    0.35
  -4  -6   9    0.35    0.33
  -4  -6   8    1.44    0.33
  -4  -6   7    0.53    0.29
   4   6  -6    0.12    0.18
  -4  -6   6    0.50    0.28
   4   6  -5    1.06    0.22
  -4  -6   5    0.96    0.25
  -4  -6   5    1.02    0.28
   4   6  -4    5.62    0.41
  -4  -6   4    6.29    0.61
  -4  -6   4    4.74    0.45
  -4  -6   4    6.33    0.51
   4   6  -3   16.66    0.74
   4   6  -3   17.58    0.75
  -4  -6   3   18.07    0.80
  -4  -6   3   18.07    0.91
  -4  -6   3   16.36    0.78
   4   6  -2   12.97    0.66
   4   6  -2   13.48    0.64
  -4  -6   2   14.28    0.71
  -4  -6   2   12.44    0.67
  -4  -6   2   14.26    0.70
   4   6  -1    0.69    0.24
   4   6  -1    0.03    0.23
  -4  -6   1    0.03    0.23
  -4  -6   1    0.57    0.20
  -4  -6   1    0.53    0.28
   4   6   0   24.64    1.06
   4   6   0   25.65    1.03
  -4  -6   0   24.33    1.06
  -4  -6   0   26.41    1.08
  -4  -6   0   22.83    1.02
   4   6   1    6.42    0.55
   4   6   1    7.31    0.52
  -4  -6  -1    7.81    0.58
  -4  -6  -1    5.99    0.50
   4   6   2   29.64    1.22
   4   6   2   31.09    1.26
  -4  -6  -2   29.74    1.22
  -4  -6  -2   28.36    1.18
   4   6   3    5.51    0.58
   4   6   3    6.14    0.58
  -4  -6  -3    5.39    0.54
   4   6   4    9.21    0.68
   4   6   4    8.98    0.69
  -4  -6  -4    7.48    0.60
   4   6   5    1.60    0.38
   4   6   5    1.14    0.39
  -4  -6  -5    2.53    0.35
   4   6   6    2.12    0.47
   4   6   6    2.61    0.44
  -4  -6  -6    1.97    0.31
   4   6   7   -0.28    0.41
   4   6   8    4.11    0.57
   4   6   9   -0.46    0.44
   4   6  10   -0.35    0.46
  -3  -6  11   -0.11    0.37
  -3  -6  10    0.85    0.36
  -3  -6   9    0.21    0.32
  -3  -6   8    8.18    0.60
   3   6  -7    9.01    0.46
  -3  -6   7    8.78    0.59
   3   6  -6    2.62    0.31
  -3  -6   6    2.67    0.33
   3   6  -5    0.06    0.17
  -3  -6   5    0.39    0.24
   3   6  -4  114.03    3.77
   3   6  -4  116.54    3.75
  -3  -6   4  108.39    3.77
  -3  -6   4  110.90    3.78
   3   6  -3    0.20    0.19
   3   6  -3    0.15    0.18
  -3  -6   3    0.15    0.21
  -3  -6   3    0.24    0.22
   3   6  -2    4.22    0.36
   3   6  -2    4.86    0.36
  -3  -6   2    5.41    0.42
  -3  -6   2    4.54    0.38
   3   6  -1    0.06    0.19
   3   6  -1    0.19    0.18
  -3  -6   1    0.03    0.19
  -3  -6   1    0.53    0.24
   3   6   0   15.36    0.67
   3   6   0   15.19    0.72
  -3  -6   0   14.90    0.71
  -3  -6   0   14.70    0.68
   3   6   1    3.47    0.39
   3   6   1    3.95    0.39
  -3  -6  -1    3.40    0.42
  -3  -6  -1    3.44    0.21
  -3  -6  -1    2.91    0.35
   3   6   2   24.99    1.07
   3   6   2   24.14    1.01
  -3  -6  -2   25.66    1.03
  -3  -6  -2   23.96    0.98
   3   6   3   18.97    0.90
   3   6   3   19.13    0.85
  -3  -6  -3   16.88    0.77
  -3  -6  -3   17.66    0.83
   3   6   4    1.03    0.33
   3   6   4    2.15    0.38
  -3  -6  -4    1.31    0.29
   3   6   5    5.69    0.59
   3   6   5    6.22    0.62
  -3  -6  -5    6.12    0.48
   3   6   6   -0.32    0.29
   3   6   6   -0.43    0.34
  -3  -6  -6    0.08    0.21
   3   6   7    1.00    0.40
   3   6   8   -0.29    0.38
   3   6   9    0.30    0.41
   3   6  10   -0.26    0.39
   3   6  11   -0.07    0.41
  -2  -6  11    0.16    0.40
  -2  -6  10   -0.21    0.37
  -2  -6   9    0.04    0.35
  -2  -6   8    8.37    0.63
   2   6  -7    1.83    0.23
  -2  -6   7    1.88    0.33
   2   6  -6   20.39    0.79
  -2  -6   6   19.84    0.86
   2   6  -5    1.16    0.20
  -2  -6   5    0.98    0.25
   2   6  -4   25.37    0.94
   2   6  -4   24.81    0.95
  -2  -6   4   25.17    0.98
   2   6  -3    7.20    0.41
   2   6  -3    7.33    0.40
  -2  -6   3    7.42    0.45
   2   6  -2   13.94    0.60
   2   6  -2   13.98    0.62
  -2  -6   2   13.87    0.61
  -2  -6   2   14.89    0.64
   2   6  -1   33.74    1.19
   2   6  -1   33.23    1.22
   2   6  -1   32.26    1.37
  -2  -6   1   32.73    1.21
  -2  -6   1   33.18    1.20
   2   6   0   94.95    3.21
   2   6   0   97.31    3.26
  -2  -6   0   97.36    3.22
  -2  -6   0   93.10    3.23
   2   6   1    2.21    0.25
   2   6   1    2.46    0.31
  -2  -6  -1    2.03    0.26
  -2  -6  -1    2.11    0.23
   2   6   2   68.91    2.44
   2   6   2   70.55    2.51
  -2  -6  -2   66.95    2.46
  -2  -6  -2   68.66    2.42
  -2  -6  -2   80.50    2.97
   2   6   3    6.07    0.45
   2   6   3    4.79    0.48
  -2  -6  -3    5.99    0.45
  -2  -6  -3    6.20    0.37
   2   6   4    4.27    0.48
   2   6   4    5.06    0.48
  -2  -6  -4    4.53    0.34
  -2  -6  -4    3.93    0.40
   2   6   5    0.17    0.29
   2   6   5   -0.06    0.27
  -2  -6  -5    0.05    0.20
   2   6   6   -0.18    0.28
   2   6   6   -0.12    0.30
  -2  -6  -6    0.31    0.19
   2   6   7    0.26    0.35
   2   6   8   -0.25    0.34
   2   6   9    2.22    0.41
   2   6  10   -0.41    0.34
   2   6  11    0.24    0.37
  -1  -6  11    0.66    0.47
  -1  -6  10    0.11    0.42
  -1  -6   9   -0.29    0.37
  -1  -6   8    0.86    0.35
   1   6  -7   -0.05    0.20
  -1  -6   7    0.22    0.30
   1   6  -6   24.66    0.93
  -1  -6   6   24.33    1.00
   1   6  -5    0.10    0.18
  -1  -6   5    0.08    0.23
   1   6  -4    6.35    0.39
   1   6  -4    6.43    0.38
  -1  -6   4    6.64    0.45
   1   6  -3    1.57    0.21
   1   6  -3    1.43    0.20
  -1  -6   3    1.33    0.22
   1   6  -2   99.78    3.30
   1   6  -2   96.64    3.32
  -1  -6   2  101.20    3.33
   1   6  -1   87.03    2.92
   1   6  -1   85.85    2.89
  -1  -6   1   86.95    2.92
   1   6   0   82.35    2.75
   1   6   0   80.52    2.71
  -1  -6   0   81.35    2.72
  -1  -6   0   79.81    2.74
   1   6   1    1.87    0.14
   1   6   1    2.57    0.31
  -1  -6  -1    2.73    0.25
  -1  -6  -1    2.91    0.31
   1   6   2  128.78    4.22
   1   6   2  127.99    4.27
  -1  -6  -2  125.59    4.24
  -1  -6  -2  126.56    4.21
   1   6   3    5.49    0.44
   1   6   3    6.75    0.41
  -1  -6  -3    5.41    0.34
  -1  -6  -3    5.79    0.41
   1   6   4    2.14    0.27
   1   6   4    1.34    0.26
  -1  -6  -4    1.94    0.24
  -1  -6  -4    1.74    0.19
   1   6   5   11.47    0.65
   1   6   5   11.03    0.62
  -1  -6  -5   11.30    0.55
  -1  -6  -5   11.75    0.51
   1   6   6   11.61    0.66
   1   6   6   13.17    0.72
  -1  -6  -6   12.75    0.55
   1   6   7    1.22    0.29
   1   6   7    1.21    0.34
   1   6   8   -0.24    0.31
   1   6   9   -0.08    0.31
   1   6  10    0.38    0.32
   1   6  11   -0.19    0.32
   0  -6  11    0.18    0.50
   0  -6  10    0.28    0.44
   0  -6   9   -0.11    0.40
   0  -6   8    0.37    0.36
   0   6  -7   -0.34    0.23
   0  -6   7   -0.09    0.31
   0   6  -6   12.74    0.60
   0  -6   6   12.18    0.67
   0   6  -5   11.09    0.53
   0  -6   5   10.28    0.58
   0   6  -4   16.68    0.68
   0   6  -4   15.59    0.67
   0  -6   4   16.75    0.72
   0   6  -3    1.19    0.20
   0   6  -3    1.17    0.19
   0  -6   3    1.49    0.24
   0   6  -2   62.60    2.17
   0   6  -2   62.58    2.15
   0  -6   2   64.85    2.17
   0   6  -1    5.94    0.35
   0   6  -1    5.56    0.35
   0  -6   1    5.72    0.37
   0   6   0   34.97    1.25
   0   6   0   35.33    1.23
   0  -6   0   34.08    1.24
   0   6   1    5.98    0.35
   0   6   1    5.76    0.36
   0   6   1    5.55    0.34
   0  -6  -1    5.91    0.36
   0   6   2   59.21    2.53
   0   6   2   62.75    2.10
   0   6   2   61.48    2.06
   0  -6  -2   59.58    2.08
   0   6   3    1.26    0.21
   0   6   3    1.40    0.20
   0   6   3    1.22    0.24
   0  -6  -3    1.46    0.21
   0   6   4   14.75    0.81
   0   6   4   16.98    0.69
   0   6   4   16.23    0.70
   0  -6  -4   16.25    0.67
   0   6   5   10.00    0.54
   0   6   5    9.74    0.53
   0   6   5    9.89    0.64
   0  -6  -5    9.32    0.46
   0   6   6   10.24    0.61
   0   6   6    9.20    0.54
   0  -6  -6   10.57    0.45
   0   6   7   -0.17    0.27
   0   6   7   -0.22    0.11
   0   6   8   -0.01    0.29
   0   6   9   -0.16    0.27
   0   6  10   -0.20    0.27
   0   6  11    0.27    0.29
   1  -6  11   -0.26    0.52
   1  -6  10    0.63    0.50
   1  -6   9    0.34    0.44
   1  -6   8    0.32    0.39
  -1   6  -7    2.48    0.34
   1  -6   7    1.77    0.40
   1  -6   6   14.78    0.77
   1  -6   5   12.78    0.67
  -1   6  -4    1.78    0.22
   1  -6   4    1.58    0.26
  -1   6  -3    5.69    0.37
   1  -6   3    6.17    0.43
  -1   6  -2  124.97    4.28
   1  -6   2  132.87    4.29
  -1   6  -1    3.02    0.27
   1  -6   1    2.85    0.30
  -1   6   0   82.77    2.80
   1  -6   0   83.50    2.79
  -1   6   1   94.46    3.77
  -1   6   1   88.50    3.03
   1  -6  -1   87.77    3.02
  -1   6   2   97.79    3.27
  -1   6   2   96.12    3.24
  -1   6   2   97.37    4.06
   1  -6  -2   99.03    3.26
  -1   6   3    1.85    0.21
  -1   6   3    1.39    0.29
  -1   6   3    1.82    0.22
   1  -6  -3    1.64    0.20
  -1   6   4    5.82    0.51
  -1   6   4    7.10    0.40
  -1   6   4    6.55    0.39
   1  -6  -4    6.13    0.37
  -1   6   5    0.19    0.34
  -1   6   5    0.06    0.16
  -1   6   5    0.25    0.20
   1  -6  -5   -0.01    0.13
  -1   6   6   22.74    1.19
  -1   6   6   23.44    0.92
   1  -6  -6   21.72    0.79
  -1   6   7    0.05    0.24
  -1   6   7   -0.21    0.14
  -1   6   7    1.01    0.50
  -1   6   8    0.05    0.26
  -1   6   9   -0.36    0.25
  -1   6  10    0.01    0.24
   2  -6  11   -0.68    0.56
   2  -6  10   -0.54    0.51
   2  -6   9    2.63    0.52
   2  -6   8    0.12    0.41
   2  -6   7    0.51    0.37
   2  -6   6   -0.38    0.31
   2  -6   5   -0.16    0.28
   2  -6   4    5.16    0.48
  -2   6  -3    5.87    0.39
   2  -6   3    5.71    0.45
  -2   6  -2   68.53    2.38
   2  -6   2   70.75    2.39
  -2   6  -1    2.25    0.28
   2  -6   1    1.87    0.23
  -2   6   0   93.32    3.16
   2  -6   0   95.16    3.16
  -2   6   1   33.23    1.19
   2  -6  -1   32.91    1.18
  -2   6   2   13.94    0.58
  -2   6   2   13.78    0.77
   2  -6  -2   13.27    0.57
  -2   6   3    7.10    0.38
  -2   6   3    6.71    0.57
   2  -6  -3    7.20    0.37
  -2   6   4   24.44    0.92
  -2   6   4   23.46    1.22
  -2   6   4   25.40    0.92
   2  -6  -4   25.18    0.91
  -2   6   5    0.90    0.41
  -2   6   5    1.40    0.22
   2  -6  -5    0.95    0.15
  -2   6   6   19.13    0.76
  -2   6   6   18.56    1.07
   2  -6  -6   17.65    0.63
  -2   6   7    1.75    0.22
  -2   6   7    1.96    0.28
  -2   6   7    2.18    0.58
  -2   6   8    4.95    0.45
  -2   6   9   -0.16    0.23
  -2   6  10   -0.21    0.20
   3  -6  10   -0.23    0.53
   3  -6   9   -0.28    0.49
   3  -6   8   -0.37    0.43
   3  -6   7    2.12    0.46
   3  -6   6   -0.21    0.35
   3  -6   5    6.12    0.57
   3  -6   4    1.97    0.34
  -3   6  -3   17.48    0.77
   3  -6   3   18.16    0.80
  -3   6  -2   23.54    0.94
   3  -6   2   24.61    0.97
  -3   6  -1    3.81    0.34
   3  -6   1    3.67    0.38
  -3   6   0   14.65    0.64
   3  -6   0   15.62    0.66
  -3   6   1    0.21    0.16
   3  -6  -1    0.09    0.17
  -3   6   2    4.93    0.33
  -3   6   2    3.44    0.52
   3  -6  -2    4.29    0.32
  -3   6   3    0.31    0.17
  -3   6   3   -0.05    0.39
   3  -6  -3    0.23    0.15
  -3   6   4  110.79    4.69
  -3   6   4  108.48    3.66
   3  -6  -4  110.83    3.64
  -3   6   5    0.10    0.19
  -3   6   5    0.05    0.06
  -3   6   5   -0.17    0.44
   3  -6  -5    0.03    0.12
  -3   6   6    2.31    0.26
  -3   6   6    1.80    0.20
  -3   6   6    2.44    0.58
  -3   6   7    7.99    0.43
  -3   6   7    8.65    0.88
  -3   6   7    9.51    0.50
  -3   6   8    6.37    0.47
  -3   6   8    7.69    0.91
  -3   6   9    1.07    0.73
  -3   6   9   -0.45    0.21
   4  -6  10   -0.23    0.56
   4  -6   9   -0.64    0.50
   4  -6   8    4.92    0.59
   4  -6   7    0.01    0.43
   4  -6   6    2.00    0.43
   4  -6   5    2.07    0.39
   4  -6   4    8.56    0.64
   4  -6   3    5.44    0.53
  -4   6  -2   28.65    1.12
   4  -6   2   28.77    1.14
  -4   6  -1    7.10    0.45
   4  -6   1    7.20    0.49
  -4   6   0   24.33    0.97
   4  -6   0   25.67    0.99
  -4   6   1    0.42    0.18
   4  -6  -1    0.38    0.20
  -4   6   2   12.97    0.57
  -4   6   2   12.34    0.88
   4  -6  -2   12.36    0.57
  -4   6   3   15.69    1.02
  -4   6   3   17.05    0.69
   4  -6  -3   16.87    0.67
  -4   6   4    5.31    0.36
  -4   6   4    4.31    0.69
   4  -6  -4    5.10    0.33
  -4   6   5    0.31    0.55
  -4   6   5    0.32    0.11
   4  -6  -5    0.84    0.15
  -4   6   6    0.12    0.15
  -4   6   6   -0.30    0.50
  -4   6   6    0.29    0.22
  -4   6   7    0.02    0.18
  -4   6   7    0.54    0.23
  -4   6   7   -0.46    0.58
  -4   6   8    1.27    0.71
  -4   6   8    1.19    0.25
  -4   6   9    0.76    0.79
  -4   6  10    1.77    0.85
   5  -6   9    0.40    0.55
   5  -6   8    1.00    0.51
   5  -6   7    0.88    0.49
   5  -6   6    3.49    0.50
   5  -6   5    1.47    0.40
   5  -6   4    7.28    0.65
   5  -6   3    0.00    0.33
   5  -6   2   55.45    2.01
  -5   6  -1    6.82    0.46
   5  -6   1    7.16    0.52
  -5   6   0    7.50    0.48
   5  -6   0    6.70    0.50
  -5   6   1    9.54    0.52
   5  -6  -1    9.10    0.54
  -5   6   2   35.41    1.30
   5  -6  -2   35.27    1.30
  -5   6   3    3.81    0.36
  -5   6   3    2.68    0.59
   5  -6  -3    3.32    0.33
  -5   6   4   13.26    1.05
  -5   6   4   14.77    0.64
   5  -6  -4   14.31    0.60
  -5   6   5    0.51    0.19
  -5   6   5    0.00    0.60
   5  -6  -5    0.44    0.15
  -5   6   6    1.70    0.70
  -5   6   6    0.88    0.15
  -5   6   7    0.20    0.21
  -5   6   7    0.46    0.63
  -5   6   7    0.26    0.24
  -5   6   8   10.41    1.16
  -5   6   8   11.95    0.59
  -5   6   9    0.47    0.23
  -5   6   9    0.77    0.79
  -5   6  10    3.09    0.97
  -5   6  11    0.66    1.00
   6  -6   9   -0.12    0.60
   6  -6   8   -0.41    0.51
   6  -6   7   -0.61    0.48
   6  -6   6    0.70    0.45
   6  -6   5    5.50    0.69
   6  -6   4    5.70    0.68
   6  -6   3    7.25    0.64
   6  -6   2    4.69    0.57
  -6   6  -1    2.67    0.33
   6  -6   1    3.46    0.41
  -6   6   0    0.17    0.23
   6  -6   0   -0.06    0.27
  -6   6   1    0.52    0.22
   6  -6  -1    0.46    0.27
  -6   6   2   16.37    0.72
   6  -6  -2   15.58    0.72
  -6   6   3    2.06    0.67
  -6   6   3    3.23    0.37
   6  -6  -3    3.22    0.30
  -6   6   4    8.12    0.97
  -6   6   4   10.04    0.54
   6  -6  -4    9.43    0.49
  -6   6   5   -0.78    0.68
  -6   6   5    0.23    0.21
   6  -6  -5   -0.10    0.15
  -6   6   6    6.06    0.97
  -6   6   7   -0.20    0.73
  -6   6   8    3.95    0.45
  -6   6   8    2.78    0.95
  -6   6   9    0.30    0.25
  -6   6   9    0.57    0.90
  -6   6  10    0.55    1.00
  -6   6  11    0.17    1.09
   7  -6   8   -0.60    0.56
   7  -6   7   -0.38    0.53
   7  -6   6   -0.11    0.49
   7  -6   5   -0.17    0.46
   7  -6   4    2.07    0.50
   7  -6   3   -0.13    0.40
   7  -6   2    0.69    0.37
   7  -6   1    0.52    0.36
  -7   6   0    8.28    0.58
   7  -6   0    8.58    0.62
  -7   6   1    8.58    0.57
   7  -6  -1    8.26    0.61
  -7   6   2    7.30    0.53
   7  -6  -2    6.71    0.53
  -7   6   3    2.14    0.31
  -7   6   3    1.24    0.69
   7  -6  -3    1.93    0.29
  -7   6   4   -0.65    0.65
  -7   6   4    0.26    0.24
   7  -6  -4   -0.05    0.21
  -7   6   5    0.23    0.77
  -7   6   5    0.52    0.27
   7  -6  -5    0.33    0.19
  -7   6   6    0.12    0.84
  -7   6   7   -0.45    0.85
  -7   6   8    0.95    0.96
  -7   6   9   -0.23    0.28
  -7   6   9    0.31    0.92
  -7   6  10    0.22    1.08
   8  -6   7    0.01    0.62
   8  -6   6   -0.49    0.56
   8  -6   5   -0.26    0.54
   8  -6   4    0.44    0.48
   8  -6   3   -0.33    0.43
   8  -6   2    2.13    0.46
   8  -6   1    0.55    0.39
   8  -6   0   14.42    0.84
  -8   6   1    0.95    0.31
   8  -6  -1    0.60    0.33
  -8   6   2    6.09    0.55
   8  -6  -2    5.85    0.55
  -8   6   3   -0.54    0.61
  -8   6   3    0.20    0.29
   8  -6  -3   -0.11    0.27
  -8   6   4   -0.25    0.73
   8  -6  -4   -0.11    0.24
  -8   6   5    1.01    0.82
  -8   6   6    2.73    0.99
  -8   6   7   -0.56    0.97
  -8   6   8    0.07    1.00
  -8   6   9   -0.55    1.10
  -8   6  10   -0.65    1.08
   9  -6   6   -0.21    0.60
   9  -6   5    0.73    0.60
   9  -6   4    0.47    0.56
   9  -6   3    0.57    0.53
   9  -6   2    0.02    0.45
   9  -6   1    2.31    0.47
   9  -6   0    1.77    0.45
   9  -6  -1   -0.03    0.38
  -9   6   2    7.44    0.61
   9  -6  -2    5.85    0.64
  -9   6   3   -0.47    0.70
   9  -6  -3   -0.32    0.30
  -9   6   4   -0.01    0.79
  -9   6   5    0.67    0.84
  -9   6   6    2.00    0.94
  -9   6   7   -1.04    1.02
  -9   6   8   -0.27    1.03
  -9   6   9    0.06    1.16
  10  -6   6   -0.08    0.68
  10  -6   5   -0.69    0.66
  10  -6   4   -0.32    0.58
  10  -6   3    0.42    0.55
  10  -6   2    0.26    0.53
  10  -6   1   -0.44    0.47
  10  -6   0    0.16    0.44
  10  -6  -1    1.27    0.45
  10  -6  -2    3.33    0.48
 -10   6   3    1.09    0.81
  10  -6  -3    1.43    0.38
 -10   6   4   -0.90    0.79
 -10   6   5    0.04    0.89
 -10   6   6    0.02    1.02
 -10   6   7   -0.44    1.06
 -10   6   8   -0.37    1.13
 -10   6   9   -0.60    1.21
  11  -6   5   -0.68    0.69
  11  -6   4   -0.19    0.70
  11  -6   3   -0.16    0.63
  11  -6   2   -0.57    0.54
  11  -6   1   -0.02    0.53
  11  -6   0    1.84    0.55
  11  -6  -1   -0.10    0.45
  11  -6  -2    0.15    0.43
 -11   6   3   -0.07    0.77
 -11   6   4   -0.08    0.89
 -11   6   5   -0.06    0.87
 -11   6   6   -0.14    1.05
 -11   6   7   -0.13    1.12
 -11   6   8    0.57    1.11
  12  -6   4   -0.68    0.71
  12  -6   3   -0.10    0.68
  12  -6   2   -0.45    0.65
  12  -6   1   -0.45    0.58
  12  -6   0    1.49    0.57
  12  -6  -1   -0.14    0.49
 -12   6   3    0.57    0.86
 -12   6   4    0.42    0.92
 -12   6   5    0.15    0.96
 -12   6   6   -0.11    1.08
 -12   6   7    0.28    1.18
  13  -6   3   -0.35    0.74
  13  -6   2   -0.28    0.71
  13  -6   1   -0.43    0.66
  13  -6   0   -0.08    0.60
 -13   6   2    1.65    1.04
 -13   6   3    1.49    0.94
 -13   6   4    1.56    1.06
 -13   6   5    1.07    1.02
  13   7   0    0.20    0.63
  13   7   1    0.86    0.74
  13   7   2    0.70    0.81
 -12  -7   6    0.57    0.89
 -12  -7   5    1.01    0.84
 -12  -7   4    0.97    0.79
 -12  -7   4    0.67    0.66
 -12  -7   3    0.59    0.75
 -12  -7   3    0.22    0.68
  12   7  -2    1.46    0.56
 -12  -7   2    0.42    0.73
 -12  -7   2    1.68    0.73
  12   7  -1    1.00    0.57
 -12  -7   1   -0.58    0.77
 -12  -7   1    0.32    0.69
  12   7   0    0.68    0.61
 -12  -7   0    0.25    0.71
 -12  -7   0   -0.95    0.76
  12   7   1    0.70    0.63
 -12  -7  -1   -1.26    0.80
  12   7   2    0.55    0.71
  12   7   3    0.93    0.75
 -11  -7   7    0.07    0.93
 -11  -7   6    0.71    0.53
 -11  -7   6    0.54    0.84
 -11  -7   5    0.50    0.56
 -11  -7   5   -0.02    0.77
 -11  -7   4    1.17    0.72
 -11  -7   4    0.68    0.61
 -11  -7   3    0.87    0.69
 -11  -7   3    0.91    0.62
  11   7  -2    0.73    0.48
 -11  -7   2    0.45    0.63
 -11  -7   2    0.82    0.64
  11   7  -1    1.02    0.51
 -11  -7   1    0.30    0.71
 -11  -7   1    1.18    0.61
  11   7   0    0.45    0.53
 -11  -7   0   -0.05    0.62
 -11  -7   0   -0.30    0.71
  11   7   1    1.06    0.63
 -11  -7  -1    0.03    0.73
  11   7   2    2.25    0.68
 -11  -7  -2    0.44    0.76
  11   7   3    1.00    0.67
  11   7   4    0.35    0.78
 -10  -7   8   -1.31    1.00
 -10  -7   8    1.04    0.46
 -10  -7   7   -0.08    0.91
 -10  -7   7    0.87    0.48
 -10  -7   6    0.78    0.49
 -10  -7   6    0.60    0.80
 -10  -7   5    1.13    0.54
 -10  -7   5    0.84    0.74
 -10  -7   4    1.75    0.58
 -10  -7   4    2.30    0.71
  10   7  -3    0.37    0.37
 -10  -7   3    0.61    0.63
 -10  -7   3    0.95    0.56
  10   7  -2    2.61    0.46
 -10  -7   2    3.39    0.70
 -10  -7   2    4.16    0.67
  10   7  -1    0.78    0.46
 -10  -7   1    1.71    0.66
 -10  -7   1    0.81    0.54
  10   7   0    0.61    0.46
 -10  -7   0    0.06    0.53
 -10  -7   0    0.73    0.60
  10   7   1    0.14    0.49
 -10  -7  -1    0.36    0.61
  10   7   2    6.01    0.77
 -10  -7  -2    3.54    0.80
  10   7   3    0.97    0.66
 -10  -7  -3   -0.68    0.62
  10   7   4    0.74    0.73
  10   7   5    0.85    0.78
  -9  -7   9    0.82    0.42
  -9  -7   8    0.68    0.42
  -9  -7   7    0.79    0.45
  -9  -7   7   -0.94    0.85
  -9  -7   6   -0.27    0.77
  -9  -7   6    0.63    0.46
  -9  -7   5    0.42    0.70
  -9  -7   5    0.98    0.50
   9   7  -4    2.57    0.39
  -9  -7   4    3.16    0.70
  -9  -7   4    2.70    0.57
   9   7  -3    0.27    0.32
  -9  -7   3    1.10    0.51
  -9  -7   3    0.76    0.56
   9   7  -2    1.79    0.39
  -9  -7   2    3.09    0.62
  -9  -7   2    2.98    0.57
   9   7  -1    0.37    0.38
  -9  -7   1    0.44    0.45
  -9  -7   1    1.34    0.55
   9   7   0    0.49    0.43
  -9  -7   0    0.79    0.55
  -9  -7   0    0.54    0.47
   9   7   1    5.31    0.63
  -9  -7  -1    4.47    0.70
   9   7   2    8.06    0.94
  -9  -7  -2    5.50    0.74
   9   7   3    0.30    0.53
  -9  -7  -3   -0.48    0.58
   9   7   4    4.19    0.70
  -9  -7  -4    3.05    0.70
   9   7   5    0.92    0.69
   9   7   6    0.50    0.74
  -8  -7   9    0.79    0.39
  -8  -7   8    0.70    0.41
  -8  -7   8   -1.39    0.95
  -8  -7   7   -1.23    0.82
  -8  -7   7    0.60    0.43
  -8  -7   6    3.04    0.84
  -8  -7   6    3.11    0.51
  -8  -7   5    0.74    0.46
  -8  -7   5   -0.42    0.60
   8   7  -4    4.41    0.53
  -8  -7   4    4.79    0.70
  -8  -7   4    4.37    0.60
   8   7  -3    1.22    0.34
  -8  -7   3    1.28    0.49
  -8  -7   3   -0.29    0.42
  -8  -7   3    1.90    0.55
   8   7  -2    0.57    0.35
  -8  -7   2    1.29    0.50
  -8  -7   2    0.93    0.46
   8   7  -1    7.89    0.71
  -8  -7   1    8.59    0.71
  -8  -7   1   10.10    0.90
   8   7   0    6.28    0.72
  -8  -7   0    7.86    0.89
  -8  -7   0    6.08    0.65
   8   7   1    0.35    0.42
  -8  -7  -1    0.39    0.50
   8   7   2    2.74    0.53
  -8  -7  -2    2.49    0.58
   8   7   3   -0.04    0.46
  -8  -7  -3   -0.16    0.50
   8   7   4    1.99    0.63
  -8  -7  -4    0.89    0.51
   8   7   5    0.74    0.63
  -8  -7  -5   -0.54    0.46
   8   7   6    0.06    0.65
   8   7   7    0.46    0.71
  -7  -7  10    1.12    0.37
  -7  -7   9    0.38    0.36
  -7  -7   8    0.45    0.37
  -7  -7   7   -1.26    0.78
  -7  -7   7    0.11    0.37
  -7  -7   6    1.81    0.42
  -7  -7   6    1.36    0.74
   7   7  -5    1.98    0.30
  -7  -7   5    1.82    0.42
  -7  -7   5    2.16    0.67
   7   7  -4   12.35    0.70
  -7  -7   4   12.59    0.87
  -7  -7   4   13.19    0.98
   7   7  -3    5.53    0.55
  -7  -7   3    4.19    0.53
  -7  -7   3    6.55    0.75
  -7  -7   3    5.29    0.68
   7   7  -2    0.30    0.30
  -7  -7   2    0.64    0.45
  -7  -7   2    0.22    0.39
   7   7  -1    3.40    0.46
  -7  -7   1    3.67    0.54
  -7  -7   1    4.22    0.52
   7   7   0   23.96    1.14
  -7  -7   0   25.43    1.24
  -7  -7   0   23.58    1.18
   7   7   1    0.44    0.39
  -7  -7  -1    0.74    0.46
   7   7   2    2.46    0.49
  -7  -7  -2    2.52    0.52
   7   7   3    0.46    0.47
  -7  -7  -3    0.66    0.45
   7   7   4    1.85    0.56
  -7  -7  -4    1.00    0.48
   7   7   5    1.58    0.56
  -7  -7  -5    0.28    0.44
   7   7   6    0.48    0.58
   7   7   7    0.76    0.60
   7   7   8    0.00    0.65
  -6  -7  10    0.95    0.36
  -6  -7   9    0.99    0.37
  -6  -7   8    0.26    0.35
  -6  -7   7    0.52    0.35
  -6  -7   6    0.52    0.35
  -6  -7   6   -0.61    0.64
   6   7  -5    1.02    0.26
  -6  -7   5    0.02    0.34
  -6  -7   5    0.94    0.58
  -6  -7   5    1.28    0.38
   6   7  -4    8.84    0.58
  -6  -7   4    8.69    0.81
  -6  -7   4    8.52    0.71
   6   7  -3    1.06    0.30
  -6  -7   3    0.94    0.37
  -6  -7   3    0.83    0.41
  -6  -7   3   -0.34    0.36
   6   7  -2    0.42    0.28
  -6  -7   2   -0.52    0.34
  -6  -7   2    0.58    0.34
  -6  -7   2    0.50    0.39
   6   7  -1    1.67    0.36
  -6  -7   1    0.97    0.38
  -6  -7   1    2.21    0.47
  -6  -7   1    2.56    0.35
   6   7   0   10.77    0.72
  -6  -7   0   10.53    0.81
  -6  -7   0   11.14    0.63
   6   7   1    5.27    0.64
  -6  -7  -1    5.43    0.58
   6   7   2   21.08    1.08
  -6  -7  -2   19.68    1.07
   6   7   3   13.48    0.90
  -6  -7  -3   12.21    0.88
   6   7   4    4.98    0.58
  -6  -7  -4    4.55    0.54
   6   7   5   -0.34    0.46
  -6  -7  -5   -0.44    0.36
   6   7   6    4.97    0.66
  -6  -7  -6    3.89    0.52
   6   7   7    0.24    0.55
   6   7   8   -0.79    0.58
  -5  -7  11    0.62    0.36
  -5  -7  10    0.45    0.36
  -5  -7   9    0.10    0.35
  -5  -7   8    0.48    0.35
  -5  -7   7    0.44    0.34
   5   7  -6    2.30    0.29
  -5  -7   6    2.45    0.39
   5   7  -5    2.40    0.30
  -5  -7   5    2.15    0.37
  -5  -7   5    3.23    0.60
  -5  -7   5    2.83    0.40
   5   7  -4    0.36    0.23
  -5  -7   4    0.80    0.34
  -5  -7   4    0.37    0.31
  -5  -7   4    0.56    0.43
   5   7  -3    0.64    0.26
  -5  -7   3    0.50    0.35
  -5  -7   3    0.61    0.32
  -5  -7   3   -0.16    0.28
   5   7  -2    0.13    0.26
  -5  -7   2    0.28    0.31
  -5  -7   2   -0.57    0.28
  -5  -7   2   -0.08    0.27
   5   7  -1   12.10    0.68
  -5  -7   1   11.89    0.74
  -5  -7   1   12.87    0.64
  -5  -7   1    9.54    0.69
   5   7   0    8.17    0.61
  -5  -7   0    6.82    0.61
  -5  -7   0    8.27    0.67
  -5  -7   0    8.89    0.48
   5   7   1    0.00    0.32
   5   7   1    0.73    0.34
  -5  -7  -1    0.84    0.38
   5   7   2    0.81    0.38
   5   7   2    0.82    0.36
  -5  -7  -2    0.90    0.36
   5   7   3    0.61    0.38
   5   7   3   -0.51    0.37
  -5  -7  -3    0.54    0.35
   5   7   4    2.04    0.47
   5   7   4    1.39    0.41
  -5  -7  -4    1.13    0.36
   5   7   5   -0.45    0.39
   5   7   5    0.28    0.41
  -5  -7  -5   -0.01    0.33
   5   7   6    2.20    0.54
  -5  -7  -6    1.88    0.36
   5   7   7   -0.22    0.46
   5   7   8    0.36    0.52
   5   7   9    0.86    0.58
  -4  -7  11   -0.29    0.38
  -4  -7  10   -0.19    0.37
  -4  -7   9    0.50    0.36
  -4  -7   8    0.72    0.35
  -4  -7   7    5.17    0.56
   4   7  -6   19.01    0.80
  -4  -7   6   18.63    0.88
   4   7  -5    0.04    0.21
  -4  -7   5    0.06    0.28
  -4  -7   5   -0.01    0.26
   4   7  -4    0.30    0.22
  -4  -7   4   -0.04    0.26
  -4  -7   4    0.36    0.29
   4   7  -3    0.16    0.23
  -4  -7   3    0.50    0.29
  -4  -7   3   -0.32    0.25
   4   7  -2   43.09    1.58
  -4  -7   2   43.66    1.62
  -4  -7   2   44.40    1.85
  -4  -7   2   41.66    1.62
   4   7  -1    4.86    0.49
   4   7  -1    5.37    0.46
  -4  -7   1    4.37    0.47
  -4  -7   1    6.01    0.52
  -4  -7   1    5.33    0.32
   4   7   0   34.75    1.39
   4   7   0   35.59    1.33
  -4  -7   0   34.59    1.37
  -4  -7   0   32.41    1.33
   4   7   1    6.89    0.55
   4   7   1    5.80    0.58
  -4  -7  -1    7.19    0.59
  -4  -7  -1    5.51    0.51
   4   7   2    1.46    0.34
   4   7   2    0.93    0.36
  -4  -7  -2    1.34    0.34
   4   7   3    5.71    0.63
   4   7   3    6.71    0.62
  -4  -7  -3    6.63    0.60
   4   7   4    3.04    0.46
   4   7   4    3.81    0.48
  -4  -7  -4    2.49    0.37
   4   7   5    3.57    0.50
   4   7   5    3.11    0.48
  -4  -7  -5    3.88    0.43
   4   7   6    1.45    0.45
  -4  -7  -6    1.88    0.34
   4   7   7    0.55    0.46
   4   7   8   -0.75    0.44
   4   7   9   -0.27    0.48
   4   7  10   -0.11    0.47
  -3  -7  11   -0.05    0.41
  -3  -7  10    0.45    0.39
  -3  -7   9    0.05    0.36
  -3  -7   8    0.27    0.34
  -3  -7   7    1.50    0.35
   3   7  -6    5.92    0.44
  -3  -7   6    6.40    0.55
   3   7  -5    1.16    0.24
  -3  -7   5    1.47    0.31
   3   7  -4    0.99    0.22
  -3  -7   4    1.18    0.28
   3   7  -3    1.87    0.25
  -3  -7   3    1.47    0.27
  -3  -7   3    1.92    0.31
   3   7  -2   67.29    2.30
   3   7  -2   65.22    2.33
  -3  -7   2   66.86    2.33
  -3  -7   2   67.32    2.34
   3   7  -1   21.08    0.91
   3   7  -1   21.38    0.87
  -3  -7   1   21.11    0.89
  -3  -7   1   21.62    0.92
   3   7   0   49.85    1.75
   3   7   0   50.79    1.82
  -3  -7   0   47.34    1.79
  -3  -7   0   48.37    1.77
   3   7   1   -0.27    0.25
   3   7   1    0.13    0.24
  -3  -7  -1    0.06    0.24
  -3  -7  -1   -0.10    0.22
   3   7   2    0.09    0.25
   3   7   2   -0.29    0.26
  -3  -7  -2   -0.02    0.25
  -3  -7  -2    0.11    0.18
  -3  -7  -2   -0.16    0.19
   3   7   3   10.95    0.67
   3   7   3    9.94    0.70
  -3  -7  -3   11.82    0.66
   3   7   4   86.06    3.06
   3   7   4   83.70    3.00
  -3  -7  -4   86.18    2.97
   3   7   5   -0.50    0.33
   3   7   5    0.39    0.35
  -3  -7  -5   -0.16    0.25
   3   7   6    5.71    0.56
   3   7   6    5.95    0.68
  -3  -7  -6    5.36    0.49
   3   7   7    0.67    0.41
   3   7   8    0.18    0.42
   3   7   9   -0.25    0.41
   3   7  10   -0.02    0.44
  -2  -7  11   -0.01    0.44
  -2  -7  10    0.14    0.42
  -2  -7   9    0.93    0.40
  -2  -7   8   18.22    0.91
   2   7  -7    0.85    0.24
  -2  -7   7    0.67    0.34
   2   7  -6    3.68    0.39
  -2  -7   6    3.16    0.36
   2   7  -5    2.35    0.26
  -2  -7   5    2.29    0.31
   2   7  -4    0.51    0.21
  -2  -7   4    0.61    0.26
   2   7  -3   27.24    1.05
   2   7  -3   27.07    1.03
  -2  -7   3   27.88    1.07
   2   7  -2   19.46    0.83
   2   7  -2   20.39    0.81
  -2  -7   2   20.63    0.85
  -2  -7   2   20.63    0.84
   2   7  -1    1.01    0.12
   2   7  -1    0.73    0.20
   2   7  -1    0.55    0.21
  -2  -7   1    0.82    0.21
  -2  -7   1    0.84    0.24
   2   7   0   70.52    2.38
   2   7   0   69.62    2.43
  -2  -7   0   69.83    2.39
  -2  -7   0   67.50    2.40
   2   7   1   49.90    1.76
   2   7   1   50.95    1.83
  -2  -7  -1   49.32    1.79
  -2  -7  -1   49.28    1.76
   2   7   2    9.66    0.54
   2   7   2    8.60    0.60
  -2  -7  -2    9.48    0.57
  -2  -7  -2   10.85    0.52
  -2  -7  -2    8.61    0.49
   2   7   3    0.10    0.27
   2   7   3    0.67    0.25
  -2  -7  -3    0.70    0.26
   2   7   4    4.52    0.50
   2   7   4    4.70    0.46
  -2  -7  -4    4.62    0.46
   2   7   5   14.73    0.79
   2   7   5   13.68    0.79
  -2  -7  -5   14.75    0.71
   2   7   6    4.74    0.56
   2   7   6    7.68    0.64
  -2  -7  -6    6.81    0.46
   2   7   7    1.10    0.39
   2   7   8    0.71    0.41
   2   7   9   -0.53    0.36
   2   7  10    1.35    0.43
   2   7  11    0.24    0.40
  -1  -7  11   -0.03    0.49
  -1  -7  10    0.65    0.46
  -1  -7   9   -0.05    0.41
  -1  -7   8    2.01    0.41
   1   7  -7    0.52    0.25
  -1  -7   7    0.91    0.34
   1   7  -6    1.44    0.25
  -1  -7   6    1.65    0.34
   1   7  -5    0.89    0.23
  -1  -7   5    0.89    0.28
   1   7  -4   26.75    1.00
  -1  -7   4   25.97    1.04
   1   7  -3    0.50    0.21
   1   7  -3    0.69    0.21
  -1  -7   3    0.85    0.25
   1   7  -2   63.83    2.18
   1   7  -2   62.38    2.21
  -1  -7   2   65.44    2.21
   1   7  -1    0.77    0.20
   1   7  -1    0.83    0.21
  -1  -7   1    0.63    0.22
   1   7   0   14.67    0.63
   1   7   0   15.04    0.67
  -1  -7   0   14.40    0.66
   1   7   1    0.93    0.22
   1   7   1    0.74    0.22
   1   7   1    0.56    0.10
  -1  -7  -1    0.89    0.20
  -1  -7  -1    0.62    0.21
   1   7   2   31.69    1.22
   1   7   2   31.93    1.16
  -1  -7  -2   29.98    1.18
  -1  -7  -2   31.38    1.14
   1   7   3   14.80    0.73
   1   7   3   16.16    0.69
  -1  -7  -3   15.22    0.70
  -1  -7  -3   14.70    0.64
   1   7   4    0.08    0.25
   1   7   4    0.59    0.25
  -1  -7  -4    0.20    0.21
   1   7   5    0.52    0.28
   1   7   5    0.08    0.26
  -1  -7  -5    0.06    0.21
   1   7   6    1.63    0.31
   1   7   6    1.98    0.35
  -1  -7  -6    2.21    0.25
   1   7   7    1.92    0.38
   1   7   8    0.19    0.35
   1   7   9   -0.30    0.34
   1   7  10   -0.10    0.34
   1   7  11   -0.17    0.36
   0  -7  11    0.06    0.54
   0  -7  10    0.23    0.50
   0  -7   9    0.26    0.43
   0  -7   8    0.47    0.39
   0   7  -7    5.04    0.49
   0  -7   7    4.80    0.58
   0   7  -6   56.68    1.93
   0  -7   6   52.82    1.97
   0   7  -5    5.22    0.44
   0  -7   5    5.01    0.49
   0   7  -4   32.63    1.19
   0  -7   4   31.09    1.21
   0   7  -3   11.21    0.56
   0   7  -3   11.94    0.57
   0  -7   3   12.44    0.60
   0   7  -2    7.15    0.44
   0   7  -2    7.60    0.44
   0  -7   2    7.61    0.46
   0   7  -1   23.04    0.90
   0   7  -1   22.38    0.87
   0  -7   1   23.06    0.90
   0   7   0    0.14    0.19
   0   7   0   -0.06    0.17
   0  -7   0    0.05    0.18
   0   7   1   22.12    0.86
   0   7   1   22.35    0.89
   0   7   1   22.46    0.98
   0  -7  -1   22.30    0.88
   0   7   2    6.98    0.42
   0   7   2    7.37    0.46
   0   7   2    7.73    0.44
   0  -7  -2    7.59    0.44
   0   7   3   11.89    0.56
   0   7   3   10.53    0.59
   0   7   3   11.25    0.56
   0  -7  -3   10.81    0.54
   0   7   4   28.71    1.37
   0   7   4   30.39    1.17
   0   7   4   31.92    1.15
   0  -7  -4   30.82    1.15
   0   7   5    4.11    0.42
   0   7   5    4.86    0.51
   0   7   5    5.47    0.46
   0  -7  -5    4.27    0.38
   0   7   6   48.24    1.73
   0   7   6   44.18    1.68
   0  -7  -6   47.54    1.63
   0   7   7    4.49    0.52
   0   7   8    0.02    0.31
   0   7   9   -0.31    0.31
   0   7  10   -0.41    0.29
   0   7  11    0.20    0.31
   1  -7  11   -0.47    0.56
   1  -7  10   -0.32    0.51
   1  -7   9   -0.25    0.46
   1  -7   8    0.51    0.43
  -1   7  -7    2.88    0.38
   1  -7   7    2.86    0.45
  -1   7  -6    2.61    0.36
   1  -7   6    2.42    0.40
   1  -7   5    0.34    0.30
   1  -7   4    0.14    0.26
  -1   7  -3   14.37    0.65
   1  -7   3   15.10    0.70
  -1   7  -2   30.08    1.15
   1  -7   2   31.56    1.16
  -1   7  -1    0.86    0.21
   1  -7   1    0.92    0.23
  -1   7   0   15.25    0.66
   1  -7   0   15.20    0.66
  -1   7   1    0.57    0.26
  -1   7   1    0.54    0.19
  -1   7   1    0.56    0.20
   1  -7  -1    0.68    0.19
  -1   7   2   61.49    2.15
  -1   7   2   63.37    2.67
  -1   7   2   64.08    2.18
   1  -7  -2   63.42    2.17
  -1   7   3    0.48    0.20
  -1   7   3    0.76    0.22
  -1   7   3    0.44    0.27
   1  -7  -3    0.72    0.19
  -1   7   4   25.15    0.94
  -1   7   4   24.09    0.95
  -1   7   4   23.53    1.15
   1  -7  -4   24.25    0.93
  -1   7   5    0.79    0.37
  -1   7   5    0.60    0.22
  -1   7   5    0.67    0.24
   1  -7  -5    0.57    0.18
  -1   7   6    1.86    0.47
  -1   7   6    0.99    0.24
  -1   7   6    1.52    0.29
   1  -7  -6    1.32    0.18
  -1   7   7    0.87    0.29
  -1   7   7    1.72    0.51
  -1   7   8    1.51    0.32
  -1   7   9   -0.56    0.29
  -1   7  10    0.29    0.28
  -1   7  11    0.08    0.27
   2  -7  10    1.74    0.60
   2  -7   9   -0.21    0.50
   2  -7   8    1.44    0.49
   2  -7   7    1.57    0.44
   2  -7   6    7.12    0.66
   2  -7   5   15.64    0.82
   2  -7   4    4.38    0.49
   2  -7   3    0.62    0.26
  -2   7  -2    8.47    0.48
   2  -7   2    9.39    0.53
  -2   7  -1   48.70    1.74
   2  -7   1   49.68    1.74
  -2   7   0   69.16    2.41
   2  -7   0   71.54    2.41
  -2   7   1    1.33    0.23
   2  -7  -1    0.87    0.21
  -2   7   2   20.36    1.02
  -2   7   2   19.95    0.81
   2  -7  -2   20.21    0.80
  -2   7   3   27.18    1.01
  -2   7   3   27.18    1.02
  -2   7   3   25.93    1.29
   2  -7  -3   26.80    1.00
  -2   7   4    0.34    0.21
  -2   7   4    0.27    0.36
  -2   7   4    0.41    0.19
   2  -7  -4    0.42    0.18
  -2   7   5    2.48    0.28
  -2   7   5    2.40    0.26
  -2   7   5    2.50    0.47
   2  -7  -5    2.39    0.28
  -2   7   6    4.00    0.42
  -2   7   6    2.73    0.54
   2  -7  -6    2.62    0.24
  -2   7   7    0.85    0.53
  -2   7   7    0.31    0.14
  -2   7   7    1.38    0.29
  -2   7   8   18.14    1.18
  -2   7   8   13.99    0.76
  -2   7   9   -0.33    0.26
  -2   7  10    0.05    0.24
   3  -7  10   -0.37    0.57
   3  -7   9   -0.14    0.50
   3  -7   8    0.79    0.48
   3  -7   7    0.52    0.44
   3  -7   6    5.77    0.67
   3  -7   5    0.18    0.34
   3  -7   4   88.80    3.08
   3  -7   3   10.57    0.64
  -3   7  -2    0.17    0.20
   3  -7   2   -0.03    0.25
  -3   7  -1    0.16    0.20
   3  -7   1   -0.05    0.22
  -3   7   0   45.64    1.68
   3  -7   0   48.81    1.69
  -3   7   1   20.85    0.84
   3  -7  -1   20.90    0.84
  -3   7   2   67.70    2.88
  -3   7   2   63.62    2.25
   3  -7  -2   65.56    2.25
  -3   7   3    2.22    0.46
  -3   7   3    1.81    0.24
   3  -7  -3    1.51    0.21
  -3   7   4    0.37    0.43
  -3   7   4    0.91    0.20
   3  -7  -4    0.76    0.18
  -3   7   5    1.17    0.25
  -3   7   5    1.09    0.48
  -3   7   5    0.98    0.20
   3  -7  -5    1.10    0.19
  -3   7   6    6.03    0.45
  -3   7   6    4.72    0.72
   3  -7  -6    4.78    0.28
  -3   7   7    0.96    0.58
  -3   7   7    0.93    0.21
  -3   7   7    1.58    0.28
  -3   7   8    0.49    0.65
  -3   7   8    0.38    0.27
  -3   7   9    0.53    0.73
  -3   7  10    0.05    0.22
   4  -7   9   -0.61    0.53
   4  -7   8    0.14    0.49
   4  -7   7    0.55    0.46
   4  -7   6    1.64    0.46
   4  -7   5    3.77    0.48
   4  -7   4    3.17    0.43
   4  -7   3    6.09    0.58
   4  -7   2    0.87    0.30
  -4   7  -1    6.94    0.47
   4  -7   1    6.87    0.52
  -4   7   0   33.64    1.27
   4  -7   0   34.27    1.28
  -4   7   1    5.96    0.42
   4  -7  -1    5.60    0.43
  -4   7   2   41.79    1.51
  -4   7   2   41.84    2.00
   4  -7  -2   42.37    1.51
  -4   7   3   -0.34    0.47
  -4   7   3    0.26    0.19
   4  -7  -3    0.02    0.18
  -4   7   4    0.19    0.19
  -4   7   4   -0.31    0.50
   4  -7  -4    0.16    0.17
  -4   7   5   -0.44    0.54
  -4   7   5    0.28    0.19
   4  -7  -5    0.07    0.16
  -4   7   6   18.74    0.75
  -4   7   6   16.54    1.15
   4  -7  -6   15.60    0.61
  -4   7   7    5.03    0.48
  -4   7   7    4.62    0.79
  -4   7   8    0.56    0.28
  -4   7   8   -0.02    0.67
  -4   7   9    0.00    0.25
  -4   7   9    0.87    0.76
  -4   7  10    0.77    0.84
   5  -7   9    0.63    0.60
   5  -7   8    1.30    0.54
   5  -7   7   -0.43    0.47
   5  -7   6    2.95    0.55
   5  -7   5   -0.24    0.40
   5  -7   4    2.06    0.43
   5  -7   3    0.05    0.35
   5  -7   2    0.29    0.34
  -5   7  -1    0.54    0.26
   5  -7   1    0.39    0.29
  -5   7   0    7.50    0.51
   5  -7   0    7.29    0.53
  -5   7   1   11.01    0.59
   5  -7  -1   11.12    0.60
  -5   7   2    0.11    0.20
   5  -7  -2    0.24    0.24
  -5   7   3    0.05    0.55
  -5   7   3    0.61    0.22
   5  -7  -3    0.24    0.21
  -5   7   4    0.39    0.60
  -5   7   4    0.71    0.23
   5  -7  -4    0.57    0.19
  -5   7   5    1.32    0.66
  -5   7   5    2.61    0.28
   5  -7  -5    2.20    0.23
  -5   7   6    1.71    0.74
   5  -7  -6    2.02    0.20
  -5   7   7    0.04    0.28
  -5   7   7   -0.76    0.69
  -5   7   8    0.47    0.28
  -5   7   8    0.62    0.73
  -5   7   9    0.03    0.27
  -5   7   9    0.54    0.85
  -5   7  10    1.18    0.96
  -5   7  11    1.08    1.02
   6  -7   8   -0.24    0.54
   6  -7   7   -0.48    0.52
   6  -7   6    5.52    0.66
   6  -7   5   -0.05    0.46
   6  -7   4    6.28    0.61
   6  -7   3   11.91    0.82
   6  -7   2   17.85    0.93
   6  -7   1    4.62    0.46
  -6   7   0    9.32    0.57
   6  -7   0    9.27    0.64
  -6   7   1    1.28    0.27
   6  -7  -1    1.56    0.33
  -6   7   2    0.30    0.24
   6  -7  -2    0.09    0.25
  -6   7   3    0.64    0.26
  -6   7   3   -0.06    0.58
   6  -7  -3    0.79    0.25
  -6   7   4    8.74    0.53
  -6   7   4    7.44    0.88
   6  -7  -4    7.59    0.47
  -6   7   5    0.37    0.74
  -6   7   5    0.92    0.26
   6  -7  -5    0.81    0.20
  -6   7   6   -0.53    0.77
  -6   7   7   -0.56    0.78
  -6   7   8    0.07    0.30
  -6   7   8   -0.23    0.82
  -6   7   9    0.58    0.30
  -6   7   9    0.82    0.90
  -6   7  10    0.69    0.97
   7  -7   8   -0.90    0.62
   7  -7   7   -0.28    0.57
   7  -7   6    0.28    0.52
   7  -7   5    0.74    0.50
   7  -7   4    0.80    0.46
   7  -7   3    0.17    0.44
   7  -7   2    1.95    0.43
   7  -7   1   -0.27    0.36
   7  -7   0   21.90    1.02
  -7   7   1    2.48    0.34
   7  -7  -1    3.47    0.42
  -7   7   2    0.14    0.26
   7  -7  -2   -0.13    0.29
  -7   7   3    4.06    0.82
  -7   7   3    4.84    0.47
   7  -7  -3    5.04    0.49
  -7   7   4   10.88    0.62
  -7   7   4    9.31    1.10
   7  -7  -4   10.55    0.58
  -7   7   5    0.99    0.83
  -7   7   6    1.04    0.89
  -7   7   7   -0.68    0.90
  -7   7   8   -0.66    0.86
  -7   7   9    0.13    1.01
  -7   7   9   -0.30    0.32
  -7   7  10    0.45    1.04
   8  -7   7   -0.43    0.59
   8  -7   6   -0.78    0.59
   8  -7   5   -0.24    0.57
   8  -7   4    1.24    0.54
   8  -7   3   -0.21    0.47
   8  -7   2    1.92    0.47
   8  -7   1    0.03    0.38
   8  -7   0    5.42    0.66
   8  -7  -1    6.48    0.64
  -8   7   2    0.39    0.30
   8  -7  -2    0.15    0.32
  -8   7   3    0.09    0.72
  -8   7   3    1.18    0.35
   8  -7  -3    0.69    0.31
  -8   7   4    2.54    0.82
   8  -7  -4    3.00    0.35
  -8   7   5   -0.46    0.79
  -8   7   6    0.97    0.96
  -8   7   7   -1.00    0.95
  -8   7   8   -0.57    1.04
  -8   7   9    0.16    0.36
  -8   7   9   -0.13    1.10
   9  -7   6   -0.38    0.67
   9  -7   5   -0.07    0.63
   9  -7   4    3.18    0.63
   9  -7   3   -0.14    0.53
   9  -7   2    6.32    0.70
   9  -7   1    5.02    0.61
   9  -7   0    0.01    0.42
   9  -7  -1   -0.06    0.39
   9  -7  -2    1.52    0.39
  -9   7   3   -0.05    0.70
   9  -7  -3    0.07    0.33
  -9   7   4    1.74    0.89
  -9   7   5   -0.37    0.81
  -9   7   6   -0.55    0.91
  -9   7   7   -0.28    1.07
  -9   7   8   -0.23    1.10
  -9   7   9    0.14    1.20
  10  -7   5    0.84    0.66
  10  -7   4   -0.14    0.62
  10  -7   3   -0.66    0.53
  10  -7   2    3.59    0.63
  10  -7   1    0.12    0.52
  10  -7   0   -0.20    0.44
  10  -7  -1    0.09    0.40
  10  -7  -2    1.90    0.43
 -10   7   3   -0.02    0.75
 -10   7   4    0.54    0.85
 -10   7   5   -0.07    0.92
 -10   7   6   -0.44    1.04
 -10   7   7   -0.30    1.11
 -10   7   8    0.55    1.22
  11  -7   4   -0.62    0.68
  11  -7   3   -0.06    0.62
  11  -7   2    1.68    0.66
  11  -7   1    0.28    0.54
  11  -7   0   -0.35    0.50
  11  -7  -1    0.07    0.45
 -11   7   3   -0.09    0.84
 -11   7   4    0.04    0.89
 -11   7   5   -0.21    0.86
 -11   7   6   -0.09    1.06
 -11   7   7   -0.04    1.12
  12  -7   4   -0.35    0.75
  12  -7   3   -0.35    0.67
  12  -7   2   -0.23    0.62
  12  -7   1    0.05    0.62
  12  -7   0   -0.16    0.56
 -12   7   3    1.21    0.96
 -12   7   4    0.34    0.88
 -12   7   5    0.03    0.95
 -12   7   6    0.47    1.12
  13  -7   2   -0.17    0.74
  13  -7   1   -0.76    0.64
 -13   7   2    2.06    1.00
 -13   7   3    1.57    1.09
 -13   7   4    1.75    1.06
  13   8   0    0.92    0.69
  13   8   1    1.32    0.70
 -12  -8   2    0.82    0.77
  12   8  -1    0.82    0.56
 -12  -8   1   -0.41    0.74
  12   8   0    0.86    0.60
 -12  -8   0   -0.04    0.77
  12   8   1    1.39    0.69
 -12  -8  -1   -0.31    0.80
  12   8   2    0.83    0.68
 -12  -8  -2   -1.69    0.74
  12   8   3    0.96    0.75
 -11  -8   7   -0.39    1.01
 -11  -8   6    0.38    0.88
 -11  -8   5    0.96    0.59
 -11  -8   5    0.96    0.80
 -11  -8   4    1.31    0.61
 -11  -8   4    1.34    0.76
 -11  -8   3    0.69    0.71
 -11  -8   3    0.93    0.66
  11   8  -2    1.01    0.48
 -11  -8   2    1.01    0.70
  11   8  -1    3.90    0.58
 -11  -8   1    4.48    0.79
  11   8   0    1.84    0.55
 -11  -8   0    1.26    0.75
  11   8   1    0.60    0.57
 -11  -8  -1    0.34    0.72
  11   8   2    1.54    0.69
 -11  -8  -2   -0.96    0.69
  11   8   3    0.64    0.72
 -11  -8  -3   -0.76    0.74
  11   8   4    0.63    0.75
 -10  -8   8   -2.19    1.04
 -10  -8   7    0.84    0.50
 -10  -8   7   -0.86    0.93
 -10  -8   6   -0.16    0.84
 -10  -8   6    0.49    0.52
 -10  -8   5    1.53    0.56
 -10  -8   5    1.54    0.77
 -10  -8   4    0.65    0.55
 -10  -8   4    0.86    0.69
  10   8  -3    0.51    0.38
 -10  -8   3    1.54    0.60
 -10  -8   3    1.11    0.62
  10   8  -2    0.66    0.42
 -10  -8   2    0.81    0.58
 -10  -8   2    0.97    0.59
  10   8  -1    2.73    0.54
 -10  -8   1    3.58    0.61
 -10  -8   1    2.37    0.66
  10   8   0    0.67    0.47
 -10  -8   0    0.62    0.52
 -10  -8   0    1.25    0.68
  10   8   1    0.68    0.52
 -10  -8  -1    0.76    0.69
  10   8   2    0.44    0.55
 -10  -8  -2    0.51    0.65
  10   8   3    0.63    0.59
 -10  -8  -3    0.29    0.65
  10   8   4    0.77    0.66
 -10  -8  -4   -0.65    0.65
  10   8   5    1.07    0.76
  -9  -8   8    0.68    0.47
  -9  -8   7   -1.47    0.90
  -9  -8   7    0.39    0.47
  -9  -8   6    0.73    0.51
  -9  -8   6   -0.49    0.80
  -9  -8   5    0.44    0.50
  -9  -8   5    0.28    0.71
   9   8  -4    0.49    0.33
  -9  -8   4    0.97    0.55
  -9  -8   4    0.75    0.64
   9   8  -3    0.38    0.36
  -9  -8   3    0.38    0.56
  -9  -8   3    1.26    0.58
   9   8  -2    2.85    0.48
  -9  -8   2    3.13    0.62
  -9  -8   2    4.28    0.62
   9   8  -1    2.76    0.51
  -9  -8   1    3.58    0.68
  -9  -8   1    3.24    0.55
   9   8   0    0.83    0.48
  -9  -8   0    0.43    0.44
  -9  -8   0    1.10    0.59
   9   8   1    1.58    0.52
  -9  -8  -1    1.26    0.59
   9   8   2    1.63    0.54
  -9  -8  -2    1.20    0.61
   9   8   3    2.93    0.65
  -9  -8  -3    1.70    0.63
   9   8   4    1.69    0.69
  -9  -8  -4    1.04    0.62
   9   8   5    0.69    0.65
  -9  -8  -5   -1.05    0.55
   9   8   6    0.59    0.71
  -8  -8   9    0.76    0.43
  -8  -8   8    0.48    0.43
  -8  -8   7    0.58    0.45
  -8  -8   7   -1.69    0.86
  -8  -8   6   -0.44    0.77
  -8  -8   6    0.92    0.48
  -8  -8   5    0.05    0.68
  -8  -8   5    1.00    0.49
   8   8  -4    0.12    0.30
  -8  -8   4    0.66    0.48
  -8  -8   4    0.43    0.58
   8   8  -3    1.48    0.35
  -8  -8   3    2.35    0.56
  -8  -8   3    2.53    0.58
   8   8  -2    2.01    0.39
  -8  -8   2    2.79    0.52
  -8  -8   2    3.32    0.61
   8   8  -1    0.65    0.38
  -8  -8   1    0.94    0.56
  -8  -8   1    0.99    0.42
   8   8   0   11.07    0.84
  -8  -8   0   12.81    1.00
  -8  -8   0   10.40    0.73
   8   8   1    4.43    0.55
  -8  -8  -1    7.24    0.90
   8   8   2    0.47    0.47
  -8  -8  -2    0.54    0.51
   8   8   3    2.17    0.57
  -8  -8  -3    2.21    0.56
   8   8   4    3.91    0.67
  -8  -8  -4    2.65    0.61
   8   8   5    0.13    0.60
  -8  -8  -5   -0.73    0.47
   8   8   6    0.12    0.61
  -7  -8  10    0.47    0.39
  -7  -8   9    1.05    0.41
  -7  -8   8    0.61    0.40
  -7  -8   7    3.72    0.51
  -7  -8   6    1.38    0.44
  -7  -8   6    0.55    0.75
   7   8  -5    0.42    0.29
  -7  -8   5   -0.33    0.62
  -7  -8   5    0.44    0.41
   7   8  -4    0.42    0.30
  -7  -8   4    0.22    0.41
  -7  -8   4   -0.04    0.54
   7   8  -3    8.98    0.65
  -7  -8   3    6.17    0.76
  -7  -8   3    9.42    0.78
  -7  -8   3    9.34    0.84
   7   8  -2    6.88    0.66
  -7  -8   2    8.22    0.68
  -7  -8   2    7.91    0.83
   7   8  -1    0.83    0.38
  -7  -8   1    1.23    0.51
  -7  -8   1    0.98    0.37
   7   8   0    8.92    0.77
  -7  -8   0    9.87    0.90
  -7  -8   0    8.91    0.60
   7   8   1    0.41    0.42
  -7  -8  -1    0.47    0.47
   7   8   2    0.34    0.42
  -7  -8  -2    0.63    0.45
   7   8   3    9.44    0.89
  -7  -8  -3    9.89    0.90
   7   8   4    1.78    0.57
  -7  -8  -4    0.93    0.48
   7   8   5    0.42    0.54
  -7  -8  -5   -0.24    0.45
   7   8   6    2.78    0.65
   7   8   7    0.88    0.63
  -6  -8  10    0.58    0.40
  -6  -8   9    0.25    0.38
  -6  -8   8    0.83    0.40
  -6  -8   7    0.19    0.37
  -6  -8   6    0.49    0.38
   6   8  -5    0.35    0.27
  -6  -8   5    0.30    0.38
  -6  -8   5   -0.98    0.56
   6   8  -4    7.21    0.56
  -6  -8   4    4.94    0.54
  -6  -8   4    7.53    0.72
  -6  -8   4    6.42    0.76
   6   8  -3    0.46    0.28
  -6  -8   3    0.38    0.41
  -6  -8   3   -0.36    0.33
  -6  -8   3    0.91    0.41
   6   8  -2   11.49    0.72
  -6  -8   2   11.97    0.84
  -6  -8   2   12.73    0.72
  -6  -8   2    8.37    0.77
   6   8  -1    9.20    0.71
  -6  -8   1    9.59    0.80
  -6  -8   1   10.70    0.62
   6   8   0    0.06    0.34
  -6  -8   0    0.04    0.43
  -6  -8   0    0.53    0.26
   6   8   1    9.75    0.77
  -6  -8  -1   10.11    0.84
   6   8   2    0.48    0.40
  -6  -8  -2    0.53    0.43
   6   8   3   26.88    1.31
  -6  -8  -3   26.43    1.29
   6   8   4    2.10    0.50
  -6  -8  -4    2.41    0.46
   6   8   5    1.80    0.55
  -6  -8  -5    1.03    0.44
   6   8   6    0.80    0.53
  -6  -8  -6    0.28    0.39
   6   8   7    0.44    0.54
   6   8   8   -0.06    0.60
  -5  -8  10    0.17    0.41
  -5  -8   9    2.51    0.46
  -5  -8   8    2.03    0.43
  -5  -8   7    0.66    0.39
   5   8  -6    0.17    0.24
  -5  -8   6    0.44    0.36
   5   8  -5    0.14    0.24
  -5  -8   5    0.26    0.36
  -5  -8   5   -0.44    0.30
   5   8  -4    1.67    0.31
  -5  -8   4    0.83    0.35
  -5  -8   4    2.33    0.41
   5   8  -3   23.63    0.99
  -5  -8   3   23.14    1.05
  -5  -8   3   21.47    1.05
   5   8  -2   17.81    0.83
  -5  -8   2   14.40    0.86
  -5  -8   2   17.25    0.90
  -5  -8   2   16.77    0.82
   5   8  -1    0.70    0.30
  -5  -8   1   -0.49    0.31
  -5  -8   1    0.45    0.19
  -5  -8   1    0.41    0.34
   5   8   0    4.99    0.55
  -5  -8   0    5.79    0.62
   5   8   1   13.44    0.81
  -5  -8  -1   14.02    0.86
   5   8   2   30.08    1.32
  -5  -8  -2   30.30    1.34
   5   8   3    1.63    0.44
  -5  -8  -3    0.97    0.39
   5   8   4    0.58    0.42
  -5  -8  -4    0.18    0.37
   5   8   5    2.48    0.50
  -5  -8  -5    2.74    0.46
   5   8   6    0.46    0.46
  -5  -8  -6    0.03    0.34
   5   8   7    2.61    0.61
   5   8   8    0.44    0.56
   5   8   9    0.17    0.56
  -4  -8  10   -0.11    0.42
  -4  -8   9    0.60    0.41
  -4  -8   8    0.24    0.38
  -4  -8   7    2.84    0.43
   4   8  -6    0.19    0.24
  -4  -8   6    0.51    0.35
   4   8  -5   12.99    0.66
  -4  -8   5   12.85    0.76
   4   8  -4    1.59    0.28
  -4  -8   4    1.78    0.35
  -4  -8   4    1.44    0.33
   4   8  -3    3.12    0.34
  -4  -8   3    2.83    0.38
  -4  -8   3    3.38    0.39
   4   8  -2   16.06    0.77
  -4  -8   2   17.68    0.85
  -4  -8   2   16.00    0.83
   4   8  -1    9.23    0.59
  -4  -8   1   10.20    0.66
  -4  -8   1    9.08    0.61
   4   8   0    0.24    0.29
  -4  -8   0    0.12    0.32
  -4  -8   0   -0.45    0.25
   4   8   1   18.30    0.88
   4   8   1   18.14    0.95
  -4  -8  -1   17.55    0.90
   4   8   2   17.04    0.90
   4   8   2   17.85    0.99
  -4  -8  -2   19.07    0.84
  -4  -8  -2   17.94    0.92
   4   8   3    5.74    0.60
   4   8   3    4.81    0.58
  -4  -8  -3    5.30    0.62
   4   8   4    2.91    0.47
   4   8   4    2.00    0.45
  -4  -8  -4    3.07    0.43
   4   8   5    4.99    0.56
   4   8   5    3.08    0.48
  -4  -8  -5    4.36    0.47
   4   8   6    0.51    0.44
  -4  -8  -6    0.01    0.30
   4   8   7    0.18    0.48
   4   8   8    2.78    0.58
   4   8   9   -0.19    0.50
  -3  -8  11   -0.35    0.46
  -3  -8  10    0.64    0.44
  -3  -8   9    0.49    0.41
  -3  -8   8    0.32    0.37
  -3  -8   7    3.21    0.43
   3   8  -6    0.39    0.25
  -3  -8   6    0.84    0.34
   3   8  -5    0.18    0.24
  -3  -8   5    0.34    0.31
   3   8  -4    9.76    0.56
  -3  -8   4    9.82    0.62
   3   8  -3    6.88    0.47
  -3  -8   3    6.60    0.52
  -3  -8   3    7.17    0.56
   3   8  -2    3.54    0.40
   3   8  -2    3.49    0.30
  -3  -8   2    4.56    0.49
  -3  -8   2    3.68    0.37
   3   8  -1    6.13    0.46
   3   8  -1    4.92    0.49
  -3  -8   1    5.34    0.46
  -3  -8   1    5.76    0.51
   3   8   0    4.46    0.46
   3   8   0    3.96    0.44
  -3  -8   0    4.27    0.41
  -3  -8   0    4.40    0.49
   3   8   1   30.05    1.29
   3   8   1   30.62    1.20
  -3  -8  -1   30.76    1.24
   3   8   2   -0.49    0.30
   3   8   2    0.34    0.28
  -3  -8  -2    0.11    0.29
  -3  -8  -2    0.56    0.19
   3   8   3    1.22    0.33
   3   8   3    0.51    0.36
  -3  -8  -3    1.03    0.31
   3   8   4   16.08    0.93
   3   8   4   16.12    0.88
  -3  -8  -4   17.30    0.84
   3   8   5   30.13    1.30
   3   8   5   28.97    1.32
  -3  -8  -5   29.94    1.23
   3   8   6    3.11    0.46
  -3  -8  -6    2.89    0.36
   3   8   7    0.88    0.43
   3   8   8   -0.28    0.43
   3   8   9   -0.66    0.43
   3   8  10    0.03    0.47
  -2  -8  11   -0.43    0.48
  -2  -8  10   -0.17    0.46
  -2  -8   9    0.03    0.43
  -2  -8   8    1.45    0.43
  -2  -8   7    0.92    0.37
   2   8  -6    4.55    0.44
  -2  -8   6    4.01    0.44
   2   8  -5    0.15    0.24
  -2  -8   5    0.42    0.31
   2   8  -4   10.86    0.58
  -2  -8   4   10.65    0.63
   2   8  -3    6.03    0.45
  -2  -8   3    6.50    0.51
   2   8  -2    1.69    0.29
   2   8  -2    1.46    0.25
  -2  -8   2    1.66    0.30
   2   8  -1    8.43    0.50
   2   8  -1    7.63    0.51
  -2  -8   1    7.93    0.51
  -2  -8   1    8.55    0.55
   2   8   0   26.05    1.01
   2   8   0   24.84    1.07
  -2  -8   0   25.71    1.03
  -2  -8   0   25.76    1.01
   2   8   1    0.91    0.25
   2   8   1    0.53    0.29
  -2  -8  -1    1.22    0.29
  -2  -8  -1    0.82    0.23
   2   8   2   16.45    0.85
   2   8   2   16.96    0.77
  -2  -8  -2   17.04    0.80
   2   8   3    5.30    0.49
   2   8   3    5.03    0.50
  -2  -8  -3    4.81    0.48
   2   8   4   -0.33    0.30
   2   8   4    0.34    0.30
  -2  -8  -4   -0.13    0.25
   2   8   5    0.75    0.34
   2   8   5    0.07    0.32
  -2  -8  -5    0.86    0.27
   2   8   6    3.07    0.45
  -2  -8  -6    3.29    0.35
   2   8   7    2.92    0.46
   2   8   8    0.04    0.41
   2   8   9   -0.28    0.41
   2   8  10    0.13    0.42
  -1  -8  11    0.15    0.55
  -1  -8  10   -0.38    0.47
  -1  -8   9    1.43    0.48
  -1  -8   8    1.59    0.44
   1   8  -7   -0.15    0.29
  -1  -8   7    0.09    0.36
   1   8  -6    0.13    0.25
  -1  -8   6    0.11    0.34
   1   8  -5   20.50    0.85
  -1  -8   5   19.34    0.91
   1   8  -4    6.24    0.47
  -1  -8   4    6.33    0.52
   1   8  -3    0.35    0.24
  -1  -8   3    0.55    0.28
   1   8  -2    0.85    0.23
   1   8  -2    1.05    0.24
  -1  -8   2    1.30    0.28
   1   8  -1    2.29    0.27
   1   8  -1    2.43    0.29
  -1  -8   1    2.37    0.30
   1   8   0   46.91    1.71
   1   8   0   46.66    1.65
  -1  -8   0   46.31    1.68
   1   8   1   15.03    0.74
   1   8   1   16.04    0.70
  -1  -8  -1   15.15    0.72
   1   8   2   33.37    1.30
   1   8   2   33.24    1.24
  -1  -8  -2   32.30    1.26
   1   8   3    1.43    0.30
   1   8   3    2.29    0.32
  -1  -8  -3    1.81    0.29
   1   8   4    0.48    0.28
   1   8   4    0.83    0.27
  -1  -8  -4    0.87    0.26
   1   8   5    4.45    0.44
   1   8   5    5.21    0.54
  -1  -8  -5    4.33    0.45
   1   8   6    0.35    0.33
   1   8   6    0.02    0.28
  -1  -8  -6    0.22    0.22
   1   8   7    3.69    0.46
   1   8   8    2.63    0.45
   1   8   9   -0.36    0.38
   1   8  10    0.38    0.39
   1   8  11   -0.12    0.38
   0  -8  10    0.85    0.54
   0  -8   9    1.13    0.50
   0  -8   8    3.22    0.50
   0   8  -7    0.60    0.32
   0  -8   7    0.75    0.38
   0   8  -6    3.03    0.36
   0  -8   6    2.60    0.39
   0   8  -5   11.70    0.63
   0  -8   5   11.01    0.69
   0   8  -4    0.49    0.27
   0  -8   4    0.68    0.31
   0   8  -3   17.57    0.76
   0  -8   3   17.51    0.80
   0   8  -2   18.72    0.78
   0   8  -2   17.34    0.78
   0  -8   2   19.02    0.81
   0   8  -1   66.21    2.34
   0   8  -1   66.70    2.30
   0  -8   1   68.49    2.33
   0   8   0    6.96    0.44
   0   8   0    5.78    0.43
   0  -8   0    6.41    0.45
   0   8   1   66.22    2.77
   0   8   1   66.12    2.28
   0   8   1   66.93    2.33
   0  -8  -1   66.65    2.30
   0   8   2   18.43    0.80
   0   8   2   18.10    0.76
   0   8   2   17.10    0.82
   0  -8  -2   18.00    0.78
   0   8   3   15.63    0.81
   0   8   3   17.34    0.78
   0   8   3   17.48    0.75
   0  -8  -3   17.06    0.75
   0   8   4    0.43    0.26
   0   8   4    0.56    0.25
   0   8   4    0.38    0.29
   0  -8  -4    0.38    0.21
   0   8   5    9.82    0.60
   0   8   5   10.94    0.63
   0   8   5   10.15    0.68
   0  -8  -5   10.73    0.56
   0   8   6    2.80    0.37
   0   8   6    2.07    0.32
   0  -8  -6    2.17    0.26
   0   8   7    1.09    0.34
   0   8   8    3.09    0.44
   0   8   9    0.36    0.37
   0   8  10   -0.25    0.35
   0   8  11   -0.32    0.33
   1  -8  10    1.06    0.56
   1  -8   9   -0.39    0.49
   1  -8   8    3.99    0.55
  -1   8  -7    4.83    0.58
   1  -8   7    3.85    0.50
  -1   8  -6    0.47    0.33
   1  -8   6    0.16    0.35
  -1   8  -5    4.93    0.52
   1  -8   5    4.53    0.55
   1  -8   4    0.64    0.32
   1  -8   3    1.64    0.31
  -1   8  -2   31.75    1.22
   1  -8   2   32.80    1.23
  -1   8  -1   15.33    0.69
  -1   8  -1   14.79    0.68
   1  -8   1   15.62    0.70
  -1   8   0   46.76    1.70
  -1   8   0   47.25    1.67
   1  -8   0   48.02    1.69
  -1   8   1    3.06    0.35
  -1   8   1    2.21    0.26
  -1   8   1    2.22    0.26
   1  -8  -1    2.25    0.27
  -1   8   2    1.13    0.23
  -1   8   2    1.14    0.29
  -1   8   2    1.29    0.25
   1  -8  -2    1.23    0.23
  -1   8   3    0.32    0.21
  -1   8   3    0.58    0.24
  -1   8   3    0.23    0.28
   1  -8  -3    0.55    0.21
  -1   8   4    6.24    0.47
  -1   8   4    5.67    0.54
  -1   8   4    5.47    0.45
   1  -8  -4    6.05    0.43
  -1   8   5   17.40    0.79
  -1   8   5   18.18    0.80
  -1   8   5   17.41    0.98
   1  -8  -5   18.27    0.76
  -1   8   6    0.52    0.43
  -1   8   6    0.61    0.28
  -1   8   6    0.20    0.24
   1  -8  -6    0.09    0.18
  -1   8   7    0.43    0.31
  -1   8   7    0.75    0.49
  -1   8   8    1.24    0.35
  -1   8   9    0.30    0.33
  -1   8  10   -0.67    0.31
  -1   8  11   -0.01    0.30
   2  -8  10    0.48    0.59
   2  -8   9   -0.29    0.52
   2  -8   8   -0.25    0.47
   2  -8   7    3.99    0.55
   2  -8   6    2.22    0.43
   2  -8   5    0.55    0.36
   2  -8   4    0.06    0.31
   2  -8   3    4.62    0.52
  -2   8  -2   16.32    0.77
   2  -8   2   17.27    0.79
  -2   8  -1    1.17    0.25
   2  -8   1    0.75    0.27
  -2   8   0   26.19    1.04
   2  -8   0   26.23    1.03
  -2   8   1    8.22    0.49
   2  -8  -1    8.18    0.49
  -2   8   2    1.58    0.37
  -2   8   2    1.75    0.25
   2  -8  -2    1.47    0.25
  -2   8   3    6.15    0.43
  -2   8   3    6.52    0.44
  -2   8   3    5.77    0.57
   2  -8  -3    6.14    0.42
  -2   8   4   10.26    0.57
  -2   8   4    9.80    0.53
  -2   8   4    9.35    0.69
   2  -8  -4   10.45    0.53
  -2   8   5    0.37    0.26
  -2   8   5    0.13    0.21
  -2   8   5   -0.21    0.41
   2  -8  -5    0.18    0.19
  -2   8   6    4.00    0.59
  -2   8   6    3.74    0.39
  -2   8   6    4.88    0.49
   2  -8  -6    3.37    0.32
  -2   8   7    1.04    0.30
  -2   8   7    0.34    0.53
  -2   8   8    1.36    0.34
  -2   8   8    1.88    0.63
  -2   8   9   -0.08    0.30
  -2   8  10   -0.30    0.29
   3  -8   9   -0.59    0.55
   3  -8   8   -0.43    0.49
   3  -8   7    0.50    0.47
   3  -8   6    3.78    0.52
   3  -8   5   32.04    1.34
   3  -8   4   18.02    0.91
   3  -8   3    1.00    0.34
   3  -8   2    0.18    0.27
  -3   8  -1   29.42    1.18
   3  -8   1   31.52    1.20
  -3   8   0    3.97    0.39
   3  -8   0    3.69    0.42
  -3   8   1    5.74    0.43
   3  -8  -1    5.22    0.44
  -3   8   2    3.70    0.38
  -3   8   2    3.86    0.53
   3  -8  -2    3.66    0.38
  -3   8   3    6.40    0.67
  -3   8   3    6.72    0.45
   3  -8  -3    6.55    0.44
  -3   8   4    9.17    0.55
  -3   8   4    9.26    0.52
  -3   8   4    8.67    0.75
   3  -8  -4    9.18    0.49
  -3   8   5    0.10    0.47
  -3   8   5    0.28    0.26
  -3   8   5    0.23    0.21
   3  -8  -5    0.17    0.19
  -3   8   6    0.47    0.28
  -3   8   6    0.55    0.22
  -3   8   6    0.10    0.52
   3  -8  -6    0.47    0.17
  -3   8   7    4.16    0.50
  -3   8   7    3.25    0.68
  -3   8   8    1.01    0.67
  -3   8   8    0.45    0.31
  -3   8   9    0.38    0.73
  -3   8   9    0.39    0.30
  -3   8  10   -0.12    0.28
   4  -8   9    0.09    0.58
   4  -8   8    2.88    0.60
   4  -8   7    0.15    0.47
   4  -8   6   -0.05    0.43
   4  -8   5    3.86    0.50
   4  -8   4    3.09    0.48
   4  -8   3    4.86    0.49
   4  -8   2   17.02    0.85
  -4   8  -1   17.31    0.80
   4  -8   1   18.92    0.86
  -4   8   0    0.13    0.24
   4  -8   0    0.07    0.27
  -4   8   1    9.55    0.55
   4  -8  -1    9.37    0.57
  -4   8   2   14.37    1.04
  -4   8   2   16.21    0.72
   4  -8  -2   16.13    0.72
  -4   8   3    3.05    0.59
  -4   8   3    3.24    0.38
   4  -8  -3    3.30    0.37
  -4   8   4    1.21    0.57
  -4   8   4    1.74    0.27
   4  -8  -4    1.37    0.23
  -4   8   5   11.23    0.98
  -4   8   5   12.52    0.62
   4  -8  -5   12.53    0.58
  -4   8   6    0.35    0.29
  -4   8   6    0.08    0.59
  -4   8   7    1.72    0.70
  -4   8   7    2.39    0.34
  -4   8   8    0.43    0.31
  -4   8   8    0.43    0.69
  -4   8   9    0.82    0.78
  -4   8   9    0.50    0.32
  -4   8  10    1.07    0.86
   5  -8   8   -0.26    0.57
   5  -8   7    1.54    0.55
   5  -8   6   -0.29    0.48
   5  -8   5    3.17    0.54
   5  -8   4    0.27    0.41
   5  -8   3    1.14    0.39
   5  -8   2   29.63    1.26
   5  -8   1   12.56    0.73
  -5   8   0    4.60    0.46
   5  -8   0    4.74    0.52
  -5   8   1    0.87    0.26
   5  -8  -1    0.42    0.30
  -5   8   2   15.07    1.11
  -5   8   2   16.43    0.76
   5  -8  -2   16.80    0.76
  -5   8   3   21.46    0.91
  -5   8   3   20.90    1.31
   5  -8  -3   22.71    0.90
  -5   8   4    1.29    0.25
  -5   8   4    0.53    0.61
   5  -8  -4    1.56    0.25
  -5   8   5    0.20    0.23
  -5   8   5   -0.55    0.64
   5  -8  -5    0.05    0.18
  -5   8   6   -0.46    0.68
  -5   8   7    0.07    0.72
  -5   8   7    0.31    0.31
  -5   8   8    1.63    0.79
  -5   8   8    2.16    0.36
  -5   8   9    1.30    0.35
  -5   8   9    2.06    0.90
  -5   8  10    0.62    0.94
   6  -8   8    0.41    0.61
   6  -8   7    0.25    0.57
   6  -8   6    0.50    0.54
   6  -8   5    1.52    0.50
   6  -8   4    1.60    0.48
   6  -8   3   24.21    1.16
   6  -8   2    0.05    0.37
   6  -8   1    7.91    0.68
   6  -8   0    0.08    0.34
  -6   8   1    8.87    0.60
   6  -8  -1    8.64    0.62
  -6   8   2   10.69    0.64
   6  -8  -2   10.53    0.65
  -6   8   3    0.84    0.27
  -6   8   3    0.06    0.64
   6  -8  -3    0.88    0.28
  -6   8   4    6.29    0.91
  -6   8   4    6.66    0.51
   6  -8  -4    5.90    0.46
  -6   8   5   -0.64    0.73
  -6   8   6   -0.88    0.77
  -6   8   7   -0.93    0.78
  -6   8   8    0.60    0.35
  -6   8   8    0.52    0.86
  -6   8   9    0.26    0.35
  -6   8   9    0.62    0.90
  -6   8  10    1.07    1.00
   7  -8   7    1.04    0.63
   7  -8   6    2.20    0.60
   7  -8   5   -0.26    0.53
   7  -8   4    0.83    0.53
   7  -8   3    8.24    0.81
   7  -8   2    0.10    0.40
   7  -8   1   -0.55    0.39
   7  -8   0    6.52    0.66
   7  -8  -1    0.38    0.36
  -7   8   2    6.39    0.54
   7  -8  -2    6.23    0.58
  -7   8   3    7.82    0.56
  -7   8   3    7.39    0.98
   7  -8  -3    7.37    0.57
  -7   8   4    0.04    0.75
   7  -8  -4   -0.10    0.26
  -7   8   5   -0.32    0.78
  -7   8   6    0.53    0.91
  -7   8   7    3.68    1.04
  -7   8   8   -0.01    0.36
  -7   8   8   -0.93    0.90
  -7   8   9    0.91    1.05
  -7   8   9    0.56    0.38
  -7   8  10    0.03    1.05
   8  -8   7   -0.34    0.74
   8  -8   6   -0.47    0.59
   8  -8   5   -0.48    0.58
   8  -8   4    3.00    0.64
   8  -8   3    1.77    0.52
   8  -8   2   -0.20    0.47
   8  -8   1    4.55    0.55
   8  -8   0    9.94    0.79
   8  -8  -1    0.13    0.38
  -8   8   2    2.08    0.38
   8  -8  -2    1.31    0.36
  -8   8   3    0.77    0.76
   8  -8  -3    0.84    0.34
  -8   8   4   -0.64    0.79
  -8   8   5    0.41    0.87
  -8   8   6   -0.88    0.95
  -8   8   7   -0.79    1.00
  -8   8   8   -0.55    1.04
  -8   8   9    0.15    0.40
  -8   8   9   -0.56    1.10
   9  -8   6   -0.43    0.65
   9  -8   5   -0.56    0.61
   9  -8   4    0.88    0.59
   9  -8   3    2.72    0.64
   9  -8   2    0.33    0.51
   9  -8   1    0.83    0.47
   9  -8   0    0.03    0.41
   9  -8  -1    1.95    0.44
   9  -8  -2    2.99    0.47
  -9   8   3   -0.23    0.77
   9  -8  -3   -0.40    0.34
  -9   8   4    0.09    0.75
  -9   8   5   -1.07    0.90
  -9   8   6    0.66    1.03
  -9   8   7   -0.54    1.08
  -9   8   8   -0.42    1.11
  -9   8   9   -0.47    0.43
  -9   8   9   -1.09    1.20
  10  -8   5   -0.03    0.72
  10  -8   4   -0.39    0.63
  10  -8   3    0.28    0.61
  10  -8   2    0.03    0.55
  10  -8   1   -0.20    0.53
  10  -8   0    0.28    0.49
  10  -8  -1    1.92    0.50
  10  -8  -2   -0.23    0.42
 -10   8   3    0.31    0.84
 -10   8   4   -0.12    0.92
 -10   8   5    0.93    0.94
 -10   8   6   -0.29    1.08
 -10   8   7   -0.40    1.11
 -10   8   8    0.00    1.21
  11  -8   4   -0.44    0.65
  11  -8   3   -0.07    0.66
  11  -8   2    0.01    0.61
  11  -8   1    0.03    0.52
  11  -8   0    1.70    0.59
  11  -8  -1    3.31    0.55
 -11   8   3   -0.22    0.80
 -11   8   4    0.45    0.94
 -11   8   5    0.86    1.04
 -11   8   6    0.53    1.14
 -11   8   7    0.82    1.22
  12  -8   3    0.16    0.73
  12  -8   2   -0.22    0.66
  12  -8   1    0.72    0.61
  12  -8   0    0.18    0.57
 -12   8   2    1.03    0.94
 -12   8   3    0.47    0.97
 -12   8   4    0.34    1.02
 -12   8   5    0.04    1.04
  13  -8   1   -0.60    0.62
 -13   8   2    2.14    1.10
 -13   8   3    1.10    1.02
  12   9  -1    0.88    0.59
  12   9   0    1.16    0.61
 -12  -9   0    0.33    0.79
  12   9   1    0.83    0.68
 -12  -9  -1   -0.86    0.82
  12   9   2    0.77    0.70
 -12  -9  -2   -1.37    0.80
 -11  -9   4    0.99    0.62
 -11  -9   3    3.72    0.78
  11   9  -2    0.21    0.45
 -11  -9   2    0.17    0.68
  11   9  -1    0.42    0.52
 -11  -9   1    1.11    0.72
  11   9   0    2.53    0.58
 -11  -9   0    2.21    0.79
  11   9   1    0.79    0.56
 -11  -9  -1    0.24    0.71
  11   9   2    1.34    0.67
 -11  -9  -2   -0.22    0.75
  11   9   3    1.74    0.75
 -11  -9  -3    0.09    0.76
 -11  -9  -4   -1.70    0.70
 -10  -9   6    1.09    0.58
 -10  -9   5    2.17    0.62
 -10  -9   4    1.11    0.58
  10   9  -3    1.54    0.42
 -10  -9   3    2.12    0.64
  10   9  -2    0.74    0.43
 -10  -9   2    1.04    0.62
  10   9  -1    0.13    0.42
 -10  -9   1    0.87    0.63
  10   9   0    0.76    0.50
 -10  -9   0    1.09    0.67
  10   9   1    0.58    0.50
 -10  -9  -1    1.01    0.69
  10   9   2    0.49    0.58
 -10  -9  -2    0.74    0.65
  10   9   3    1.23    0.61
 -10  -9  -3   -0.09    0.66
  10   9   4    0.79    0.67
 -10  -9  -4   -0.85    0.68
  -9  -9   7    0.71    0.54
  -9  -9   6   -1.62    0.84
  -9  -9   6    0.89    0.56
  -9  -9   5    1.85    0.58
  -9  -9   5    1.40    0.80
  -9  -9   4    1.47    0.60
  -9  -9   4    0.29    0.66
   9   9  -3    0.91    0.38
  -9  -9   3    1.61    0.62
  -9  -9   3    1.63    0.62
   9   9  -2    7.65    0.78
  -9  -9   2   10.36    1.05
  -9  -9   2   10.06    0.86
   9   9  -1    1.05    0.43
  -9  -9   1    2.81    0.67
   9   9   0    0.22    0.42
  -9  -9   0    1.05    0.61
   9   9   1    7.77    0.95
  -9  -9  -1    9.25    1.07
   9   9   2    1.70    0.61
  -9  -9  -2    1.19    0.63
   9   9   3    0.61    0.54
  -9  -9  -3   -0.09    0.56
   9   9   4    0.57    0.61
  -9  -9  -4    0.11    0.63
   9   9   5    1.48    0.68
  -9  -9  -5    0.03    0.57
  -8  -9   8    0.77    0.48
  -8  -9   7    0.23    0.46
  -8  -9   6    1.17    0.49
  -8  -9   6   -1.68    0.80
  -8  -9   5   -0.75    0.69
  -8  -9   5    1.37    0.54
   8   9  -4    0.49    0.34
  -8  -9   4   -0.28    0.61
  -8  -9   4    0.96    0.53
   8   9  -3   11.80    0.84
  -8  -9   3   13.50    0.97
  -8  -9   3   12.86    1.04
   8   9  -2    1.93    0.46
  -8  -9   2    2.63    0.61
  -8  -9   2    2.46    0.51
   8   9  -1    0.41    0.41
  -8  -9   1    0.83    0.59
  -8  -9   1    0.76    0.40
   8   9   0    1.85    0.46
  -8  -9   0    2.23    0.62
  -8  -9   0    2.85    0.43
   8   9   1   14.12    0.99
  -8  -9  -1   13.19    0.80
  -8  -9  -1   14.90    1.11
   8   9   2    3.56    0.56
  -8  -9  -2    4.57    0.66
   8   9   3    0.24    0.49
  -8  -9  -3    0.08    0.54
   8   9   4    1.54    0.61
  -8  -9  -4    0.85    0.55
   8   9   5    1.83    0.65
  -8  -9  -5    0.69    0.59
   8   9   6    0.94    0.68
  -7  -9   9    0.66    0.44
  -7  -9   8    0.63    0.44
  -7  -9   7    0.35    0.44
  -7  -9   6    0.44    0.46
   7   9  -5    1.96    0.37
  -7  -9   5    1.66    0.50
   7   9  -4    0.77    0.32
  -7  -9   4   -0.26    0.56
  -7  -9   4    0.96    0.48
   7   9  -3    0.69    0.35
  -7  -9   3    0.01    0.46
  -7  -9   3    0.96    0.48
   7   9  -2    2.42    0.44
  -7  -9   2    2.88    0.46
  -7  -9   2    2.48    0.54
   7   9  -1    1.86    0.42
  -7  -9   1    3.07    0.58
  -7  -9   1    3.50    0.47
   7   9   0    1.30    0.43
  -7  -9   0    2.20    0.57
  -7  -9   0    2.13    0.34
   7   9   1    2.38    0.50
  -7  -9  -1    2.47    0.56
  -7  -9  -1    2.74    0.34
   7   9   2    4.22    0.57
  -7  -9  -2    5.05    0.65
   7   9   3    2.15    0.52
  -7  -9  -3    2.43    0.53
   7   9   4    0.61    0.49
  -7  -9  -4    0.18    0.47
   7   9   5    4.18    0.70
  -7  -9  -5    2.24    0.55
   7   9   6    0.61    0.60
   7   9   7    3.45    0.75
  -6  -9  10    0.38    0.47
  -6  -9   9    0.22    0.42
  -6  -9   8    0.58    0.42
  -6  -9   7    0.71    0.41
  -6  -9   6    0.50    0.41
   6   9  -5    2.13    0.35
  -6  -9   5    2.35    0.44
   6   9  -4    4.89    0.56
  -6  -9   4    2.98    0.54
  -6  -9   4    4.04    0.51
   6   9  -3    0.05    0.32
  -6  -9   3    0.38    0.42
   6   9  -2    0.37    0.34
  -6  -9   2    0.58    0.41
  -6  -9   2   -0.38    0.28
   6   9  -1   12.62    0.80
  -6  -9   1   12.19    0.61
  -6  -9   1   12.28    0.91
   6   9   0    1.26    0.39
  -6  -9   0    1.58    0.48
   6   9   1    2.52    0.48
  -6  -9  -1    2.87    0.55
   6   9   2    0.64    0.44
  -6  -9  -2    0.35    0.43
   6   9   3    0.34    0.42
  -6  -9  -3    0.20    0.42
   6   9   4    6.72    0.85
  -6  -9  -4    6.86    0.79
   6   9   5    2.28    0.55
  -6  -9  -5    2.79    0.52
   6   9   6    0.89    0.58
   6   9   7    0.40    0.58
  -5  -9  10    0.30    0.46
  -5  -9   9    0.94    0.46
  -5  -9   8    0.60    0.43
  -5  -9   7    0.11    0.41
  -5  -9   6    0.74    0.42
   5   9  -5    9.69    0.63
  -5  -9   5    8.90    0.77
   5   9  -4    0.89    0.32
  -5  -9   4    0.55    0.39
  -5  -9   4    0.15    0.35
   5   9  -3    0.63    0.32
  -5  -9   3    0.65    0.39
  -5  -9   3   -0.25    0.37
   5   9  -2    0.17    0.30
  -5  -9   2    0.27    0.36
   5   9  -1   43.29    1.69
  -5  -9   1   45.04    1.76
   5   9   0    3.84    0.44
  -5  -9   0    4.74    0.55
   5   9   1    6.81    0.67
  -5  -9  -1    6.79    0.71
   5   9   2    6.00    0.69
  -5  -9  -2    6.24    0.72
  -5  -9  -2    7.78    0.43
   5   9   3    1.63    0.46
  -5  -9  -3    2.03    0.49
   5   9   4    1.20    0.44
  -5  -9  -4    1.59    0.44
   5   9   5    8.34    0.86
  -5  -9  -5    7.15    0.73
   5   9   6    1.67    0.53
   5   9   7    1.09    0.57
   5   9   8    0.49    0.58
  -4  -9  10   -0.09    0.47
  -4  -9   9    0.70    0.45
  -4  -9   8    0.56    0.41
  -4  -9   7    1.70    0.43
   4   9  -6    0.77    0.30
  -4  -9   6    0.86    0.40
   4   9  -5    2.62    0.35
  -4  -9   5    2.78    0.43
   4   9  -4    0.12    0.27
  -4  -9   4    0.27    0.34
  -4  -9   4   -0.26    0.32
   4   9  -3    0.09    0.26
  -4  -9   3    0.34    0.36
  -4  -9   3   -0.30    0.28
   4   9  -2    0.21    0.29
  -4  -9   2    0.16    0.33
  -4  -9   2   -0.50    0.29
   4   9  -1    2.82    0.36
  -4  -9   1    3.52    0.44
   4   9   0    9.01    0.63
  -4  -9   0    8.99    0.71
   4   9   1   48.86    1.84
  -4  -9  -1   48.75    1.89
   4   9   2    5.71    0.61
  -4  -9  -2    5.76    0.63
   4   9   3    2.29    0.43
  -4  -9  -3    3.56    0.48
   4   9   4    0.16    0.37
   4   9   4   -0.74    0.38
  -4  -9  -4    0.33    0.36
  -4  -9  -5    3.43    0.45
   4   9   6    1.07    0.48
  -4  -9  -6    0.21    0.34
   4   9   7    1.89    0.56
   4   9   8    1.35    0.55
   4   9   9    0.52    0.54
  -3  -9  10   -0.01    0.46
  -3  -9   9    1.42    0.47
  -3  -9   8    1.40    0.44
  -3  -9   7    3.00    0.45
   3   9  -6    0.09    0.27
  -3  -9   6    0.56    0.37
   3   9  -5    0.08    0.26
  -3  -9   5   -0.04    0.34
   3   9  -4    0.56    0.28
  -3  -9   4    0.50    0.32
   3   9  -3    5.28    0.50
  -3  -9   3    5.20    0.56
   3   9  -2    4.70    0.33
   3   9  -2    5.37    0.49
  -3  -9   2    4.86    0.52
  -3  -9   2    5.34    0.56
   3   9  -1   40.79    1.52
  -3  -9   1   41.26    1.59
  -3  -9   1   41.31    1.57
   3   9   0    4.55    0.49
  -3  -9   0    4.27    0.53
   3   9   1    0.43    0.37
   3   9   1    1.09    0.30
  -3  -9  -1    1.00    0.33
   3   9   2    5.60    0.59
   3   9   2    5.13    0.55
  -3  -9  -2    4.48    0.57
   3   9   3    9.16    0.66
   3   9   3    7.31    0.75
  -3  -9  -3    9.03    0.67
   3   9   4    0.57    0.37
   3   9   4   -0.70    0.38
  -3  -9  -4    0.48    0.33
   3   9   5    0.18    0.36
   3   9   5   -0.91    0.35
  -3  -9  -5    0.26    0.32
   3   9   6    0.32    0.42
  -3  -9  -6   -0.10    0.29
   3   9   7    3.08    0.54
   3   9   8    0.86    0.49
   3   9   9    0.72    0.51
  -2  -9  10   -0.21    0.50
  -2  -9   9    0.18    0.47
  -2  -9   8   -0.11    0.43
  -2  -9   7    3.90    0.50
   2   9  -6    0.29    0.29
  -2  -9   6    0.47    0.36
   2   9  -5   10.06    0.60
  -2  -9   5    9.32    0.69
   2   9  -4    0.83    0.27
  -2  -9   4    0.88    0.33
   2   9  -3   59.56    2.08
  -2  -9   3   58.50    2.12
   2   9  -2    7.00    0.51
  -2  -9   2    6.96    0.56
   2   9  -1   34.78    1.29
  -2  -9   1   32.98    1.33
   2   9   0    7.51    0.60
   2   9   0    9.11    0.56
  -2  -9   0    8.80    0.60
   2   9   1   16.65    0.78
   2   9   1   15.89    0.84
  -2  -9  -1   16.96    0.83
   2   9   2   -0.50    0.29
   2   9   2    0.42    0.28
  -2  -9  -2    0.26    0.28
   2   9   3   12.77    0.81
   2   9   3   14.45    0.75
  -2  -9  -3   13.98    0.77
   2   9   4    1.91    0.36
   2   9   4    2.09    0.44
  -2  -9  -4    2.52    0.37
   2   9   5    4.08    0.47
   2   9   5    3.87    0.50
  -2  -9  -5    4.83    0.53
   2   9   6    1.23    0.40
  -2  -9  -6    1.43    0.31
   2   9   7    9.59    0.82
   2   9   8    0.27    0.44
   2   9   9   -0.19    0.46
   2   9  10   -0.65    0.43
  -1  -9  10   -0.35    0.53
  -1  -9   9    0.52    0.49
  -1  -9   8    0.32    0.43
  -1  -9   7    1.25    0.43
   1   9  -6   -0.20    0.28
  -1  -9   6    0.17    0.35
   1   9  -5    1.02    0.29
  -1  -9   5    0.84    0.35
   1   9  -4    1.24    0.30
  -1  -9   4    1.28    0.35
   1   9  -3    4.40    0.45
  -1  -9   3    4.23    0.51
   1   9  -2    4.96    0.46
  -1  -9   2    4.77    0.48
   1   9  -1   19.35    0.83
   1   9  -1   19.60    0.89
  -1  -9   1   19.64    0.87
   1   9   0    4.29    0.43
   1   9   0    3.61    0.39
  -1  -9   0    3.77    0.45
   1   9   1    2.55    0.32
   1   9   1    1.96    0.33
  -1  -9  -1    2.51    0.34
   1   9   2    0.02    0.30
   1   9   2    0.08    0.26
  -1  -9  -2    0.08    0.26
   1   9   3   71.00    2.44
   1   9   3   69.31    2.51
  -1  -9  -3   68.46    2.45
   1   9   4    2.15    0.35
   1   9   4    1.13    0.33
  -1  -9  -4    1.58    0.31
   1   9   5    3.58    0.42
   1   9   5    2.61    0.41
  -1  -9  -5    2.89    0.35
   1   9   6    1.29    0.37
  -1  -9  -6    0.93    0.27
   1   9   7    7.08    0.70
   1   9   8    0.31    0.39
   1   9   9    0.92    0.45
   1   9  10   -0.52    0.41
   0  -9  10   -0.26    0.57
   0  -9   9    1.36    0.54
   0  -9   8    0.31    0.45
   0  -9   7    0.36    0.42
   0   9  -6    3.94    0.43
   0  -9   6    3.91    0.49
   0   9  -5    1.05    0.33
   0  -9   5    1.06    0.37
   0   9  -4    8.29    0.57
   0  -9   4    7.48    0.60
   0   9  -3    1.86    0.33
   0  -9   3    1.43    0.32
   0   9  -2    0.15    0.25
   0  -9   2    0.34    0.29
   0   9  -1   16.67    0.79
   0   9  -1   17.02    0.76
   0  -9   1   16.54    0.79
   0   9   0    0.03    0.22
   0   9   0    0.08    0.24
   0  -9   0   -0.07    0.26
   0   9   1   16.41    0.77
   0   9   1   16.24    0.79
   0   9   1   16.61    0.74
   0  -9  -1   16.43    0.76
   0   9   2    0.27    0.21
   0   9   2    0.56    0.25
   0   9   2    0.25    0.25
   0  -9  -2    0.36    0.25
   0   9   3    1.96    0.30
   0   9   3    1.69    0.30
   0   9   3    1.91    0.33
   0  -9  -3    2.03    0.32
   0   9   4    7.28    0.58
   0   9   4    7.54    0.54
   0   9   4    8.15    0.56
   0  -9  -4    7.79    0.54
   0   9   5    1.11    0.37
   0   9   5    1.70    0.33
   0   9   5    0.72    0.32
   0  -9  -5    1.28    0.27
   0   9   6    3.36    0.41
   0  -9  -6    3.15    0.32
   0   9   7    0.36    0.35
   0   9   8    0.38    0.37
   0   9   9    1.25    0.42
   0   9  10   -0.10    0.39
   1  -9  10   -0.56    0.60
   1  -9   9    0.54    0.53
   1  -9   8    0.11    0.46
   1  -9   7    7.70    0.77
  -1   9  -6    0.92    0.38
   1  -9   6    0.54    0.38
  -1   9  -5    3.42    0.42
   1  -9   5    2.81    0.41
  -1   9  -4    1.76    0.36
   1  -9   4    2.01    0.38
  -1   9  -3   75.39    2.59
   1  -9   3   74.27    2.62
  -1   9  -2   -0.02    0.26
   1  -9   2    0.29    0.28
  -1   9  -1    2.18    0.31
  -1   9  -1    2.35    0.30
   1  -9   1    1.98    0.32
  -1   9   0    3.74    0.42
  -1   9   0    3.38    0.42
   1  -9   0    3.75    0.43
  -1   9   1   20.60    0.97
  -1   9   1   18.66    0.86
  -1   9   1   19.54    0.84
   1  -9  -1   20.16    0.85
  -1   9   2    3.77    0.44
  -1   9   2    4.37    0.44
  -1   9   2    4.24    0.44
   1  -9  -2    4.81    0.43
  -1   9   3    3.83    0.45
  -1   9   3    4.20    0.44
  -1   9   3    3.97    0.44
   1  -9  -3    3.99    0.44
  -1   9   4    1.22    0.29
  -1   9   4    0.63    0.35
  -1   9   4    0.80    0.26
   1  -9  -4    0.67    0.24
  -1   9   5    1.05    0.41
  -1   9   5    1.16    0.30
  -1   9   5    0.78    0.28
   1  -9  -5    1.04    0.25
  -1   9   6    0.34    0.44
  -1   9   6    0.46    0.30
   1  -9  -6    0.06    0.21
  -1   9   7    1.29    0.54
  -1   9   7    1.53    0.36
  -1   9   8    0.62    0.36
  -1   9   9    0.73    0.38
  -1   9  10   -0.50    0.36
   2  -9   9   -0.12    0.56
   2  -9   8   -0.06    0.51
  -2   9  -7   10.15    0.86
   2  -9   7    8.73    0.86
   2  -9   6    1.85    0.49
   2  -9   5    4.09    0.48
   2  -9   4    2.07    0.41
   2  -9   3   15.00    0.80
   2  -9   2   -0.10    0.29
  -2   9  -1   16.30    0.79
   2  -9   1   16.39    0.78
  -2   9   0    7.95    0.52
   2  -9   0    8.25    0.55
  -2   9   1   33.25    1.29
   2  -9  -1   33.95    1.28
  -2   9   2    5.67    0.58
  -2   9   2    6.66    0.50
  -2   9   2    6.79    0.49
   2  -9  -2    6.57    0.48
  -2   9   3   55.11    2.00
  -2   9   3   57.15    1.98
  -2   9   3   55.98    2.47
   2  -9  -3   55.46    1.97
  -2   9   4    0.22    0.39
  -2   9   4    0.69    0.29
  -2   9   4    0.98    0.26
   2  -9  -4    0.69    0.24
  -2   9   5    8.04    0.54
  -2   9   5    9.55    0.60
  -2   9   5    8.89    0.75
   2  -9  -5    9.68    0.53
  -2   9   6    0.81    0.31
  -2   9   6    0.24    0.48
  -2   9   7    3.44    0.40
  -2   9   7    3.32    0.64
  -2   9   8    0.70    0.62
  -2   9   8    0.16    0.34
  -2   9   9    0.19    0.35
  -2   9  10   -0.71    0.33
   3  -9   9    1.20    0.63
   3  -9   8    0.25    0.56
   3  -9   7    3.08    0.58
   3  -9   6    0.37    0.46
   3  -9   5   -0.27    0.42
   3  -9   4    0.16    0.38
   3  -9   3    8.64    0.68
   3  -9   2    4.51    0.55
   3  -9   1    0.66    0.33
  -3   9   0    3.66    0.41
   3  -9   0    4.00    0.49
  -3   9   1   39.51    1.50
   3  -9  -1   40.63    1.49
  -3   9   2    4.39    0.62
  -3   9   2    4.71    0.45
   3  -9  -2    4.84    0.45
  -3   9   3    5.45    0.47
  -3   9   3    4.47    0.62
   3  -9  -3    4.94    0.44
  -3   9   4    0.64    0.25
  -3   9   4    0.35    0.29
  -3   9   4    0.18    0.48
   3  -9  -4    0.35    0.22
  -3   9   5    0.08    0.23
  -3   9   5   -0.03    0.49
  -3   9   5    0.24    0.30
   3  -9  -5    0.02    0.22
  -3   9   6    0.68    0.31
  -3   9   6    0.42    0.55
  -3   9   7    3.79    0.41
  -3   9   7    3.82    0.70
  -3   9   8    1.54    0.69
  -3   9   8    1.48    0.37
  -3   9   9    0.80    0.36
  -3   9   9    1.43    0.77
  -3   9  10   -0.33    0.31
   4  -9   8    1.11    0.60
   4  -9   7    1.17    0.55
   4  -9   6   -0.04    0.46
   4  -9   5    4.04    0.52
   4  -9   4   -0.17    0.39
   4  -9   3    2.79    0.46
   4  -9   2    4.95    0.61
   4  -9   1   50.19    1.87
  -4   9   0    7.86    0.55
   4  -9   0    8.03    0.59
  -4   9   1    3.60    0.37
   4  -9  -1    3.28    0.37
  -4   9   2    0.13    0.24
  -4   9   2   -0.05    0.49
   4  -9  -2    0.03    0.26
  -4   9   3    0.22    0.25
  -4   9   3   -0.66    0.49
   4  -9  -3    0.00    0.23
  -4   9   4   -0.27    0.55
  -4   9   4    0.19    0.24
   4  -9  -4    0.06    0.22
  -4   9   5    2.27    0.66
  -4   9   5    2.27    0.36
  -4   9   5    2.71    0.32
   4  -9  -5    2.98    0.31
  -4   9   6    1.01    0.34
  -4   9   6    0.69    0.62
  -4   9   7    1.51    0.68
  -4   9   7    2.22    0.37
  -4   9   8    0.40    0.34
  -4   9   8   -0.16    0.70
  -4   9   9    0.39    0.80
  -4   9   9    0.35    0.35
  -4   9  10    0.17    0.32
  -4   9  10    0.56    0.87
   5  -9   8   -0.10    0.58
   5  -9   7   -0.13    0.56
   5  -9   6    1.35    0.56
   5  -9   5    8.50    0.87
   5  -9   4    1.10    0.45
   5  -9   3    1.82    0.47
   5  -9   2    5.74    0.66
   5  -9   1    5.36    0.63
   5  -9   0    4.36    0.47
  -5   9   1   41.64    1.59
   5  -9  -1   42.28    1.59
  -5   9   2    0.07    0.25
  -5   9   2   -0.21    0.57
   5  -9  -2    0.08    0.29
  -5   9   3   -0.15    0.59
  -5   9   3    0.73    0.27
   5  -9  -3    0.47    0.27
  -5   9   4    0.16    0.63
  -5   9   4    0.58    0.27
   5  -9  -4    0.64    0.26
  -5   9   5    6.53    1.03
   5  -9  -5    8.46    0.55
  -5   9   6    0.74    0.35
  -5   9   6    0.35    0.70
  -5   9   7   -0.33    0.72
  -5   9   7    0.14    0.35
  -5   9   8    0.25    0.36
  -5   9   8   -0.11    0.80
  -5   9   9    0.80    0.86
  -5   9   9    0.20    0.36
  -5   9  10    0.31    0.93
   6  -9   7   -0.24    0.59
   6  -9   6    0.29    0.55
   6  -9   5    1.83    0.55
   6  -9   4    6.13    0.66
   6  -9   3    0.24    0.48
   6  -9   2   -0.27    0.42
   6  -9   1    2.10    0.43
   6  -9   0    0.61    0.36
   6  -9  -1   11.47    0.74
  -6   9   2    0.55    0.28
   6  -9  -2    0.07    0.30
  -6   9   3   -0.32    0.61
  -6   9   3    0.30    0.27
   6  -9  -3   -0.14    0.28
  -6   9   4    3.82    0.85
   6  -9  -4    3.67    0.45
  -6   9   5    1.86    0.80
  -6   9   6   -0.61    0.78
  -6   9   7    0.75    0.38
  -6   9   7   -0.20    0.80
  -6   9   8   -0.13    0.90
  -6   9   8    0.56    0.39
  -6   9   9   -0.73    0.92
  -6   9   9   -0.41    0.38
  -6   9  10    0.78    1.05
   7  -9   7    2.27    0.70
   7  -9   6   -0.11    0.61
   7  -9   5    2.05    0.60
   7  -9   4   -0.05    0.52
   7  -9   3    2.22    0.55
   7  -9   2    3.78    0.54
   7  -9   1    1.76    0.45
   7  -9   0    0.99    0.40
   7  -9  -1    1.44    0.39
  -7   9   2    2.07    0.37
   7  -9  -2    2.21    0.42
  -7   9   3    0.01    0.73
   7  -9  -3    0.15    0.31
  -7   9   4    0.47    0.78
   7  -9  -4    0.44    0.30
  -7   9   5    0.61    0.87
  -7   9   6   -0.47    0.82
  -7   9   7   -0.64    0.89
  -7   9   8   -0.02    0.40
  -7   9   8   -0.09    0.98
  -7   9   9   -0.46    0.41
  -7   9   9    0.01    1.00
   8  -9   6   -0.15    0.65
   8  -9   5    0.98    0.60
   8  -9   4    0.41    0.55
   8  -9   3   -0.12    0.49
   8  -9   2    3.29    0.60
   8  -9   1   12.14    0.92
   8  -9   0    1.79    0.50
   8  -9  -1   -0.19    0.38
   8  -9  -2    1.31    0.40
  -8   9   3    7.93    1.14
   8  -9  -3    9.25    0.69
  -8   9   4   -0.09    0.82
  -8   9   5   -0.29    0.86
  -8   9   6   -0.12    0.93
  -8   9   7   -1.00    1.00
  -8   9   8   -0.07    1.02
  -8   9   9   -0.08    1.14
  -8   9   9   -0.42    0.44
   9  -9   5    0.03    0.67
   9  -9   4   -0.70    0.61
   9  -9   3   -0.42    0.57
   9  -9   2    0.64    0.55
   9  -9   1    4.47    0.60
   9  -9   0   -0.34    0.43
   9  -9  -1    1.16    0.47
   9  -9  -2    6.93    0.74
  -9   9   3    0.77    0.87
  -9   9   4    0.11    0.84
  -9   9   5    0.18    0.89
  -9   9   6   -0.19    1.04
  -9   9   7   -0.18    1.05
  -9   9   8   -0.24    1.08
  10  -9   5   -0.37    0.73
  10  -9   4   -0.12    0.68
  10  -9   3    0.56    0.62
  10  -9   2   -0.61    0.57
  10  -9   1    0.07    0.54
  10  -9   0    0.04    0.51
  10  -9  -1   -0.62    0.47
  10  -9  -2    0.50    0.48
 -10   9   3    0.99    0.94
 -10   9   4   -0.47    0.89
 -10   9   5    1.01    1.02
 -10   9   6   -0.07    1.04
 -10   9   7   -0.13    1.13
  11  -9   4    0.00    0.71
  11  -9   3    0.49    0.70
  11  -9   2   -0.49    0.62
  11  -9   1   -0.27    0.59
  11  -9   0    1.68    0.59
  11  -9  -1    0.36    0.53
 -11   9   3    1.55    0.97
 -11   9   4    0.83    0.94
 -11   9   5    0.59    1.01
 -11   9   6    0.43    1.08
  12  -9   3    0.39    0.78
  12  -9   2   -0.80    0.68
  12  -9   1    0.06    0.61
  12  -9   0    0.11    0.65
 -12   9   2    0.75    0.99
 -12   9   3    0.12    1.01
 -12   9   4    0.37    1.05
 -12   9   5    0.89    1.08
  12  10  -1    1.23    0.58
  12  10   0    1.06    0.58
  12  10   1    0.83    0.63
  11  10  -2    0.67    0.50
 -11 -10   2    0.34    0.69
  11  10  -1    0.53    0.53
 -11 -10   1    0.32    0.69
  11  10   0    1.07    0.55
 -11 -10   0    0.45    0.70
  11  10   1    0.32    0.56
 -11 -10  -1    1.11    0.76
  11  10   2    1.17    0.65
 -11 -10  -2    0.56    0.76
  11  10   3    0.68    0.69
 -11 -10  -3   -0.69    0.76
 -10 -10   5    0.86    0.66
 -10 -10   4    2.01    0.69
 -10 -10   3    1.07    0.66
  10  10  -2    0.46    0.44
 -10 -10   2    1.01    0.65
  10  10  -1    0.90    0.49
 -10 -10   1    1.68    0.71
  10  10   0    0.62    0.54
 -10 -10   0    0.85    0.65
  10  10   1    1.61    0.55
 -10 -10  -1    1.86    0.68
  10  10   2    1.44    0.59
 -10 -10  -2    1.74    0.74
  10  10   3    0.74    0.63
 -10 -10  -3    0.41    0.71
  10  10   4    0.42    0.66
 -10 -10  -4   -0.53    0.70
  -9 -10   6    0.78    0.58
  -9 -10   5    1.97    0.65
  -9 -10   4    2.37    0.65
   9  10  -3    0.96    0.42
  -9 -10   3    1.31    0.64
   9  10  -2    0.84    0.41
  -9 -10   2    1.28    0.63
   9  10  -1    2.58    0.50
  -9 -10   1    3.19    0.69
   9  10   0    0.27    0.43
  -9 -10   0    0.41    0.59
   9  10   1    0.63    0.51
  -9 -10  -1    0.58    0.59
   9  10   2    1.22    0.55
  -9 -10  -2    0.73    0.60
   9  10   3    0.69    0.60
  -9 -10  -3    0.68    0.61
   9  10   4    2.08    0.69
  -9 -10  -4    1.05    0.64
   9  10   5    1.56    0.73
  -8 -10   7    0.85    0.53
  -8 -10   6    0.08    0.53
  -8 -10   5    2.28    0.59
   8  10  -4    1.20    0.39
  -8 -10   4    1.64    0.57
   8  10  -3    7.23    0.76
  -8 -10   3    8.24    0.98
   8  10  -2    4.81    0.58
  -8 -10   2    5.73    0.75
   8  10  -1    1.67    0.46
  -8 -10   1    2.34    0.61
   8  10   0    0.24    0.43
  -8 -10   0    0.46    0.58
   8  10   1    1.06    0.51
  -8 -10  -1    0.67    0.55
   8  10   2    1.64    0.51
  -8 -10  -2    1.26    0.56
   8  10   3    0.29    0.50
  -8 -10  -3    0.34    0.54
   8  10   4    1.67    0.64
  -8 -10  -4    0.81    0.55
   8  10   5    1.67    0.68
  -8 -10  -5    1.14    0.62
  -7 -10   8    0.50    0.48
  -7 -10   7    3.74    0.58
  -7 -10   6    0.59    0.49
  -7 -10   5    0.55    0.47
   7  10  -4    0.14    0.34
  -7 -10   4    0.65    0.50
   7  10  -3    2.99    0.46
  -7 -10   3    3.38    0.61
   7  10  -2    0.85    0.41
  -7 -10   2    1.19    0.54
   7  10  -1    2.06    0.46
  -7 -10   1    3.21    0.62
   7  10   0    0.56    0.43
  -7 -10   0    0.33    0.53
   7  10   1    1.74    0.50
  -7 -10  -1    1.40    0.57
   7  10   2    0.48    0.46
  -7 -10  -2    0.52    0.52
   7  10   3   11.35    1.01
  -7 -10  -3   10.99    1.00
   7  10   4    0.46    0.51
  -7 -10  -4    0.70    0.50
   7  10   5    0.45    0.60
  -7 -10  -5    0.61    0.48
   7  10   6    0.87    0.63
  -6 -10   9    1.52    0.50
  -6 -10   8    0.54    0.46
  -6 -10   7    0.08    0.43
  -6 -10   6    0.69    0.45
   6  10  -5    0.62    0.33
  -6 -10   5    0.32    0.43
   6  10  -4    2.37    0.39
  -6 -10   4    2.28    0.48
   6  10  -3    3.26    0.43
  -6 -10   3    3.66    0.55
   6  10  -2    1.99    0.39
  -6 -10   2    2.72    0.55
   6  10  -1   53.00    2.01
  -6 -10   1   52.10    2.09
   6  10   0    0.45    0.41
  -6 -10   0    0.42    0.47
   6  10   1    3.89    0.53
  -6 -10  -1    3.78    0.59
   6  10   2    6.26    0.79
  -6 -10  -2    6.96    0.71
   6  10   3    3.96    0.60
  -6 -10  -3    3.45    0.55
   6  10   4    2.91    0.59
  -6 -10  -4    2.52    0.54
   6  10   5    0.23    0.50
  -6 -10  -5    0.38    0.45
   6  10   6    0.76    0.58
   6  10   7    0.81    0.60
  -5 -10   9    0.50    0.50
  -5 -10   8    0.49    0.47
  -5 -10   7    0.23    0.45
  -5 -10   6    1.18    0.45
   5  10  -5    0.44    0.31
  -5 -10   5    0.53    0.45
   5  10  -4    2.13    0.38
  -5 -10   4    2.02    0.47
   5  10  -3   27.17    1.18
  -5 -10   3   27.80    1.27
   5  10  -2    2.45    0.41
  -5 -10   2    2.50    0.47
   5  10  -1    0.98    0.37
  -5 -10   1    0.97    0.43
   5  10   0    3.04    0.47
  -5 -10   0    3.85    0.55
   5  10   1    3.92    0.51
  -5 -10  -1    3.33    0.53
   5  10   2    5.09    0.56
  -5 -10  -2    5.71    0.62
   5  10   3    4.23    0.56
  -5 -10  -3    4.90    0.58
   5  10   4    1.82    0.52
  -5 -10  -4    1.99    0.48
   5  10   5    7.43    0.86
  -5 -10  -5    7.72    0.80
   5  10   6    8.20    0.96
   5  10   7    1.74    0.60
   5  10   8    0.43    0.60
  -4 -10   9    0.45    0.49
  -4 -10   8    0.47    0.46
  -4 -10   7    1.17    0.47
  -4 -10   6    0.07    0.40
   4  10  -5   14.52    0.77
  -4 -10   5   13.53    0.87
   4  10  -4    1.48    0.34
  -4 -10   4    0.93    0.40
   4  10  -3    6.35    0.58
  -4 -10   3    6.45    0.69
   4  10  -2    0.65    0.31
  -4 -10   2    0.94    0.42
   4  10  -1    0.27    0.32
  -4 -10   1    0.24    0.39
   4  10   0    5.18    0.59
  -4 -10   0    3.63    0.46
   4  10   1    0.67    0.37
  -4 -10  -1    0.62    0.39
   4  10   2   -0.06    0.34
  -4 -10  -2    0.23    0.37
   4  10   3   14.68    0.91
  -4 -10  -3   14.67    0.90
   4  10   4    1.72    0.45
  -4 -10  -4    1.98    0.44
   4  10   5    3.62    0.57
  -4 -10  -5    3.56    0.50
   4  10   6    3.73    0.59
   4  10   7    1.73    0.55
   4  10   8    1.69    0.60
  -3 -10   9    0.78    0.49
  -3 -10   8   -0.24    0.44
  -3 -10   7    0.16    0.43
   3  10  -6    0.30    0.32
  -3 -10   6    0.82    0.40
   3  10  -5    0.30    0.32
  -3 -10   5    0.95    0.40
   3  10  -4    0.82    0.32
  -3 -10   4    0.46    0.35
   3  10  -3   15.00    0.76
  -3 -10   3   13.99    0.84
   3  10  -2    0.39    0.30
  -3 -10   2    0.16    0.34
   3  10  -1    1.90    0.35
  -3 -10   1    1.33    0.37
   3  10   0    1.57    0.36
  -3 -10   0    1.23    0.36
   3  10   1   42.89    1.60
  -3 -10  -1   40.24    1.62
   3  10   2    0.98    0.34
  -3 -10  -2    0.64    0.34
   3  10   3    3.97    0.48
  -3 -10  -3    3.82    0.48
   3  10   4    2.68    0.44
   3  10   4    2.01    0.52
  -3 -10  -4    3.56    0.46
   3  10   5    0.71    0.43
  -3 -10  -5    0.28    0.34
   3  10   6    0.27    0.44
   3  10   7    0.62    0.46
   3  10   8    0.52    0.50
   3  10   9    0.33    0.53
  -2 -10   9    0.12    0.50
  -2 -10   8    2.14    0.52
  -2 -10   7    0.16    0.43
   2  10  -6   -0.08    0.32
  -2 -10   6    0.03    0.41
   2  10  -5    3.88    0.41
  -2 -10   5    3.26    0.45
   2  10  -4    2.94    0.37
  -2 -10   4    2.93    0.44
   2  10  -3    9.69    0.64
  -2 -10   3   10.33    0.71
   2  10  -2    0.12    0.29
  -2 -10   2    0.21    0.31
   2  10  -1   13.68    0.72
  -2 -10   1   14.60    0.80
   2  10   0   20.71    0.93
  -2 -10   0   20.20    0.96
   2  10   1    3.51    0.40
  -2 -10  -1    3.49    0.41
   2  10   2    0.63    0.31
   2  10   2    0.12    0.36
  -2 -10  -2    0.19    0.31
   2  10   3    8.54    0.75
   2  10   3    9.74    0.66
  -2 -10  -3    9.10    0.66
   2  10   4    6.86    0.64
   2  10   4    5.94    0.63
  -2 -10  -4    6.58    0.60
   2  10   5    0.30    0.35
  -2 -10  -5    0.24    0.31
   2  10   6    0.01    0.40
   2  10   7    4.28    0.57
   2  10   8    1.72    0.51
   2  10   9    0.61    0.50
  -1 -10   9    0.92    0.56
  -1 -10   8   -0.24    0.48
  -1 -10   7    0.80    0.46
   1  10  -6    0.87    0.35
  -1 -10   6    0.78    0.42
   1  10  -5   20.26    0.91
  -1 -10   5   17.96    0.96
   1  10  -4    3.34    0.39
  -1 -10   4    3.60    0.45
   1  10  -3    2.33    0.35
  -1 -10   3    1.99    0.37
   1  10  -2   11.32    0.65
  -1 -10   2   11.27    0.71
   1  10  -1    4.23    0.49
   1  10  -1    3.67    0.27
  -1 -10   1    4.20    0.43
   1  10   0    0.31    0.28
  -1 -10   0    0.29    0.29
   1  10   1   46.92    1.69
   1  10   1   44.61    1.75
  -1 -10  -1   45.53    1.72
   1  10   2    4.87    0.51
   1  10   2    3.89    0.46
  -1 -10  -2    4.82    0.54
   1  10   3    5.42    0.54
   1  10   3    4.77    0.52
  -1 -10  -3    4.92    0.53
   1  10   4    0.88    0.34
   1  10   4    0.45    0.38
  -1 -10  -4    0.96    0.31
   1  10   5    2.84    0.41
  -1 -10  -5    2.64    0.37
   1  10   6    3.48    0.46
   1  10   7    0.18    0.39
   1  10   8    0.54    0.44
   1  10   9    0.85    0.48
   1  10  10   -0.49    0.45
   0 -10   9   -0.13    0.55
   0 -10   8    0.19    0.49
   0 -10   7    3.32    0.54
   0  10  -6    0.01    0.36
   0 -10   6   -0.08    0.42
   0  10  -5    2.68    0.41
   0 -10   5    2.51    0.46
   0  10  -4   -0.28    0.32
   0 -10   4    0.09    0.35
   0  10  -3    6.26    0.56
   0 -10   3    6.05    0.59
   0  10  -2    1.93    0.36
   0 -10   2    2.06    0.36
   0  10  -1   70.36    2.42
   0 -10   1   68.03    2.45
   0  10   0    0.26    0.28
   0 -10   0    0.28    0.31
   0  10   1   69.19    2.36
   0  10   1   66.17    2.41
   0  10   1   66.16    2.80
   0 -10  -1   66.80    2.37
   0  10   2    1.92    0.33
   0  10   2    2.08    0.27
   0  10   2    1.69    0.36
   0 -10  -2    1.88    0.32
   0  10   3    5.34    0.44
   0  10   3    6.18    0.55
   0  10   3    5.42    0.56
   0 -10  -3    6.08    0.55
   0  10   4    0.11    0.30
   0  10   4    0.10    0.31
   0  10   4    0.40    0.32
   0 -10  -4    0.43    0.27
   0  10   5    2.87    0.40
   0  10   5    2.30    0.41
   0  10   5    3.01    0.44
   0 -10  -5    3.24    0.37
   0  10   6    0.45    0.35
   0  10   7    2.84    0.47
   0  10   8    0.12    0.39
   0  10   9    0.52    0.42
   0  10  10    0.28    0.44
   1 -10   9    0.64    0.59
   1 -10   8    0.27    0.54
   1 -10   7    0.10    0.47
  -1  10  -6    4.67    0.52
   1 -10   6    4.55    0.55
  -1  10  -5    3.33    0.46
   1 -10   5    3.32    0.50
  -1  10  -4    0.87    0.35
   1 -10   4    0.56    0.39
  -1  10  -3    4.71    0.53
   1 -10   3    4.64    0.58
  -1  10  -2    4.29    0.51
   1 -10   2    4.48    0.53
  -1  10  -1   46.75    1.71
   1 -10   1   46.97    1.74
  -1  10   0    0.18    0.29
  -1  10   0    0.06    0.28
   1 -10   0   -0.10    0.29
  -1  10   1    3.83    0.44
  -1  10   1    4.02    0.40
  -1  10   1    4.45    0.44
   1 -10  -1    3.95    0.48
  -1  10   2   10.60    0.64
  -1  10   2   10.46    0.63
  -1  10   2   10.13    0.65
   1 -10  -2   10.69    0.62
  -1  10   3    2.29    0.36
  -1  10   3    2.05    0.36
  -1  10   3    2.38    0.36
   1 -10  -3    1.82    0.31
  -1  10   4    3.51    0.40
  -1  10   4    3.38    0.50
  -1  10   4    3.16    0.38
   1 -10  -4    2.49    0.33
  -1  10   5   16.76    0.97
  -1  10   5   16.25    0.86
  -1  10   5   18.68    0.87
   1 -10  -5   17.83    0.82
  -1  10   6    1.02    0.48
  -1  10   6    1.01    0.35
  -1  10   7    1.08    0.38
  -1  10   8    0.64    0.39
  -1  10   9    1.40    0.44
  -1  10  10    0.05    0.41
   2 -10   9    0.13    0.58
   2 -10   8    0.93    0.54
   2 -10   7    3.96    0.59
  -2  10  -6   -0.17    0.42
   2 -10   6   -0.38    0.45
  -2  10  -5   -0.29    0.38
   2 -10   5   -0.43    0.42
   2 -10   4    5.20    0.63
   2 -10   3    9.12    0.70
   2 -10   2    0.31    0.34
   2 -10   1    3.54    0.43
  -2  10   0   19.62    0.89
   2 -10   0   19.95    0.91
  -2  10   1   13.14    0.71
  -2  10   1   13.79    0.85
  -2  10   1   12.78    0.71
   2 -10  -1   13.20    0.71
  -2  10   2    0.24    0.27
  -2  10   2   -0.28    0.36
  -2  10   2   -0.18    0.29
   2 -10  -2    0.05    0.27
  -2  10   3    9.48    0.62
  -2  10   3    8.97    0.72
  -2  10   3    8.65    0.59
   2 -10  -3    9.37    0.58
  -2  10   4    2.94    0.49
  -2  10   4    2.80    0.36
  -2  10   4    2.77    0.38
   2 -10  -4    2.50    0.33
  -2  10   5    3.71    0.41
  -2  10   5    3.78    0.56
   2 -10  -5    3.63    0.44
  -2  10   6    0.47    0.34
  -2  10   6    0.10    0.50
  -2  10   7    0.60    0.57
  -2  10   7    0.41    0.35
  -2  10   8    2.31    0.68
  -2  10   8    2.20    0.44
  -2  10   9    0.45    0.39
  -2  10  10    0.02    0.37
   3 -10   8   -0.72    0.57
   3 -10   7    0.08    0.52
   3 -10   6   -0.02    0.51
   3 -10   5    0.04    0.44
   3 -10   4    2.98    0.50
   3 -10   3    3.82    0.50
   3 -10   2    0.66    0.38
   3 -10   1   42.79    1.64
   3 -10   0    1.35    0.36
  -3  10   1    1.80    0.33
   3 -10  -1    1.80    0.35
  -3  10   2   -0.39    0.44
  -3  10   2    0.20    0.26
   3 -10  -2    0.09    0.27
  -3  10   3   12.83    0.70
  -3  10   3   12.66    0.91
  -3  10   3   13.52    0.71
   3 -10  -3   12.68    0.69
  -3  10   4    0.26    0.32
  -3  10   4   -0.18    0.48
  -3  10   4    0.49    0.27
   3 -10  -4    0.06    0.24
  -3  10   5    0.79    0.35
  -3  10   5    0.14    0.51
   3 -10  -5    0.49    0.27
  -3  10   6    0.88    0.36
  -3  10   6    0.38    0.56
  -3  10   7   -0.01    0.61
  -3  10   7    0.70    0.37
  -3  10   8    0.28    0.67
  -3  10   8    0.29    0.38
  -3  10   9    0.59    0.76
  -3  10   9    0.41    0.39
  -3  10  10   -0.03    0.36
   4 -10   8    1.05    0.65
   4 -10   7    0.52    0.56
   4 -10   6    3.19    0.63
   4 -10   5    3.42    0.58
   4 -10   4    1.12    0.48
   4 -10   3   14.79    0.92
   4 -10   2   -0.28    0.39
   4 -10   1    0.19    0.38
   4 -10   0    4.81    0.49
  -4  10   1    0.40    0.29
   4 -10  -1   -0.11    0.30
  -4  10   2    0.01    0.53
  -4  10   2    0.87    0.30
   4 -10  -2    0.39    0.29
  -4  10   3    6.12    0.54
  -4  10   3    4.17    0.69
   4 -10  -3    5.86    0.51
  -4  10   4    0.94    0.60
  -4  10   4    1.48    0.32
   4 -10  -4    1.37    0.29
  -4  10   5   12.35    1.07
  -4  10   5   13.44    0.77
  -4  10   6    0.01    0.62
  -4  10   6    0.50    0.37
  -4  10   7    0.82    0.69
  -4  10   7    1.66    0.40
  -4  10   8    0.36    0.74
  -4  10   8    0.59    0.39
  -4  10   9    0.40    0.40
  -4  10   9    0.59    0.81
  -4  10  10    0.72    0.37
  -4  10  10    0.39    0.88
   5 -10   7    0.30    0.58
   5 -10   6    7.41    0.92
   5 -10   5    6.15    0.68
   5 -10   4    0.98    0.47
   5 -10   3    4.21    0.58
   5 -10   2    3.86    0.50
   5 -10   1    2.90    0.50
   5 -10   0    2.73    0.45
   5 -10  -1    0.55    0.36
  -5  10   2    1.86    0.33
  -5  10   2    1.27    0.65
   5 -10  -2    2.24    0.38
  -5  10   3   23.32    1.48
  -5  10   3   24.54    1.06
   5 -10  -3   25.44    1.05
  -5  10   4    1.42    0.69
   5 -10  -4    1.60    0.31
  -5  10   5    0.00    0.69
  -5  10   6    0.50    0.38
  -5  10   6    0.05    0.71
  -5  10   7   -0.18    0.74
  -5  10   7    0.15    0.39
  -5  10   8   -0.08    0.79
  -5  10   8    0.34    0.41
  -5  10   9   -0.16    0.88
  -5  10   9    0.06    0.40
  -5  10  10    0.37    0.41
   6 -10   7   -0.36    0.62
   6 -10   6    0.16    0.58
   6 -10   5   -0.46    0.55
   6 -10   4    2.48    0.56
   6 -10   3    3.80    0.60
   6 -10   2    6.11    0.62
   6 -10   1    3.14    0.50
   6 -10   0   -0.07    0.38
   6 -10  -1   49.89    1.90
  -6  10   2    0.86    0.70
  -6  10   2    2.40    0.40
   6 -10  -2    2.06    0.41
  -6  10   3    3.27    0.81
   6 -10  -3    3.42    0.40
  -6  10   4    1.84    0.78
   6 -10  -4    1.76    0.33
  -6  10   5   -0.72    0.75
  -6  10   6    0.39    0.83
  -6  10   7   -0.12    0.83
  -6  10   7   -0.07    0.40
  -6  10   8    0.55    0.43
  -6  10   8   -0.38    0.89
  -6  10   9    0.50    0.45
  -6  10   9    0.32    0.95
   7 -10   6   -0.32    0.60
   7 -10   5   -0.55    0.57
   7 -10   4   -0.07    0.54
   7 -10   3    8.48    0.91
   7 -10   2   -0.18    0.46
   7 -10   1    0.80    0.45
   7 -10   0    0.19    0.41
   7 -10  -1    2.09    0.46
  -7  10   2   -0.35    0.74
   7 -10  -2    0.41    0.38
  -7  10   3    1.89    0.80
   7 -10  -3    2.81    0.42
  -7  10   4    0.10    0.80
  -7  10   5   -0.07    0.86
  -7  10   6   -0.20    0.89
  -7  10   7    2.77    0.50
  -7  10   7    2.21    1.00
  -7  10   8   -0.61    0.43
  -7  10   8   -0.53    0.96
  -7  10   9   -0.16    1.04
  -7  10   9   -0.13    0.45
   8 -10   6    0.14    0.67
   8 -10   5    1.35    0.70
   8 -10   4    1.23    0.63
   8 -10   3    0.24    0.57
   8 -10   2    1.17    0.57
   8 -10   1    0.41    0.48
   8 -10   0    0.05    0.46
   8 -10  -1    1.32    0.44
   8 -10  -2    3.42    0.49
  -8  10   3    5.07    0.99
   8 -10  -3    5.60    0.65
  -8  10   4   -0.10    0.86
  -8  10   5    1.21    0.93
  -8  10   6   -0.22    0.95
  -8  10   7   -0.38    1.04
  -8  10   8   -0.15    1.08
  -8  10   8   -0.72    0.46
   9 -10   5    0.49    0.68
   9 -10   4    0.37    0.62
   9 -10   3   -0.10    0.57
   9 -10   2    0.22    0.59
   9 -10   1   -0.30    0.53
   9 -10   0   -0.11    0.47
   9 -10  -1    2.09    0.50
   9 -10  -2    0.69    0.46
  -9  10   3    0.08    0.83
  -9  10   4    1.11    0.90
  -9  10   5    0.57    0.95
  -9  10   6    0.08    1.10
  -9  10   7   -0.51    1.09
  10 -10   4   -1.14    0.64
  10 -10   3    0.33    0.69
  10 -10   2    0.56    0.59
  10 -10   1    1.06    0.59
  10 -10   0    0.28    0.53
  10 -10  -1    0.72    0.50
 -10  10   2   -0.21    0.89
 -10  10   3   -0.30    0.91
 -10  10   4    0.14    0.97
 -10  10   5   -0.11    1.02
 -10  10   6   -0.06    1.09
 -10  10   7    0.31    1.20
  11 -10   3   -0.42    0.67
  11 -10   2    0.13    0.63
  11 -10   1    0.21    0.59
  11 -10   0   -0.11    0.58
 -11  10   2   -0.39    0.94
 -11  10   3    0.18    0.93
 -11  10   4    0.78    0.97
 -11  10   5    1.15    1.04
  12 -10   2   -0.47    0.73
  12 -10   1    0.16    0.68
 -12  10   2   -0.14    1.05
 -12  10   3    0.87    1.06
  11  11  -1    0.64    0.50
  11  11   0    0.62    0.57
 -11 -11   0    0.71    0.71
  11  11   1    0.90    0.61
 -11 -11  -1    0.33    0.77
  11  11   2    1.11    0.68
 -11 -11  -2   -0.07    0.77
 -10 -11   3    0.68    0.70
  10  11  -2    0.82    0.49
 -10 -11   2    1.40    0.70
  10  11  -1    0.52    0.50
 -10 -11   1    0.45    0.70
  10  11   0    1.39    0.57
 -10 -11   0    1.43    0.68
  10  11   1    0.20    0.58
 -10 -11  -1    0.06    0.65
  10  11   2    2.05    0.68
 -10 -11  -2    1.16    0.71
  10  11   3    3.42    0.70
 -10 -11  -3    1.97    0.72
 -10 -11  -4    0.28    0.75
  -9 -11   5    0.50    0.63
  -9 -11   4    1.51    0.67
   9  11  -3    1.82    0.46
  -9 -11   3    2.70    0.72
   9  11  -2    0.91    0.48
  -9 -11   2    1.42    0.66
   9  11  -1    0.98    0.48
  -9 -11   1    1.47    0.68
   9  11   0    0.56    0.50
  -9 -11   0    0.65    0.63
   9  11   1    0.98    0.52
  -9 -11  -1    0.41    0.61
   9  11   2    1.69    0.59
  -9 -11  -2    1.25    0.66
   9  11   3    1.62    0.60
  -9 -11  -3    1.63    0.65
   9  11   4    0.25    0.61
  -9 -11  -4    0.51    0.67
  -8 -11   6    0.71    0.55
  -8 -11   5    0.99    0.56
  -8 -11   4    4.43    0.71
   8  11  -3    2.23    0.49
  -8 -11   3    3.60    0.69
   8  11  -2    0.08    0.41
  -8 -11   2    0.87    0.63
   8  11  -1    1.10    0.48
  -8 -11   1    1.76    0.66
   8  11   0    1.17    0.49
  -8 -11   0    1.87    0.65
   8  11   1    2.10    0.58
  -8 -11  -1    2.83    0.67
   8  11   2    0.55    0.54
  -8 -11  -2    0.33    0.55
   8  11   3    0.97    0.58
  -8 -11  -3    0.67    0.61
   8  11   4    0.68    0.58
  -8 -11  -4    0.38    0.59
   8  11   5    0.93    0.63
  -7 -11   7   -0.01    0.51
  -7 -11   6    1.57    0.57
  -7 -11   5    2.50    0.59
   7  11  -4    0.81    0.42
  -7 -11   4    0.40    0.54
   7  11  -3    3.61    0.53
  -7 -11   3    2.69    0.60
   7  11  -2   -0.01    0.41
  -7 -11   2    0.38    0.54
   7  11  -1    0.01    0.40
  -7 -11   1    1.05    0.55
   7  11   0    5.26    0.62
  -7 -11   0    5.06    0.71
   7  11   1    5.44    0.65
  -7 -11  -1    4.14    0.69
   7  11   2    0.08    0.46
  -7 -11  -2    0.56    0.56
   7  11   3    2.06    0.55
  -7 -11  -3    1.98    0.56
   7  11   4    2.70    0.63
  -7 -11  -4    2.87    0.62
   7  11   5    1.15    0.58
  -7 -11  -5    0.64    0.58
   7  11   6    0.73    0.66
  -6 -11   8   -0.07    0.51
  -6 -11   7    0.29    0.51
  -6 -11   6    0.20    0.46
  -6 -11   5    0.49    0.47
   6  11  -4    1.43    0.41
  -6 -11   4    1.18    0.49
   6  11  -3    1.66    0.40
  -6 -11   3    1.98    0.52
   6  11  -2    1.31    0.39
  -6 -11   2    1.23    0.51
   6  11  -1    1.28    0.41
  -6 -11   1    1.04    0.53
   6  11   0    2.66    0.50
  -6 -11   0    1.77    0.53
   6  11   1    9.28    0.84
  -6 -11  -1    9.02    0.94
   6  11   2    0.50    0.48
  -6 -11  -2    0.80    0.54
  -6 -11  -3    1.02    0.52
   6  11   4    5.40    0.67
  -6 -11  -4    5.45    0.63
   6  11   5    0.58    0.55
  -6 -11  -5    0.95    0.52
   6  11   6    1.24    0.60
  -5 -11   8    0.07    0.52
  -5 -11   7    0.37    0.51
  -5 -11   6    0.74    0.48
   5  11  -5    8.26    0.69
  -5 -11   5    8.08    0.83
   5  11  -4    0.35    0.36
  -5 -11   4    0.21    0.47
   5  11  -3    1.02    0.36
  -5 -11   3    1.78    0.50
   5  11  -2    7.44    0.69
  -5 -11   2    7.39    0.77
   5  11  -1    0.28    0.38
  -5 -11   1    0.07    0.45
   5  11   0    0.18    0.37
  -5 -11   0    0.66    0.47
   5  11   1    1.45    0.45
  -5 -11  -1    1.34    0.47
   5  11   2    0.49    0.41
  -5 -11  -2    0.33    0.48
   5  11   3    2.21    0.51
  -5 -11  -3    2.29    0.54
   5  11   4    0.78    0.48
  -5 -11  -4    0.59    0.45
   5  11   5    0.69    0.52
  -5 -11  -5    1.39    0.47
   5  11   6    0.90    0.56
   5  11   7    1.05    0.60
  -4 -11   8    0.29    0.51
  -4 -11   7    1.78    0.51
  -4 -11   6    1.61    0.49
   4  11  -5    2.40    0.42
  -4 -11   5    1.93    0.49
   4  11  -4    0.38    0.35
  -4 -11   4    0.05    0.45
   4  11  -3    4.63    0.49
  -4 -11   3    5.21    0.58
   4  11  -2    9.32    0.69
  -4 -11   2    9.65    0.81
   4  11  -1    3.02    0.44
  -4 -11   1    2.30    0.46
   4  11   0    1.72    0.41
  -4 -11   0    1.89    0.45
   4  11   1   14.75    0.87
  -4 -11  -1   14.39    0.93
   4  11   2    2.95    0.49
  -4 -11  -2    2.98    0.51
   4  11   3    1.81    0.46
  -4 -11  -3    1.94    0.47
   4  11   4    2.33    0.51
  -4 -11  -4    2.42    0.47
   4  11   5    1.79    0.50
  -4 -11  -5    2.27    0.46
   4  11   6    0.37    0.49
   4  11   7    0.47    0.55
   4  11   8    0.72    0.59
  -3 -11   9    0.12    0.52
  -3 -11   8    0.25    0.50
  -3 -11   7    0.53    0.46
  -3 -11   6    1.42    0.48
   3  11  -5    0.03    0.33
  -3 -11   5    0.15    0.39
   3  11  -4    0.97    0.37
  -3 -11   4    1.07    0.44
   3  11  -3    5.24    0.58
  -3 -11   3    5.21    0.55
   3  11  -2   14.44    0.81
  -3 -11   2   14.40    0.89
   3  11  -1   57.93    2.10
  -3 -11   1   56.66    2.16
   3  11   0   48.37    1.81
  -3 -11   0   47.72    1.86
   3  11   1    1.01    0.35
  -3 -11  -1    1.14    0.41
   3  11   2    5.52    0.63
  -3 -11  -2    5.19    0.55
   3  11   3    2.17    0.44
  -3 -11  -3    1.29    0.42
   3  11   4    7.88    0.75
  -3 -11  -4    8.31    0.73
   3  11   5    2.92    0.53
  -3 -11  -5    2.94    0.44
   3  11   6    0.44    0.45
   3  11   7    2.08    0.55
   3  11   8    1.08    0.55
  -2 -11   9    1.14    0.59
  -2 -11   8    0.85    0.53
  -2 -11   7    0.29    0.48
   2  11  -6   -0.13    0.37
  -2 -11   6   -0.08    0.44
   2  11  -5    0.98    0.37
  -2 -11   5    1.19    0.44
   2  11  -4    2.33    0.39
  -2 -11   4    2.62    0.47
   2  11  -3   12.74    0.75
  -2 -11   3   12.21    0.82
   2  11  -2    6.89    0.39
   2  11  -2    6.45    0.61
  -2 -11   2    6.74    0.68
   2  11  -1    8.79    0.66
  -2 -11   1    9.25    0.73
   2  11   0    3.14    0.42
  -2 -11   0    2.87    0.45
   2  11   1    0.41    0.34
  -2 -11  -1    0.37    0.34
   2  11   2    1.21    0.36
  -2 -11  -2    1.09    0.37
   2  11   3    0.47    0.37
  -2 -11  -3    0.48    0.33
   2  11   4    3.06    0.54
   2  11   4    3.63    0.46
  -2 -11  -4    4.50    0.49
   2  11   5   13.65    0.88
  -2 -11  -5   13.54    0.83
   2  11   6    1.16    0.46
   2  11   7    0.74    0.47
   2  11   8    0.47    0.48
   2  11   9    0.82    0.54
  -1 -11   9   -0.49    0.57
  -1 -11   8    2.64    0.60
  -1 -11   7    3.27    0.56
   1  11  -6    0.02    0.36
  -1 -11   6    0.15    0.45
   1  11  -5    5.55    0.63
  -1 -11   5    5.35    0.58
   1  11  -4    3.18    0.42
  -1 -11   4    3.30    0.49
   1  11  -3    5.30    0.59
  -1 -11   3    5.49    0.53
   1  11  -2    4.72    0.56
  -1 -11   2    5.10    0.63
   1  11  -1    0.38    0.32
   1  11  -1    0.10    0.15
  -1 -11   1    0.58    0.36
   1  11   0    0.53    0.32
  -1 -11   0    0.57    0.36
   1  11   1    7.48    0.61
  -1 -11  -1    7.41    0.65
   1  11   2    0.36    0.32
  -1 -11  -2    0.08    0.34
   1  11   3   25.03    1.22
   1  11   3   25.84    1.13
  -1 -11  -3   25.67    1.13
   1  11   4   -0.39    0.40
   1  11   4    0.34    0.34
  -1 -11  -4    0.29    0.31
   1  11   5    0.70    0.37
  -1 -11  -5    0.33    0.32
   1  11   6    2.50    0.48
   1  11   7    0.02    0.41
   1  11   8    0.91    0.48
   1  11   9    0.62    0.49
   0 -11   9    0.12    0.59
   0 -11   8   -0.33    0.54
   0 -11   7    0.55    0.49
   0  11  -6    4.36    0.51
   0 -11   6    4.73    0.58
   0  11  -5    0.22    0.39
   0 -11   5    0.06    0.43
   0  11  -4    0.55    0.37
   0 -11   4    0.72    0.41
   0  11  -3    3.53    0.45
   0 -11   3    3.01    0.46
   0  11  -2   18.90    0.91
   0 -11   2   18.68    0.94
   0  11  -1   14.04    0.76
   0 -11   1   13.30    0.77
   0  11   0   -0.36    0.24
   0  11   0    0.03    0.33
   0 -11   0   -0.13    0.31
   0  11   1   14.06    0.76
   0  11   1   13.01    0.66
   0 -11  -1   13.12    0.76
   0  11   2   20.27    0.90
   0  11   2   17.70    0.94
   0  11   2   17.28    0.86
   0 -11  -2   19.23    0.92
   0  11   3    2.87    0.39
   0  11   3    2.27    0.40
   0  11   3    2.74    0.37
   0 -11  -3    2.87    0.39
   0  11   4    0.27    0.35
   0  11   4    0.69    0.33
   0  11   4    0.69    0.33
   0 -11  -4    0.66    0.31
   0  11   5    0.53    0.35
   0 -11  -5    0.20    0.29
   0  11   6    3.85    0.48
   0  11   7    0.90    0.42
   0  11   8    0.82    0.45
   0  11   9    0.60    0.47
   1 -11   8    0.39    0.57
   1 -11   7   -0.29    0.49
  -1  11  -6    2.26    0.49
   1 -11   6    2.37    0.51
  -1  11  -5    0.13    0.39
   1 -11   5    0.24    0.42
  -1  11  -4    0.32    0.39
   1 -11   4    0.35    0.41
  -1  11  -3   27.76    1.17
   1 -11   3   26.18    1.20
  -1  11  -2    0.03    0.33
   1 -11   2    0.02    0.34
  -1  11  -1    6.20    0.58
   1 -11   1    7.14    0.64
  -1  11   0    0.81    0.33
   1 -11   0    0.79    0.36
  -1  11   1    0.25    0.31
  -1  11   1    0.41    0.32
   1 -11  -1    0.08    0.32
  -1  11   2    5.22    0.55
  -1  11   2    4.24    0.49
  -1  11   2    4.40    0.54
   1 -11  -2    4.63    0.54
  -1  11   3    5.53    0.57
  -1  11   3    5.24    0.56
  -1  11   3    4.96    0.51
   1 -11  -3    4.91    0.56
  -1  11   4    3.01    0.42
  -1  11   4    3.18    0.45
  -1  11   4    3.45    0.44
   1 -11  -4    3.09    0.39
  -1  11   5    4.95    0.61
  -1  11   5    5.81    0.63
   1 -11  -5    4.73    0.52
  -1  11   6    0.25    0.47
  -1  11   6    0.51    0.37
  -1  11   7    3.86    0.51
  -1  11   8    2.13    0.47
  -1  11   9    0.89    0.46
  -1  11  10    0.92    0.48
   2 -11   8   -0.18    0.58
   2 -11   7   -0.63    0.52
  -2  11  -6    0.39    0.48
   2 -11   6    0.25    0.51
  -2  11  -5   13.57    0.88
   2 -11   5   11.87    0.89
  -2  11  -4    3.54    0.50
   2 -11   4    4.13    0.54
  -2  11  -3   -0.13    0.39
   2 -11   3    0.25    0.39
  -2  11  -2    0.70    0.39
   2 -11   2    1.30    0.42
  -2  11  -1   -0.39    0.35
   2 -11   1   -0.14    0.33
  -2  11   0    2.86    0.42
   2 -11   0    2.77    0.42
  -2  11   1    8.16    0.70
  -2  11   1    8.47    0.63
   2 -11  -1    8.42    0.64
  -2  11   2    6.33    0.65
  -2  11   2    6.51    0.60
  -2  11   2    7.13    0.59
   2 -11  -2    7.21    0.60
  -2  11   3   11.84    0.73
  -2  11   3   12.11    0.84
  -2  11   3   13.01    0.75
   2 -11  -3   12.56    0.71
  -2  11   4    1.90    0.38
  -2  11   4    2.00    0.48
  -2  11   4    1.94    0.37
   2 -11  -4    1.99    0.35
  -2  11   5    1.26    0.38
  -2  11   5    1.17    0.48
   2 -11  -5    0.68    0.30
  -2  11   6    0.53    0.37
  -2  11   6   -0.07    0.51
  -2  11   7    0.67    0.39
  -2  11   7   -0.23    0.56
  -2  11   8    0.59    0.65
  -2  11   8    0.80    0.43
  -2  11   9    1.76    0.47
  -2  11  10    0.70    0.45
   3 -11   8    0.47    0.63
   3 -11   7    1.21    0.59
   3 -11   6   -0.42    0.52
   3 -11   5    2.41    0.55
   3 -11   4    6.61    0.78
   3 -11   3    1.37    0.46
   3 -11   2    4.73    0.53
   3 -11   1    0.51    0.38
   3 -11   0   47.01    1.78
   3 -11  -1   56.11    2.05
  -3  11   2   12.81    0.76
  -3  11   2   13.04    0.76
  -3  11   2   12.61    0.93
   3 -11  -2   14.04    0.75
  -3  11   3    4.73    0.55
  -3  11   3    5.41    0.65
  -3  11   3    5.46    0.60
   3 -11  -3    4.50    0.53
  -3  11   4    0.96    0.37
  -3  11   4    1.02    0.54
   3 -11  -4    1.11    0.31
  -3  11   5   -0.29    0.52
  -3  11   5    0.19    0.37
  -3  11   6    1.32    0.40
  -3  11   6    0.90    0.59
  -3  11   7    1.20    0.66
  -3  11   7    0.59    0.39
  -3  11   8    0.23    0.69
  -3  11   8    0.27    0.42
  -3  11   9    0.73    0.78
  -3  11   9    0.57    0.45
   4 -11   7   -0.31    0.59
   4 -11   6   -0.05    0.57
   4 -11   5    1.28    0.54
   4 -11   4    1.47    0.51
   4 -11   3    1.51    0.48
   4 -11   2    2.59    0.49
   4 -11   1   14.82    0.89
   4 -11   0    1.84    0.43
   4 -11  -1    3.11    0.45
  -4  11   2    8.43    0.89
  -4  11   2    8.89    0.67
   4 -11  -2    8.51    0.65
  -4  11   3    4.26    0.68
  -4  11   3    4.33    0.53
   4 -11  -3    3.43    0.40
  -4  11   4    0.22    0.39
  -4  11   4   -0.16    0.59
   4 -11  -4    0.14    0.27
  -4  11   5    1.47    0.65
  -4  11   5    1.90    0.43
  -4  11   6    1.63    0.44
  -4  11   6    2.07    0.70
  -4  11   7    1.13    0.72
  -4  11   7    1.77    0.44
  -4  11   8    0.39    0.41
  -4  11   8   -0.09    0.75
  -4  11   9    0.62    0.83
  -4  11   9    0.47    0.45
   5 -11   7    0.28    0.63
   5 -11   6    0.01    0.62
   5 -11   5    0.87    0.60
   5 -11   4    0.05    0.53
   5 -11   3    1.25    0.51
   5 -11   2   -0.23    0.47
   5 -11   1    0.84    0.44
   5 -11   0    0.29    0.42
   5 -11  -1   -0.07    0.38
  -5  11   2    5.78    0.87
   5 -11  -2    7.21    0.63
  -5  11   3    0.30    0.64
   5 -11  -3    1.07    0.34
  -5  11   4   -0.20    0.65
   5 -11  -4    0.01    0.30
  -5  11   5    7.05    0.73
  -5  11   5    6.92    1.00
  -5  11   6    0.27    0.42
  -5  11   6    0.41    0.74
  -5  11   7    0.02    0.43
  -5  11   7   -0.04    0.76
  -5  11   8    0.24    0.45
  -5  11   8    0.13    0.83
  -5  11   9   -0.26    0.44
  -5  11   9   -0.48    0.87
   6 -11   6    0.33    0.62
   6 -11   5    0.23    0.57
   6 -11   4    5.75    0.73
   6 -11   3    0.46    0.51
   6 -11   2   -0.19    0.48
   6 -11   1    8.28    0.84
   6 -11   0    2.17    0.51
   6 -11  -1    0.46    0.40
  -6  11   2    0.27    0.71
   6 -11  -2    0.74    0.40
  -6  11   3    1.35    0.76
   6 -11  -3    2.01    0.38
  -6  11   4    0.85    0.76
  -6  11   5   -0.54    0.79
  -6  11   6   -0.54    0.80
  -6  11   6    0.03    0.44
  -6  11   7    0.26    0.46
  -6  11   7   -0.09    0.84
  -6  11   8    0.15    0.91
  -6  11   8    0.07    0.46
  -6  11   9   -0.17    0.96
  -6  11   9   -0.14    0.47
   7 -11   6    0.86    0.69
   7 -11   5    0.04    0.60
   7 -11   4    2.25    0.67
   7 -11   3    1.12    0.57
   7 -11   2    0.08    0.52
   7 -11   1    4.75    0.63
   7 -11   0    4.56    0.61
   7 -11  -1   -0.01    0.45
  -7  11   2    0.01    0.77
   7 -11  -2    0.41    0.42
  -7  11   3    2.76    0.85
   7 -11  -3    2.52    0.45
  -7  11   4   -0.33    0.79
  -7  11   5    1.64    0.92
  -7  11   6    0.81    0.95
  -7  11   7    0.15    0.48
  -7  11   7    0.43    0.95
  -7  11   8   -0.62    0.48
  -7  11   8   -0.14    0.98
   8 -11   5    0.23    0.67
   8 -11   4   -0.80    0.58
   8 -11   3    0.49    0.58
   8 -11   2   -0.02    0.53
   8 -11   1    1.49    0.59
   8 -11   0    0.48    0.48
   8 -11  -1    0.60    0.50
  -8  11   2   -0.61    0.81
   8 -11  -2   -0.10    0.44
  -8  11   3    1.65    0.89
  -8  11   4    1.88    0.91
  -8  11   5   -0.02    0.92
  -8  11   6    0.76    1.02
  -8  11   7   -0.14    1.02
  -8  11   8    0.20    1.08
  -8  11   8   -0.63    0.51
   9 -11   4   -0.50    0.68
   9 -11   3    1.06    0.66
   9 -11   2    0.86    0.60
   9 -11   1    0.85    0.56
   9 -11   0    0.30    0.54
   9 -11  -1    0.51    0.52
  -9  11   2    0.63    0.93
  -9  11   3    1.21    0.96
  -9  11   4   -0.40    0.92
  -9  11   5    0.00    0.99
  -9  11   6    0.46    1.11
  -9  11   7    0.36    1.15
  10 -11   4    0.00    0.74
  10 -11   3    2.08    0.73
  10 -11   2    0.65    0.67
  10 -11   1    0.23    0.61
  10 -11   0    0.61    0.60
  10 -11  -1    0.43    0.58
 -10  11   2    0.14    0.92
 -10  11   3   -0.46    0.93
 -10  11   4    0.48    1.01
 -10  11   5    0.22    1.04
 -10  11   6    0.27    1.11
  11 -11   3   -1.03    0.70
  11 -11   2   -0.49    0.69
  11 -11   1    0.32    0.67
  11 -11   0   -0.07    0.58
 -11  11   2    0.30    1.01
 -11  11   3    0.57    1.04
 -11  11   4   -0.01    1.04
  11  12  -1    0.35    0.54
  11  12   0    1.63    0.63
  11  12   1    1.04    0.63
  10  12  -2    1.06    0.51
  10  12  -1    0.76    0.55
 -10 -12   1    1.11    0.69
  10  12   0    0.93    0.54
 -10 -12   0    1.01    0.72
  10  12   1    1.54    0.62
 -10 -12  -1    1.16    0.70
  10  12   2    0.95    0.67
 -10 -12  -2    0.03    0.70
 -10 -12  -3    1.18    0.72
  -9 -12   4    0.64    0.70
   9  12  -3    0.33    0.49
  -9 -12   3    0.62    0.70
   9  12  -2    1.19    0.52
  -9 -12   2    1.21    0.73
   9  12  -1    2.13    0.58
  -9 -12   1    2.71    0.77
   9  12   0    1.22    0.56
  -9 -12   0    0.75    0.68
   9  12   1    0.66    0.53
  -9 -12  -1    1.26    0.67
   9  12   2    0.44    0.56
  -9 -12  -2    0.25    0.62
   9  12   3    0.79    0.60
  -9 -12  -3    0.14    0.61
  -9 -12  -4    2.29    0.74
  -8 -12   5    1.46    0.63
  -8 -12   4    0.60    0.65
   8  12  -3    0.13    0.45
  -8 -12   3   -0.02    0.61
   8  12  -2    1.06    0.48
  -8 -12   2    2.03    0.70
   8  12  -1    2.86    0.55
  -8 -12   1    3.50    0.73
   8  12   0    1.12    0.51
  -8 -12   0    2.40    0.68
   8  12   1    1.94    0.58
  -8 -12  -1    1.71    0.68
   8  12   2    1.47    0.59
  -8 -12  -2    1.23    0.60
   8  12   3    0.53    0.59
  -8 -12  -3    0.16    0.61
   8  12   4    1.74    0.61
  -8 -12  -4    1.66    0.67
  -7 -12   6    0.21    0.54
  -7 -12   5    0.14    0.53
   7  12  -4    0.33    0.43
  -7 -12   4    0.20    0.56
   7  12  -3    0.06    0.43
  -7 -12   3    0.11    0.55
   7  12  -2    2.37    0.52
  -7 -12   2    2.19    0.63
   7  12  -1    0.23    0.45
  -7 -12   1    0.54    0.58
   7  12   0    0.32    0.48
  -7 -12   0    0.76    0.59
   7  12   1    7.81    0.93
  -7 -12  -1    8.72    1.04
   7  12   2    1.63    0.55
  -7 -12  -2    1.76    0.60
   7  12   3    0.35    0.54
  -7 -12  -3    0.52    0.53
   7  12   4    1.81    0.63
  -7 -12  -4    1.51    0.59
   7  12   5    1.32    0.61
  -6 -12   7    0.41    0.55
  -6 -12   6   -0.02    0.54
  -6 -12   5    0.74    0.50
   6  12  -4    0.46    0.41
  -6 -12   4    0.76    0.53
   6  12  -3    0.25    0.42
  -6 -12   3    0.53    0.54
   6  12  -2    8.80    0.81
  -6 -12   2    9.14    0.96
   6  12  -1    1.65    0.48
  -6 -12   1    1.62    0.59
   6  12   0    0.29    0.41
  -6 -12   0    0.54    0.52
   6  12   1    0.76    0.47
  -6 -12  -1    0.84    0.53
   6  12   2    1.96    0.52
  -6 -12  -2    2.78    0.62
   6  12   3    0.32    0.54
  -6 -12  -3    0.25    0.52
   6  12   4    1.95    0.62
  -6 -12  -4    1.58    0.54
   6  12   5    0.72    0.54
   6  12   6    0.74    0.65
  -5 -12   7    0.81    0.56
  -5 -12   6    0.76    0.54
   5  12  -5    2.55    0.46
  -5 -12   5    3.25    0.60
   5  12  -4    3.85    0.52
  -5 -12   4    3.95    0.62
   5  12  -3    1.69    0.42
  -5 -12   3    2.18    0.55
   5  12  -2    4.06    0.52
  -5 -12   2    3.74    0.58
   5  12  -1    0.08    0.39
  -5 -12   1   -0.12    0.44
   5  12   0    1.99    0.45
  -5 -12   0    2.42    0.55
   5  12   1    1.12    0.49
  -5 -12  -1    1.17    0.49
   5  12   2   11.52    0.94
  -5 -12  -2   11.87    0.97
   5  12   3    2.16    0.52
  -5 -12  -3    1.83    0.53
   5  12   4    1.38    0.55
  -5 -12  -4    0.73    0.49
   5  12   5    1.46    0.58
   5  12   6    1.87    0.60
  -4 -12   8   -0.11    0.55
  -4 -12   7    0.45    0.53
  -4 -12   6    0.82    0.50
   4  12  -5    0.24    0.39
  -4 -12   5    0.39    0.48
   4  12  -4    0.90    0.40
  -4 -12   4    1.15    0.50
   4  12  -3    0.69    0.40
  -4 -12   3    0.35    0.45
   4  12  -2    5.54    0.67
  -4 -12   2    5.54    0.63
   4  12  -1    0.46    0.38
  -4 -12   1    0.42    0.42
   4  12   0    1.52    0.44
  -4 -12   0    1.02    0.42
   4  12   1    1.11    0.44
  -4 -12  -1    0.82    0.44
   4  12   2    7.05    0.78
  -4 -12  -2    7.60    0.82
   4  12   3   13.33    0.96
  -4 -12  -3   14.10    0.97
   4  12   4    0.34    0.47
  -4 -12  -4    0.57    0.45
   4  12   5    1.31    0.55
  -4 -12  -5    1.73    0.51
   4  12   6    2.77    0.61
   4  12   7    1.04    0.58
  -3 -12   8    0.11    0.53
  -3 -12   7    1.35    0.52
  -3 -12   6    0.28    0.48
   3  12  -5    0.30    0.39
  -3 -12   5    0.33    0.47
   3  12  -4    1.27    0.42
  -3 -12   4    1.74    0.48
   3  12  -3    0.64    0.40
  -3 -12   3    0.39    0.45
   3  12  -2    0.02    0.37
  -3 -12   2    0.90    0.46
   3  12  -1    0.53    0.36
  -3 -12   1    0.25    0.41
   3  12   0    5.11    0.62
  -3 -12   0    4.45    0.53
   3  12   1    2.22    0.43
  -3 -12  -1    2.13    0.46
   3  12   2    6.77    0.71
  -3 -12  -2    4.48    0.53
   3  12   3    0.31    0.41
  -3 -12  -3    0.40    0.43
   3  12   4    0.51    0.45
  -3 -12  -4    0.52    0.41
   3  12   5    3.60    0.56
  -3 -12  -5    4.24    0.52
   3  12   6    2.48    0.57
   3  12   7    0.72    0.54
  -2 -12   8    1.54    0.59
  -2 -12   7   -0.09    0.53
  -2 -12   6    0.26    0.49
   2  12  -5    3.02    0.47
  -2 -12   5    3.23    0.55
   2  12  -4   20.68    1.02
  -2 -12   4   18.77    1.07
   2  12  -3   10.20    0.75
  -2 -12   3   10.30    0.82
   2  12  -2    2.49    0.41
  -2 -12   2    2.18    0.44
   2  12  -1    0.72    0.38
  -2 -12   1    0.88    0.42
   2  12   0    0.57    0.38
  -2 -12   0    0.35    0.39
   2  12   1    2.72    0.44
  -2 -12  -1    2.82    0.49
   2  12   2    5.97    0.65
  -2 -12  -2    5.52    0.69
   2  12   3    0.47    0.40
  -2 -12  -3    0.42    0.38
   2  12   4    1.75    0.45
  -2 -12  -4    1.71    0.42
   2  12   5    0.50    0.44
  -2 -12  -5    0.23    0.36
   2  12   6    1.00    0.47
   2  12   7    0.62    0.51
   2  12   8    0.69    0.55
  -1 -12   8   -0.32    0.58
  -1 -12   7    0.36    0.52
   1  12  -6    0.01    0.44
  -1 -12   6    0.59    0.51
   1  12  -5    0.78    0.43
  -1 -12   5    1.07    0.51
   1  12  -4    3.62    0.46
  -1 -12   4    4.07    0.56
   1  12  -3    0.10    0.37
  -1 -12   3    0.12    0.42
   1  12  -2   -0.21    0.33
  -1 -12   2   -0.01    0.37
   1  12  -1    4.04    0.47
  -1 -12   1    3.89    0.50
   1  12   0   16.44    0.88
  -1 -12   0   16.05    0.91
   1  12   1   10.96    0.74
  -1 -12  -1   10.08    0.77
   1  12   2   10.59    0.73
  -1 -12  -2   10.26    0.78
   1  12   3    5.23    0.64
  -1 -12  -3    3.26    0.44
   1  12   4    0.75    0.39
  -1 -12  -4    0.42    0.35
   1  12   5    2.26    0.48
  -1 -12  -5    1.59    0.40
   1  12   6    3.51    0.55
   1  12   7    0.44    0.46
   1  12   8    1.27    0.52
   0 -12   8   -0.15    0.58
   0 -12   7    2.89    0.62
   0  12  -6    3.37    0.52
   0 -12   6    2.53    0.54
   0  12  -5    0.18    0.42
   0 -12   5    0.63    0.46
   0  12  -4    1.50    0.45
   0 -12   4    1.59    0.48
   0  12  -3   -0.04    0.36
   0 -12   3    0.17    0.44
   0  12  -2    3.14    0.45
   0 -12   2    2.25    0.44
   0  12  -1    2.89    0.44
   0 -12   1    2.93    0.47
   0  12   0   46.87    1.75
   0  12   0   45.51    1.96
   0 -12   0   45.98    1.78
   0  12   1    2.68    0.31
   0  12   1    2.87    0.43
   0 -12  -1    2.96    0.45
   0  12   2    3.14    0.44
   0  12   2    2.38    0.32
   0 -12  -2    2.09    0.39
   0  12   3    0.22    0.36
   0  12   3    0.02    0.27
   0 -12  -3    0.11    0.36
   0  12   4    1.44    0.35
   0  12   4    2.07    0.41
   0 -12  -4    1.25    0.35
   0  12   5    0.59    0.40
   0  12   6    3.48    0.52
   0  12   7    2.60    0.52
   0  12   8    0.44    0.47
   0  12   9    0.74    0.54
   1 -12   8   -0.34    0.61
   1 -12   7   -0.17    0.53
  -1  12  -6    2.89    0.55
   1 -12   6    2.54    0.56
  -1  12  -5    1.59    0.47
   1 -12   5    1.31    0.49
  -1  12  -4    0.37    0.43
   1 -12   4    0.58    0.46
  -1  12  -3    3.84    0.48
   1 -12   3    3.74    0.51
  -1  12  -2   10.54    0.73
   1 -12   2   10.90    0.80
  -1  12  -1    9.44    0.70
   1 -12   1    9.53    0.75
  -1  12   0   15.65    0.85
   1 -12   0   15.30    0.88
  -1  12   1    3.16    0.46
  -1  12   1    2.98    0.42
   1 -12  -1    3.50    0.45
  -1  12   2    0.30    0.37
  -1  12   2   -0.21    0.32
   1 -12  -2   -0.30    0.31
  -1  12   3    0.34    0.37
  -1  12   3    0.16    0.34
   1 -12  -3    0.15    0.32
  -1  12   4    3.67    0.46
  -1  12   4    3.42    0.53
   1 -12  -4    3.01    0.41
  -1  12   5    1.27    0.44
  -1  12   5    1.00    0.40
  -1  12   6    0.69    0.50
  -1  12   6    0.62    0.42
  -1  12   7    0.55    0.44
  -1  12   8    0.56    0.46
  -1  12   9    0.82    0.48
   2 -12   7   -0.47    0.55
  -2  12  -6    0.94    0.54
   2 -12   6    0.67    0.54
  -2  12  -5    0.09    0.48
   2 -12   5   -0.54    0.50
  -2  12  -4    1.25    0.45
   2 -12   4    1.24    0.48
  -2  12  -3   -0.14    0.40
   2 -12   3    0.08    0.45
  -2  12  -2    5.68    0.66
   2 -12   2    5.55    0.56
  -2  12  -1    2.02    0.42
   2 -12   1    2.14    0.42
  -2  12   0    0.01    0.36
   2 -12   0    0.01    0.36
  -2  12   1    0.27    0.41
  -2  12   1    0.71    0.38
   2 -12  -1    0.50    0.36
  -2  12   2    2.66    0.48
  -2  12   2    2.23    0.42
   2 -12  -2    2.31    0.41
  -2  12   3    8.96    0.72
  -2  12   3   10.40    0.75
  -2  12   3    9.06    0.75
   2 -12  -3    9.64    0.68
  -2  12   4   19.85    0.97
  -2  12   4   18.14    1.05
   2 -12  -4   17.89    0.93
  -2  12   5    2.71    0.54
  -2  12   5    3.21    0.48
  -2  12   6   -0.20    0.51
  -2  12   6    0.47    0.40
  -2  12   7    0.29    0.42
  -2  12   7    0.12    0.60
  -2  12   8    1.64    0.50
  -2  12   9    0.80    0.48
   3 -12   7   -0.04    0.60
  -3  12  -6    1.61    0.57
   3 -12   6    1.38    0.62
  -3  12  -5    4.69    0.63
   3 -12   5    3.72    0.61
   3 -12   4    0.26    0.50
   3 -12   3    0.10    0.48
   3 -12   2    5.87    0.74
   3 -12   1    2.71    0.48
  -3  12   0    4.34    0.52
   3 -12   0    4.14    0.49
  -3  12   1    0.62    0.39
  -3  12   1    0.03    0.51
   3 -12  -1    0.45    0.37
  -3  12   2   -0.14    0.47
  -3  12   2   -0.07    0.39
   3 -12  -2    0.14    0.35
  -3  12   3    0.20    0.39
  -3  12   3    0.06    0.50
   3 -12  -3    0.54    0.32
  -3  12   4    1.84    0.44
  -3  12   4    1.35    0.56
   3 -12  -4    1.27    0.35
  -3  12   5    0.55    0.41
  -3  12   5   -0.05    0.54
  -3  12   6    0.28    0.58
  -3  12   6    0.08    0.41
  -3  12   7    1.78    0.46
  -3  12   7    1.46    0.68
  -3  12   8    0.50    0.46
  -3  12   8    0.38    0.71
  -3  12   9    0.76    0.50
  -3  12   9    0.10    0.80
   4 -12   7   -0.96    0.61
   4 -12   6    2.23    0.67
   4 -12   5    0.86    0.58
   4 -12   4   -0.09    0.53
   4 -12   3   13.70    0.99
   4 -12   2    6.58    0.79
   4 -12   1    0.72    0.46
   4 -12   0    0.82    0.41
   4 -12  -1   -0.13    0.36
  -4  12   2    5.13    0.73
   4 -12  -2    4.29    0.48
  -4  12   3    0.20    0.59
  -4  12   3    0.52    0.43
   4 -12  -3    0.03    0.33
  -4  12   4    0.60    0.63
  -4  12   4    0.41    0.44
   4 -12  -4    0.47    0.32
  -4  12   5    0.00    0.42
  -4  12   5    0.19    0.63
  -4  12   6    0.23    0.67
  -4  12   6    0.93    0.45
  -4  12   7    0.49    0.45
  -4  12   7   -0.12    0.69
  -4  12   8   -0.04    0.45
  -4  12   8    0.09    0.76
  -4  12   9    1.16    0.87
  -4  12   9    0.78    0.50
   5 -12   6    0.37    0.68
   5 -12   5    0.57    0.63
   5 -12   4    0.40    0.59
   5 -12   3    0.98    0.56
   5 -12   2   10.53    0.91
   5 -12   1    1.39    0.51
   5 -12   0    2.20    0.51
   5 -12  -1    0.10    0.38
  -5  12   2    3.23    0.75
   5 -12  -2    3.12    0.45
  -5  12   3    1.78    0.72
   5 -12  -3    1.78    0.41
  -5  12   4    3.01    0.78
  -5  12   4    3.53    0.53
  -5  12   5    2.32    0.80
  -5  12   5    2.18    0.50
  -5  12   6    0.62    0.75
  -5  12   6    0.63    0.47
  -5  12   7    0.15    0.79
  -5  12   7    0.19    0.47
  -5  12   8   -0.09    0.48
  -5  12   8   -0.25    0.82
   6 -12   6   -1.20    0.62
   6 -12   5   -0.40    0.60
   6 -12   4    1.48    0.64
   6 -12   3   -0.50    0.57
   6 -12   2    2.17    0.60
   6 -12   1    0.53    0.52
   6 -12   0   -0.14    0.46
   6 -12  -1    0.96    0.44
  -6  12   2    7.03    0.96
   6 -12  -2    7.12    0.71
  -6  12   3    0.40    0.73
   6 -12  -3    0.00    0.36
  -6  12   4    0.32    0.78
  -6  12   5    0.30    0.82
  -6  12   5    0.12    0.49
  -6  12   6    0.01    0.82
  -6  12   6   -0.21    0.49
  -6  12   7   -0.05    0.49
  -6  12   7    0.29    0.88
  -6  12   8    0.07    0.90
  -6  12   8   -0.01    0.51
   7 -12   5   -0.13    0.65
   7 -12   4    1.39    0.67
   7 -12   3   -0.41    0.56
   7 -12   2    1.28    0.59
   7 -12   1    5.99    0.69
   7 -12   0    0.11    0.51
   7 -12  -1    0.09    0.49
  -7  12   2    0.97    0.82
   7 -12  -2    2.13    0.50
  -7  12   3   -0.96    0.78
  -7  12   4   -0.21    0.82
  -7  12   5   -0.21    0.89
  -7  12   6   -0.71    0.50
  -7  12   6    0.13    0.96
  -7  12   7    0.45    0.96
  -7  12   7    0.49    0.53
   8 -12   4    0.48    0.68
   8 -12   3   -0.11    0.65
   8 -12   2    0.48    0.60
   8 -12   1    1.37    0.60
   8 -12   0    0.77    0.58
   8 -12  -1    2.19    0.56
  -8  12   2    0.22    0.85
   8 -12  -2    1.04    0.53
  -8  12   3   -0.45    0.85
  -8  12   4    0.29    0.91
  -8  12   5    0.06    0.96
  -8  12   6    0.62    1.04
  -8  12   7   -0.67    1.02
   9 -12   4    1.41    0.76
   9 -12   3   -0.27    0.67
   9 -12   2    0.27    0.61
   9 -12   1   -0.16    0.62
   9 -12   0   -0.69    0.58
   9 -12  -1    1.47    0.58
  -9  12   2   -0.54    0.91
  -9  12   3    0.13    0.93
  -9  12   4   -0.34    0.92
  -9  12   5   -0.12    1.02
  -9  12   6   -0.06    1.08
  10 -12   3    0.65    0.71
  10 -12   2   -0.17    0.68
  10 -12   1    0.66    0.67
  10 -12   0    0.68    0.63
 -10  12   2    0.53    0.99
 -10  12   3   -0.35    0.96
 -10  12   4   -0.31    0.99
 -10  12   5   -0.26    1.05
  11 -12   1   -0.38    0.68
 -11  12   2    0.17    1.07
 -11  12   3    0.49    1.05
  10  13  -1    0.58    0.53
  10  13   0    0.43    0.59
  10  13   1    0.77    0.58
 -10 -13  -1    0.70    0.75
   9  13  -2    1.66    0.57
  -9 -13   2    1.37    0.78
   9  13  -1    2.36    0.58
  -9 -13   1    2.68    0.80
   9  13   0    0.88    0.55
  -9 -13   0    1.51    0.74
   9  13   1    0.56    0.60
  -9 -13  -1    1.02    0.67
   9  13   2    2.25    0.66
  -9 -13  -2    1.38    0.72
  -9 -13  -3    0.47    0.71
  -8 -13   4    1.28    0.69
   8  13  -3    0.66    0.47
  -8 -13   3    0.73    0.66
   8  13  -2    0.38    0.49
  -8 -13   2    0.25    0.70
   8  13  -1    0.95    0.54
  -8 -13   1    0.95    0.70
   8  13   0    2.61    0.62
  -8 -13   0    3.09    0.77
   8  13   1    1.43    0.57
  -8 -13  -1    0.92    0.66
   8  13   2    4.95    0.71
  -8 -13  -2    4.32    0.77
   8  13   3    1.48    0.61
  -8 -13  -3    0.79    0.61
  -8 -13  -4    0.19    0.63
  -7 -13   5    0.87    0.63
  -7 -13   4    0.96    0.62
   7  13  -3    0.03    0.47
  -7 -13   3    0.06    0.61
   7  13  -2    0.92    0.50
  -7 -13   2    0.68    0.64
   7  13  -1    0.09    0.45
  -7 -13   1    0.46    0.61
   7  13   0    2.48    0.59
  -7 -13   0    2.55    0.67
   7  13   1    0.55    0.55
  -7 -13  -1    1.13    0.66
   7  13   2    1.86    0.58
  -7 -13  -2    1.68    0.64
   7  13   3    1.42    0.57
  -7 -13  -3    1.38    0.65
   7  13   4    0.63    0.60
  -7 -13  -4    0.79    0.61
  -6 -13   6    0.96    0.57
  -6 -13   5    0.33    0.53
   6  13  -4    0.20    0.43
  -6 -13   4    0.34    0.55
   6  13  -3    2.26    0.52
  -6 -13   3    2.23    0.60
   6  13  -2    1.98    0.51
  -6 -13   2    2.11    0.61
   6  13  -1    0.83    0.49
  -6 -13   1    1.21    0.58
   6  13   0    4.60    0.58
  -6 -13   0    4.85    0.71
   6  13   1    1.49    0.50
  -6 -13  -1    1.74    0.60
   6  13   2    1.41    0.53
  -6 -13  -2    1.95    0.64
   6  13   3    1.79    0.58
  -6 -13  -3    2.35    0.63
   6  13   4    0.51    0.54
  -6 -13  -4    0.60    0.56
   6  13   5    1.15    0.62
  -5 -13   6    0.66    0.56
  -5 -13   5    1.30    0.57
   5  13  -4    4.13    0.53
  -5 -13   4    3.11    0.59
   5  13  -3    1.20    0.48
  -5 -13   3    1.30    0.56
   5  13  -2    0.35    0.44
  -5 -13   2    0.63    0.50
   5  13  -1    0.06    0.43
  -5 -13   1    0.55    0.52
   5  13   0    7.36    0.82
  -5 -13   0    5.91    0.69
   5  13   1    0.11    0.48
  -5 -13  -1    0.25    0.55
   5  13   2    0.88    0.51
  -5 -13  -2    1.05    0.55
   5  13   3    4.95    0.64
  -5 -13  -3    5.49    0.71
   5  13   4    2.64    0.61
  -5 -13  -4    3.21    0.61
   5  13   5    0.45    0.53
  -4 -13   7    0.00    0.59
  -4 -13   6    0.80    0.55
   4  13  -5    0.33    0.43
  -4 -13   5    0.39    0.54
   4  13  -4    1.24    0.47
  -4 -13   4    2.06    0.57
   4  13  -3    0.90    0.44
  -4 -13   3    1.43    0.52
   4  13  -2    1.33    0.46
  -4 -13   2    1.68    0.54
   4  13  -1    1.36    0.46
  -4 -13   1    1.55    0.53
   4  13   0    7.57    0.78
  -4 -13   0    6.50    0.81
   4  13   1    1.08    0.45
  -4 -13  -1    1.46    0.52
   4  13   2    1.10    0.46
  -4 -13  -2    1.29    0.53
   4  13   3    0.47    0.47
  -4 -13  -3    0.73    0.50
   4  13   4    1.24    0.53
  -4 -13  -4    1.45    0.51
   4  13   5    0.82    0.54
   4  13   6    2.30    0.61
  -3 -13   7    0.08    0.56
  -3 -13   6    3.52    0.60
   3  13  -5    0.12    0.45
  -3 -13   5    0.22    0.53
   3  13  -4    0.88    0.46
  -3 -13   4    0.79    0.52
   3  13  -3    0.51    0.41
  -3 -13   3    0.15    0.46
   3  13  -2    0.02    0.42
  -3 -13   2   -0.02    0.48
   3  13  -1    0.20    0.42
  -3 -13   1    0.01    0.46
   3  13   0    3.30    0.51
  -3 -13   0    3.40    0.56
   3  13   1    3.24    0.49
  -3 -13  -1    3.80    0.56
   3  13   2    2.08    0.49
  -3 -13  -2    1.80    0.50
   3  13   3    0.47    0.45
  -3 -13  -3    0.38    0.44
   3  13   4    3.75    0.55
  -3 -13  -4    4.77    0.60
   3  13   5    0.39    0.49
   3  13   6    1.11    0.53
  -2 -13   7    0.53    0.54
  -2 -13   6    2.03    0.57
   2  13  -5   -0.20    0.44
  -2 -13   5    0.43    0.50
   2  13  -4    0.15    0.42
  -2 -13   4    0.39    0.48
   2  13  -3    0.13    0.42
  -2 -13   3    0.24    0.46
   2  13  -2    8.83    0.75
  -2 -13   2    7.92    0.82
   2  13  -1    0.59    0.41
  -2 -13   1    0.96    0.44
   2  13   0    2.50    0.46
  -2 -13   0    2.25    0.50
   2  13   1    1.82    0.43
  -2 -13  -1    1.99    0.46
   2  13   2    9.83    0.81
  -2 -13  -2    9.95    0.83
   2  13   3    6.60    0.76
  -2 -13  -3    6.77    0.75
   2  13   4    4.72    0.59
  -2 -13  -4    4.93    0.58
   2  13   5    2.88    0.51
   2  13   6    0.69    0.51
   2  13   7    1.05    0.53
  -1 -13   7    0.36    0.57
  -1 -13   6   -0.30    0.52
   1  13  -5    1.84    0.48
  -1 -13   5    2.05    0.56
   1  13  -4    0.48    0.42
  -1 -13   4    0.64    0.49
   1  13  -3    0.58    0.43
  -1 -13   3    0.71    0.47
   1  13  -2   19.53    1.00
  -1 -13   2   18.65    1.07
   1  13  -1    0.56    0.38
  -1 -13   1    0.53    0.43
   1  13   0    2.44    0.43
  -1 -13   0    2.91    0.50
   1  13   1    0.42    0.39
  -1 -13  -1   -0.15    0.41
   1  13   2    2.14    0.45
  -1 -13  -2    2.43    0.50
   1  13   3    0.87    0.45
  -1 -13  -3    0.33    0.39
   1  13   4   11.87    0.85
  -1 -13  -4    9.92    0.81
   1  13   5    0.21    0.44
   1  13   6    0.29    0.45
   1  13   7    1.99    0.57
   0 -13   7    0.20    0.59
   0 -13   6   -0.21    0.57
   0  13  -5   -0.12    0.46
   0 -13   5    0.27    0.53
   0  13  -4    4.58    0.55
   0 -13   4    3.62    0.57
   0  13  -3   -0.23    0.43
   0 -13   3   -0.10    0.47
   0  13  -2    1.38    0.43
   0 -13   2    1.49    0.45
   0  13  -1    2.61    0.45
   0 -13   1    2.99    0.49
   0  13   0    0.00    0.24
   0  13   0    0.27    0.37
   0 -13   0    0.29    0.41
   0  13   1    2.17    0.28
   0  13   1    2.93    0.45
   0 -13  -1    2.66    0.48
   0  13   2    1.53    0.43
   0  13   2    1.86    0.26
   0 -13  -2    2.00    0.46
   0  13   3   -0.36    0.27
   0  13   3    0.65    0.42
   0 -13  -3    0.14    0.38
   0  13   4    3.34    0.50
   0 -13  -4    3.40    0.47
   0  13   5    0.40    0.44
   0  13   6    0.20    0.46
   0  13   7    0.94    0.50
   0  13   8    0.85    0.53
   1 -13   7    1.62    0.63
   1 -13   6   -0.18    0.52
  -1  13  -5   -0.22    0.50
   1 -13   5   -0.19    0.50
  -1  13  -4   11.72    0.87
   1 -13   4   10.59    0.93
  -1  13  -3    0.50    0.44
   1 -13   3    0.60    0.47
  -1  13  -2    2.03    0.45
   1 -13   2    1.75    0.48
  -1  13  -1    0.42    0.40
   1 -13   1    0.44    0.42
  -1  13   0    2.72    0.45
  -1  13   0    3.31    0.45
   1 -13   0    2.71    0.47
  -1  13   1    0.32    0.34
  -1  13   1    0.76    0.41
   1 -13  -1    0.54    0.38
  -1  13   2   18.11    0.95
  -1  13   2   20.26    0.99
   1 -13  -2   18.52    0.99
  -1  13   3    0.65    0.36
  -1  13   3    1.04    0.43
   1 -13  -3    0.77    0.39
  -1  13   4    0.69    0.42
  -1  13   4    0.57    0.39
   1 -13  -4    0.65    0.38
  -1  13   5    1.51    0.44
  -1  13   5    1.88    0.48
  -1  13   6    0.16    0.43
  -1  13   7    0.75    0.48
  -1  13   8    1.02    0.51
   2 -13   7    1.07    0.64
  -2  13  -6   -0.58    0.56
   2 -13   6   -0.63    0.56
  -2  13  -5    2.84    0.57
   2 -13   5    2.67    0.59
  -2  13  -4    5.27    0.64
   2 -13   4    5.61    0.66
  -2  13  -3    6.35    0.78
   2 -13   3    7.15    0.82
  -2  13  -2   10.24    0.82
   2 -13   2    9.89    0.85
  -2  13  -1    1.72    0.45
   2 -13   1    1.75    0.49
  -2  13   0    2.28    0.48
   2 -13   0    2.61    0.50
  -2  13   1    0.47    0.43
  -2  13   1    0.24    0.38
   2 -13  -1    0.33    0.40
  -2  13   2    8.17    0.71
  -2  13   2    7.93    0.74
   2 -13  -2    7.32    0.69
  -2  13   3    0.18    0.42
  -2  13   3    0.63    0.42
   2 -13  -3   -0.10    0.35
  -2  13   4    0.40    0.41
  -2  13   4   -0.01    0.44
   2 -13  -4    0.08    0.36
  -2  13   5    0.20    0.44
  -2  13   5    0.18    0.49
  -2  13   6    1.38    0.57
  -2  13   6    1.68    0.48
  -2  13   7    0.96    0.49
  -2  13   7    0.29    0.61
  -2  13   8    0.56    0.50
  -3  13  -6    0.56    0.66
   3 -13   6    0.49    0.61
  -3  13  -5   -0.39    0.54
   3 -13   5   -0.09    0.59
  -3  13  -4    3.37    0.56
   3 -13   4    3.68    0.63
  -3  13  -3    0.01    0.48
   3 -13   3    0.01    0.48
  -3  13  -2    1.90    0.51
   3 -13   2    1.87    0.52
  -3  13  -1    3.25    0.50
   3 -13   1    4.35    0.57
  -3  13   0    2.92    0.51
   3 -13   0    2.05    0.48
  -3  13   1   -0.43    0.51
  -3  13   1   -0.20    0.41
   3 -13  -1    0.00    0.39
  -3  13   2   -0.10    0.41
  -3  13   2   -0.03    0.50
   3 -13  -2   -0.05    0.39
  -3  13   3    0.15    0.42
  -3  13   3   -0.57    0.51
   3 -13  -3   -0.04    0.36
  -3  13   4    1.08    0.46
  -3  13   4    0.82    0.55
  -3  13   5    0.30    0.45
  -3  13   5    0.14    0.56
  -3  13   6    3.91    0.56
  -3  13   6    4.57    0.73
  -3  13   7    0.27    0.47
  -3  13   7    0.21    0.66
  -3  13   8    1.07    0.51
  -3  13   8    0.44    0.75
   4 -13   6    1.34    0.68
   4 -13   5    0.21    0.60
   4 -13   4    0.89    0.58
   4 -13   3   -0.01    0.53
   4 -13   2    1.03    0.55
   4 -13   1    0.78    0.48
   4 -13   0    6.23    0.63
  -4  13   1    0.81    0.63
  -4  13   1    0.83    0.48
   4 -13  -1    0.83    0.42
  -4  13   2    0.81    0.60
  -4  13   2    0.92    0.48
   4 -13  -2    1.51    0.46
  -4  13   3    1.15    0.48
  -4  13   3    0.42    0.62
   4 -13  -3    0.89    0.40
  -4  13   4    1.12    0.67
  -4  13   4    1.38    0.49
  -4  13   5    0.08    0.46
  -4  13   5   -0.42    0.62
  -4  13   6    0.46    0.70
  -4  13   6    0.63    0.49
  -4  13   7    0.02    0.49
  -4  13   7   -0.05    0.73
  -4  13   8   -0.10    0.77
  -4  13   8    0.33    0.50
   5 -13   6   -0.11    0.76
   5 -13   5   -0.18    0.65
   5 -13   4    2.31    0.69
   5 -13   3    4.13    0.69
   5 -13   2    0.41    0.54
   5 -13   1   -0.61    0.48
   5 -13   0    6.63    0.80
   5 -13  -1   -0.20    0.44
  -5  13   2   -0.75    0.66
   5 -13  -2   -0.21    0.40
  -5  13   3    0.86    0.71
  -5  13   3    0.55    0.47
   5 -13  -3    0.80    0.42
  -5  13   4    3.52    0.82
  -5  13   4    3.62    0.58
  -5  13   5    1.39    0.79
  -5  13   5    1.62    0.53
  -5  13   6    0.89    0.52
  -5  13   6    0.74    0.77
  -5  13   7   -0.04    0.79
  -5  13   7    0.12    0.51
  -5  13   8   -0.11    0.86
   6 -13   5    0.46    0.67
   6 -13   4   -0.50    0.63
   6 -13   3    1.08    0.66
   6 -13   2    1.37    0.62
   6 -13   1    1.46    0.59
   6 -13   0    5.40    0.65
   6 -13  -1    0.01    0.48
  -6  13   2    1.29    0.80
   6 -13  -2    1.21    0.46
  -6  13   3    1.66    0.79
  -6  13   4    0.24    0.78
  -6  13   5    0.06    0.52
  -6  13   5   -0.26    0.83
  -6  13   6    0.28    0.53
  -6  13   6    1.27    0.87
  -6  13   7   -0.20    0.88
  -6  13   7   -0.50    0.56
   7 -13   4   -0.58    0.68
   7 -13   3    1.25    0.66
   7 -13   2    1.16    0.64
   7 -13   1   -0.07    0.58
   7 -13   0    1.77    0.59
   7 -13  -1   -0.21    0.51
  -7  13   2    0.32    0.83
   7 -13  -2   -0.24    0.47
  -7  13   3    0.10    0.81
  -7  13   4    0.43    0.87
  -7  13   5    0.15    0.92
  -7  13   6   -0.26    0.59
  -7  13   6   -0.03    0.95
  -7  13   7    0.27    0.98
   8 -13   4   -0.45    0.70
   8 -13   3    0.12    0.73
   8 -13   2    4.57    0.80
   8 -13   1    0.38    0.63
   8 -13   0    1.71    0.65
   8 -13  -1   -0.19    0.54
  -8  13   2   -0.47    0.86
  -8  13   3   -0.33    0.89
  -8  13   4   -0.04    0.93
  -8  13   5   -0.52    0.97
  -8  13   6    0.43    1.05
   9 -13   3   -0.49    0.71
   9 -13   2    0.90    0.70
   9 -13   1   -0.32    0.67
   9 -13   0    0.72    0.64
  -9  13   2   -0.11    0.93
  -9  13   3    0.30    0.98
  -9  13   4    0.01    0.97
  -9  13   5   -0.24    1.02
  10 -13   2    0.53    0.74
  10 -13   1   -0.28    0.71
 -10  13   2   -0.12    0.97
 -10  13   3    0.29    1.02
   9  14  -2    1.01    0.58
   9  14  -1    0.45    0.57
   9  14   0    1.46    0.63
  -9 -14   0    0.80    0.77
   9  14   1    1.19    0.64
  -9 -14  -1    0.17    0.69
  -9 -14  -2    0.96    0.73
   8  14  -2    0.25    0.54
  -8 -14   2   -0.15    0.70
   8  14  -1    0.59    0.56
  -8 -14   1    0.94    0.72
   8  14   0    1.82    0.62
  -8 -14   0    1.67    0.73
   8  14   1    0.30    0.55
  -8 -14  -1    0.74    0.68
   8  14   2    0.60    0.61
  -8 -14  -2    0.85    0.71
  -8 -14  -3    0.79    0.65
  -7 -14   4    0.67    0.68
   7  14  -3    0.38    0.51
  -7 -14   3    0.90    0.70
   7  14  -2    3.82    0.63
  -7 -14   2    2.72    0.72
   7  14  -1    0.33    0.51
  -7 -14   1    0.51    0.69
   7  14   0    0.80    0.57
  -7 -14   0    1.14    0.71
   7  14   1    3.40    0.68
  -7 -14  -1    3.27    0.73
   7  14   2    1.24    0.60
  -7 -14  -2    0.76    0.64
   7  14   3    0.71    0.59
  -7 -14  -3    1.49    0.70
  -6 -14   5    0.47    0.64
  -6 -14   4    1.60    0.61
   6  14  -3    0.68    0.45
  -6 -14   3    0.85    0.63
   6  14  -2    0.78    0.47
  -6 -14   2    0.68    0.61
   6  14  -1    0.49    0.47
  -6 -14   1    0.59    0.60
   6  14   0    4.39    0.67
  -6 -14   0    3.93    0.70
   6  14   1    2.13    0.60
  -6 -14  -1    2.50    0.69
   6  14   2    1.19    0.55
  -6 -14  -2    1.02    0.63
   6  14   3    2.42    0.63
  -6 -14  -3    1.56    0.64
   6  14   4    3.46    0.67
  -5 -14   5    0.26    0.57
   5  14  -4    0.84    0.47
  -5 -14   4    0.59    0.60
   5  14  -3    0.53    0.49
  -5 -14   3    0.25    0.56
   5  14  -2    1.18    0.52
  -5 -14   2    0.99    0.56
   5  14  -1    0.28    0.49
  -5 -14   1    0.10    0.52
   5  14   0    1.33    0.49
  -5 -14   0    1.01    0.57
   5  14   1    3.78    0.62
  -5 -14  -1    3.29    0.66
   5  14   2    1.66    0.53
  -5 -14  -2    1.77    0.62
   5  14   3    4.22    0.68
  -5 -14  -3    4.62    0.70
   5  14   4    2.53    0.66
  -5 -14  -4    2.69    0.65
  -4 -14   6    0.35    0.62
  -4 -14   5    0.12    0.60
   4  14  -4    1.73    0.50
  -4 -14   4    2.49    0.64
   4  14  -3    2.16    0.53
  -4 -14   3    2.27    0.60
   4  14  -2    6.79    0.81
  -4 -14   2    7.45    0.92
   4  14  -1    2.67    0.51
  -4 -14   1    2.22    0.58
   4  14   0    6.89    0.83
  -4 -14   0    6.02    0.71
   4  14   1    2.33    0.53
  -4 -14  -1    2.43    0.59
   4  14   2    0.49    0.47
  -4 -14  -2    0.32    0.53
   4  14   3    0.30    0.52
  -4 -14  -3    0.21    0.52
   4  14   4    1.04    0.54
  -4 -14  -4    0.78    0.52
   4  14   5    0.64    0.57
  -3 -14   6    0.11    0.56
   3  14  -5    0.49    0.52
  -3 -14   5    0.29    0.56
   3  14  -4    3.16    0.54
  -3 -14   4    2.98    0.59
   3  14  -3    0.31    0.47
  -3 -14   3    0.10    0.54
   3  14  -2    2.76    0.51
  -3 -14   2    2.45    0.57
   3  14  -1    1.65    0.48
  -3 -14   1    2.09    0.55
   3  14   0    0.39    0.44
  -3 -14   0    1.05    0.54
   3  14   1    1.33    0.51
  -3 -14  -1    0.83    0.49
   3  14   2    6.70    0.83
  -3 -14  -2    5.32    0.65
   3  14   3    0.36    0.49
  -3 -14  -3    0.81    0.51
   3  14   4    1.43    0.53
  -3 -14  -4    1.27    0.49
   3  14   5    1.56    0.56
  -2 -14   6    0.99    0.55
   2  14  -5    0.77    0.52
  -2 -14   5    0.49    0.52
   2  14  -4    0.13    0.49
  -2 -14   4    0.03    0.49
   2  14  -3   -0.06    0.44
  -2 -14   3    0.22    0.52
   2  14  -2    0.32    0.47
  -2 -14   2    0.56    0.51
   2  14  -1    2.36    0.52
  -2 -14   1    2.90    0.57
   2  14   0    0.05    0.45
  -2 -14   0    0.28    0.50
   2  14   1    6.06    0.76
  -2 -14  -1    4.56    0.58
   2  14   2    9.97    0.86
  -2 -14  -2    9.35    0.87
   2  14   3    1.07    0.46
  -2 -14  -3    0.78    0.44
   2  14   4    0.50    0.49
  -2 -14  -4    0.50    0.43
   2  14   5    1.62    0.53
   2  14   6    0.38    0.52
  -1 -14   6    0.63    0.59
   1  14  -5    0.04    0.48
  -1 -14   5    0.04    0.55
   1  14  -4    1.64    0.50
  -1 -14   4    1.40    0.53
   1  14  -3    4.97    0.59
  -1 -14   3    4.18    0.64
   1  14  -2    1.55    0.46
  -1 -14   2    1.66    0.52
   1  14  -1    2.85    0.48
  -1 -14   1    2.84    0.56
   1  14   0    6.00    0.75
  -1 -14   0    5.64    0.64
   1  14   1    1.03    0.45
  -1 -14  -1    0.46    0.44
   1  14   2    1.13    0.48
  -1 -14  -2    0.59    0.48
   1  14   3    0.53    0.47
  -1 -14  -3    0.26    0.43
   1  14   4    0.50    0.46
  -1 -14  -4    0.57    0.41
   1  14   5    0.26    0.48
   1  14   6    0.25    0.49
   0 -14   6    1.30    0.65
   0  14  -5    5.80    0.66
   0 -14   5    5.19    0.72
   0  14  -4    2.13    0.55
   0 -14   4    1.91    0.59
   0  14  -3    0.56    0.46
   0 -14   3    0.79    0.53
   0  14  -2    2.40    0.51
   0 -14   2    2.74    0.54
   0  14  -1    0.25    0.44
   0 -14   1    0.19    0.45
   0  14   0   10.73    0.82
   0 -14   0   11.36    0.88
   0  14   1    0.09    0.42
   0 -14  -1   -0.18    0.42
   0  14   2    2.24    0.47
   0 -14  -2    2.35    0.50
   0  14   3    0.29    0.42
   0 -14  -3    0.28    0.41
   0  14   4    1.61    0.47
   0 -14  -4    1.70    0.46
   0  14   5    5.27    0.63
   0  14   6    2.34    0.54
   0  14   7    0.45    0.55
   1 -14   6    0.15    0.62
  -1  14  -5   -0.43    0.54
   1 -14   5    0.34    0.60
  -1  14  -4    0.02    0.53
   1 -14   4    0.10    0.53
  -1  14  -3   -0.09    0.47
   1 -14   3    0.38    0.54
  -1  14  -2    0.12    0.45
   1 -14   2    0.21    0.51
  -1  14  -1    0.79    0.44
   1 -14   1    0.57    0.48
  -1  14   0    5.31    0.56
  -1  14   0    4.67    0.54
   1 -14   0    4.81    0.57
  -1  14   1    3.25    0.53
   1 -14  -1    3.37    0.53
  -1  14   2    1.97    0.48
   1 -14  -2    1.30    0.43
  -1  14   3    3.48    0.53
   1 -14  -3    4.43    0.56
  -1  14   4    1.48    0.49
  -1  14   5    0.50    0.46
  -1  14   6    1.77    0.52
  -1  14   7    0.24    0.50
   2 -14   6   -0.19    0.60
  -2  14  -5    0.90    0.57
   2 -14   5    1.23    0.59
  -2  14  -4   -0.24    0.50
   2 -14   4   -0.06    0.55
  -2  14  -3    1.13    0.53
   2 -14   3    0.98    0.57
  -2  14  -2    9.02    0.86
   2 -14   2    9.69    0.92
  -2  14  -1    4.01    0.56
   2 -14   1    4.94    0.60
  -2  14   0    0.13    0.48
  -2  14   0   -0.01    0.44
   2 -14   0   -0.01    0.45
  -2  14   1    2.26    0.50
  -2  14   1    2.55    0.50
   2 -14  -1    1.80    0.49
  -2  14   2    0.11    0.44
  -2  14   2    0.17    0.46
   2 -14  -2   -0.02    0.42
  -2  14   3    0.16    0.43
  -2  14   3    0.29    0.48
   2 -14  -3    0.21    0.41
  -2  14   4    0.23    0.46
  -2  14   4    0.25    0.46
  -2  14   5    0.93    0.58
  -2  14   5    1.02    0.48
  -2  14   6    1.25    0.50
  -2  14   7    0.39    0.51
   3 -14   6   -0.06    0.67
  -3  14  -5    0.47    0.59
   3 -14   5    0.69    0.63
  -3  14  -4    0.78    0.55
   3 -14   4    1.04    0.58
  -3  14  -3    0.17    0.50
   3 -14   3    0.28    0.51
  -3  14  -2    4.61    0.59
   3 -14   2    5.03    0.63
  -3  14  -1    1.01    0.49
   3 -14   1    0.79    0.53
  -3  14   0    0.15    0.49
   3 -14   0    0.32    0.46
  -3  14   1    1.46    0.51
  -3  14   1    1.26    0.57
   3 -14  -1    1.23    0.47
  -3  14   2    2.52    0.53
  -3  14   2    2.57    0.58
   3 -14  -2    2.27    0.50
  -3  14   3   -0.23    0.54
  -3  14   3   -0.10    0.48
   3 -14  -3   -0.08    0.38
  -3  14   4    3.73    0.64
  -3  14   4    3.10    0.55
  -3  14   5    0.11    0.58
  -3  14   5    0.09    0.47
  -3  14   6   -0.10    0.62
  -3  14   6   -0.24    0.49
  -3  14   7    0.80    0.57
  -4  14  -5   -0.51    0.60
   4 -14   5   -0.50    0.64
  -4  14  -4    0.43    0.61
   4 -14   4    0.20    0.64
  -4  14  -3   -0.72    0.56
   4 -14   3   -0.41    0.58
  -4  14  -2   -0.92    0.53
   4 -14   2   -0.19    0.52
  -4  14  -1    1.66    0.52
   4 -14   1    1.63    0.53
  -4  14   0    5.75    0.66
   4 -14   0    6.48    0.67
  -4  14   1    2.23    0.69
  -4  14   1    1.75    0.55
   4 -14  -1    2.11    0.52
  -4  14   2    5.78    0.89
  -4  14   2    6.44    0.80
   4 -14  -2    5.37    0.57
  -4  14   3    2.15    0.52
  -4  14   3    2.14    0.68
   4 -14  -3    1.98    0.49
  -4  14   4    1.85    0.70
  -4  14   4    2.08    0.55
  -4  14   5   -0.05    0.50
  -4  14   5    0.26    0.66
  -4  14   6   -0.34    0.50
  -4  14   6    0.33    0.69
  -4  14   7   -0.22    0.74
   5 -14   5    0.62    0.71
   5 -14   4    1.60    0.69
   5 -14   3    2.85    0.67
   5 -14   2    0.87    0.62
   5 -14   1    3.26    0.65
   5 -14   0    1.21    0.53
  -5  14   1   -0.68    0.69
   5 -14  -1   -0.30    0.46
  -5  14   2    0.01    0.71
  -5  14   2    0.05    0.54
   5 -14  -2    0.57    0.48
  -5  14   3    0.17    0.52
  -5  14   3   -0.22    0.70
  -5  14   4    0.38    0.75
  -5  14   4    0.46    0.54
  -5  14   5   -0.44    0.51
  -5  14   5    0.05    0.73
  -5  14   6    0.49    0.79
  -5  14   6    0.35    0.55
  -5  14   7    0.31    0.81
   6 -14   4    2.86    0.78
   6 -14   3    0.86    0.68
   6 -14   2    0.64    0.67
   6 -14   1    1.25    0.64
   6 -14   0    3.94    0.67
  -6  14   1   -0.55    0.78
   6 -14  -1   -0.29    0.47
  -6  14   2    0.37    0.78
   6 -14  -2    0.03    0.46
  -6  14   3    0.19    0.78
  -6  14   4    1.38    0.85
  -6  14   4    0.48    0.57
  -6  14   5    0.53    0.85
  -6  14   5   -0.58    0.55
  -6  14   6    0.90    0.87
   7 -14   4   -0.69    0.75
   7 -14   3    0.18    0.70
   7 -14   2    0.08    0.66
   7 -14   1    2.47    0.67
   7 -14   0    0.39    0.59
  -7  14   1    0.21    0.86
   7 -14  -1   -0.48    0.53
  -7  14   2    2.30    0.93
  -7  14   3   -0.51    0.82
  -7  14   4   -0.24    0.86
  -7  14   5   -0.44    0.92
  -7  14   6    1.32    0.98
   8 -14   3    0.47    0.79
   8 -14   2   -0.30    0.72
   8 -14   1   -0.33    0.65
   8 -14   0    0.71    0.67
  -8  14   2   -0.38    0.89
  -8  14   3    0.10    0.90
  -8  14   4   -0.10    0.94
  -8  14   5   -0.49    1.00
   9 -14   2    1.09    0.76
   9 -14   1   -1.16    0.71
   9 -14   0    0.12    0.76
  -9  14   2   -0.16    0.98
  -9  14   3    0.56    0.98
   8  15  -2    0.99    0.57
   8  15  -1    0.69    0.61
   8  15   0    0.37    0.60
  -8 -15   0    0.34    0.78
   8  15   1    2.79    0.69
  -8 -15  -1    2.60    0.82
   7  15  -3    1.98    0.58
   7  15  -2    1.69    0.56
  -7 -15   2    2.18    0.74
   7  15  -1    3.14    0.64
  -7 -15   1    3.58    0.82
   7  15   0    0.62    0.55
  -7 -15   0    1.02    0.70
   7  15   1    0.91    0.60
  -7 -15  -1    2.18    0.78
   7  15   2    0.43    0.60
  -7 -15  -2    0.61    0.70
  -7 -15  -3    0.16    0.69
   6  15  -3    0.42    0.49
  -6 -15   3   -0.10    0.64
   6  15  -2   -0.08    0.47
  -6 -15   2    0.12    0.64
   6  15  -1    0.55    0.55
  -6 -15   1    0.45    0.64
   6  15   0    0.65    0.52
  -6 -15   0    0.49    0.63
   6  15   1    0.64    0.53
  -6 -15  -1    0.99    0.69
   6  15   2    1.93    0.64
  -6 -15  -2    2.24    0.74
  -6 -15  -3    1.24    0.67
  -5 -15   4    0.28    0.64
   5  15  -3    0.49    0.55
  -5 -15   3    0.24    0.59
   5  15  -2    0.48    0.54
  -5 -15   2   -0.22    0.55
   5  15  -1    0.17    0.54
  -5 -15   1    0.13    0.61
   5  15   0    1.34    0.53
  -5 -15   0    1.93    0.66
   5  15   1    2.69    0.61
  -5 -15  -1    2.02    0.66
   5  15   2    1.52    0.58
  -5 -15  -2    1.94    0.68
   5  15   3    1.02    0.58
  -5 -15  -3    1.09    0.65
  -4 -15   5    0.94    0.65
   4  15  -4    0.90    0.55
  -4 -15   4    0.87    0.64
   4  15  -3    0.05    0.48
  -4 -15   3   -0.24    0.57
   4  15  -2   -0.07    0.51
  -4 -15   2    0.10    0.55
   4  15  -1    6.02    0.69
  -4 -15   1    5.48    0.74
   4  15   0    1.76    0.52
  -4 -15   0    1.50    0.57
   4  15   1    0.50    0.52
  -4 -15  -1    0.49    0.52
   4  15   2    2.31    0.57
  -4 -15  -2    3.24    0.67
   4  15   3    1.59    0.61
  -4 -15  -3    1.47    0.61
   4  15   4    0.87    0.59
  -3 -15   5    1.36    0.61
   3  15  -4    1.29    0.53
  -3 -15   4    1.42    0.61
   3  15  -3    0.88    0.53
  -3 -15   3    1.26    0.61
   3  15  -2    0.18    0.47
  -3 -15   2    0.29    0.57
   3  15  -1    3.94    0.56
  -3 -15   1    3.89    0.65
   3  15   0    0.62    0.50
  -3 -15   0    0.53    0.57
   3  15   1    0.81    0.49
  -3 -15  -1    0.55    0.53
   3  15   2    1.98    0.53
  -3 -15  -2    1.08    0.52
   3  15   3    1.94    0.58
  -3 -15  -3    2.16    0.60
   3  15   4    0.21    0.52
  -2 -15   5    0.05    0.60
   2  15  -4    0.27    0.52
  -2 -15   4    0.17    0.53
   2  15  -3    1.01    0.54
  -2 -15   3    1.36    0.60
   2  15  -2    0.68    0.50
  -2 -15   2    1.07    0.58
   2  15  -1    1.59    0.52
  -2 -15   1    1.58    0.60
   2  15   0    2.17    0.55
  -2 -15   0    1.90    0.57
   2  15   1    0.84    0.49
  -2 -15  -1    0.64    0.49
   2  15   2    0.82    0.49
  -2 -15  -2    0.75    0.46
   2  15   3    4.38    0.63
  -2 -15  -3    5.28    0.66
   2  15   4    0.11    0.49
   2  15   5    0.72    0.52
   1  15  -5   -0.36    0.55
  -1 -15   5   -0.02    0.55
   1  15  -4   -0.07    0.51
  -1 -15   4   -0.10    0.57
   1  15  -3    3.77    0.60
  -1 -15   3    3.02    0.60
   1  15  -2    4.89    0.60
  -1 -15   2    3.87    0.59
   1  15  -1    1.65    0.52
  -1 -15   1    1.83    0.54
   1  15   0   -0.21    0.48
  -1 -15   0    0.22    0.52
   1  15   1    3.32    0.54
  -1 -15  -1    2.65    0.59
   1  15   2    0.27    0.47
  -1 -15  -2   -0.19    0.47
   1  15   3    0.29    0.49
  -1 -15  -3   -0.06    0.45
   1  15   4    1.88    0.54
   1  15   5    0.49    0.53
   0  15  -5   -0.75    0.52
   0 -15   5   -0.49    0.60
   0  15  -4    1.83    0.55
   0 -15   4    1.90    0.65
   0  15  -3    3.50    0.60
   0 -15   3    2.97    0.64
   0  15  -2    0.03    0.48
   0 -15   2    0.56    0.54
   0  15  -1    0.73    0.48
   0 -15   1    0.62    0.54
   0  15   0    0.30    0.48
   0 -15   0    0.08    0.47
   0  15   1    0.99    0.47
   0 -15  -1    1.22    0.51
   0  15   2    0.33    0.46
   0 -15  -2    0.24    0.49
   0  15   3    3.22    0.55
   0 -15  -3    3.54    0.57
   0  15   4    2.12    0.55
   0  15   5    0.35    0.52
  -1  15  -5   -1.13    0.58
   1 -15   5   -0.20    0.61
  -1  15  -4    1.40    0.59
   1 -15   4    1.25    0.65
  -1  15  -3   -0.46    0.50
   1 -15   3    0.11    0.57
  -1  15  -2    0.06    0.47
   1 -15   2   -0.12    0.54
  -1  15  -1    3.18    0.55
   1 -15   1    3.59    0.62
  -1  15   0   -0.26    0.48
   1 -15   0   -0.14    0.47
  -1  15   1    1.65    0.50
   1 -15  -1    1.09    0.47
  -1  15   2    4.34    0.57
   1 -15  -2    4.15    0.58
  -1  15   3    3.07    0.52
   1 -15  -3    2.70    0.54
  -1  15   4    0.52    0.50
  -1  15   5    0.37    0.50
  -2  15  -5   -0.30    0.63
   2 -15   5   -0.35    0.63
  -2  15  -4   -0.58    0.54
   2 -15   4   -0.21    0.59
  -2  15  -3    4.71    0.69
   2 -15   3    4.41    0.71
  -2  15  -2    0.57    0.56
   2 -15   2    0.40    0.55
  -2  15  -1    0.60    0.54
   2 -15   1    0.09    0.54
  -2  15   0    1.70    0.52
   2 -15   0    1.81    0.53
  -2  15   1    1.33    0.52
   2 -15  -1    1.28    0.49
  -2  15   2    0.52    0.52
   2 -15  -2    0.40    0.46
  -2  15   3    0.75    0.51
   2 -15  -3    0.95    0.49
  -2  15   4    1.07    0.51
  -2  15   5    0.22    0.51
  -3  15  -5    2.96    0.72
   3 -15   5    2.88    0.72
  -3  15  -4   -0.85    0.60
   3 -15   4    0.39    0.60
  -3  15  -3    1.42    0.60
   3 -15   3    0.98    0.58
  -3  15  -2    1.42    0.57
   3 -15   2    1.18    0.59
  -3  15  -1   -0.13    0.54
   3 -15   1    0.31    0.55
  -3  15   0   -0.11    0.49
  -3  15   0   -0.29    0.58
   3 -15   0   -0.05    0.54
  -3  15   1    3.73    0.58
  -3  15   1    4.55    0.71
   3 -15  -1    5.03    0.64
  -3  15   2   -0.18    0.48
   3 -15  -2   -0.03    0.47
  -3  15   3    1.20    0.55
  -3  15   4    1.86    0.56
  -3  15   5    1.98    0.57
  -4  15  -5   -0.37    0.66
  -4  15  -4   -0.29    0.61
   4 -15   4   -0.44    0.64
  -4  15  -3    0.65    0.63
   4 -15   3    0.86    0.65
  -4  15  -2    2.08    0.64
   4 -15   2    1.51    0.60
  -4  15  -1   -0.48    0.52
   4 -15   1   -0.23    0.55
  -4  15   0    1.45    0.59
   4 -15   0    1.72    0.60
  -4  15   1    5.52    0.82
  -4  15   1    4.93    0.68
   4 -15  -1    5.58    0.68
  -4  15   2   -0.09    0.63
  -4  15   2   -0.58    0.51
   4 -15  -2   -0.34    0.47
  -4  15   3   -0.20    0.64
  -4  15   3   -0.43    0.53
  -4  15   4    1.14    0.68
  -4  15   4    1.10    0.54
  -4  15   5    0.67    0.60
  -5  15  -5   -0.07    0.67
  -5  15  -4   -0.98    0.66
   5 -15   4   -0.21    0.69
   5 -15   3    0.02    0.68
   5 -15   2    1.35    0.63
  -5  15  -1    0.88    0.59
   5 -15   1    1.35    0.57
  -5  15   0    0.63    0.59
   5 -15   0    0.72    0.54
  -5  15   1    0.03    0.74
  -5  15   1   -0.31    0.55
   5 -15  -1   -0.63    0.51
  -5  15   2   -0.34    0.57
  -5  15   2   -0.62    0.68
   5 -15  -2   -0.46    0.52
  -5  15   3    0.51    0.56
  -5  15   3    0.46    0.73
  -5  15   4   -0.01    0.58
  -5  15   4   -0.06    0.75
  -5  15   5    0.39    0.76
   6 -15   3    0.27    0.68
   6 -15   2    0.88    0.66
   6 -15   1   -0.34    0.59
   6 -15   0   -0.75    0.53
  -6  15   1    0.04    0.80
   6 -15  -1    0.52    0.56
  -6  15   2   -0.05    0.78
  -6  15   2   -0.46    0.58
  -6  15   3    0.48    0.81
  -6  15   3    0.15    0.61
  -6  15   4    0.21    0.86
  -6  15   5    0.52    0.88
   7 -15   3   -0.28    0.73
   7 -15   2   -1.18    0.66
   7 -15   1    0.60    0.70
   7 -15   0    0.16    0.62
  -7  15   1    1.99    0.94
  -7  15   2    0.71    0.89
  -7  15   3    0.98    0.90
  -7  15   4   -0.33    0.89
   8 -15   2   -0.89    0.72
   8 -15   1    0.92    0.74
   8 -15   0   -0.44    0.66
  -8  15   1    0.37    0.96
  -8  15   2   -0.10    0.95
  -8  15   3    0.09    0.93
   7  16  -2    0.68    0.57
   7  16  -1    1.65    0.65
   7  16   0    0.82    0.63
  -7 -16   0    0.70    0.74
  -7 -16  -1    1.00    0.77
   6  16  -3    0.93    0.55
   6  16  -2    0.21    0.51
   6  16  -1    0.35    0.56
  -6 -16   1    0.65    0.71
   6  16   0    0.49    0.55
  -6 -16   0    0.80    0.68
   6  16   1    0.62    0.57
  -6 -16  -1    1.20    0.74
  -6 -16  -2    0.35    0.72
   5  16  -3    1.36    0.56
   5  16  -2    0.14    0.53
  -5 -16   2   -0.41    0.62
   5  16  -1    0.73    0.52
  -5 -16   1    0.19    0.60
   5  16   0    1.92    0.63
  -5 -16   0    1.64    0.64
   5  16   1    2.96    0.70
  -5 -16  -1    2.47    0.74
   5  16   2    0.27    0.55
  -5 -16  -2   -0.09    0.65
  -5 -16  -3    1.03    0.68
   4  16  -3    1.87    0.57
  -4 -16   3    2.09    0.74
   4  16  -2    0.50    0.54
  -4 -16   2    0.53    0.64
   4  16  -1   -0.06    0.51
  -4 -16   1    0.24    0.61
   4  16   0   -0.40    0.55
  -4 -16   0    0.43    0.58
   4  16   1    1.35    0.60
  -4 -16  -1    1.77    0.66
   4  16   2    0.63    0.60
  -4 -16  -2    0.76    0.64
  -4 -16  -3    1.67    0.66
   3  16  -4    0.18    0.56
  -3 -16   4    0.65    0.67
   3  16  -3    0.15    0.51
  -3 -16   3    0.25    0.61
   3  16  -2    0.99    0.54
  -3 -16   2    0.90    0.61
   3  16  -1    0.98    0.53
  -3 -16   1    0.89    0.65
   3  16   0    0.64    0.55
  -3 -16   0    1.32    0.63
   3  16   1    0.58    0.53
  -3 -16  -1    0.88    0.58
   3  16   2    0.35    0.54
  -3 -16  -2    0.52    0.53
   3  16   3    1.41    0.58
  -3 -16  -3    1.12    0.58
   2  16  -4   -0.18    0.60
  -2 -16   4    0.40    0.66
   2  16  -3    0.30    0.57
  -2 -16   3    1.39    0.65
   2  16  -2    0.46    0.58
  -2 -16   2    0.10    0.61
   2  16  -1    0.08    0.55
  -2 -16   1    0.16    0.57
   2  16   0    0.15    0.52
  -2 -16   0    0.15    0.59
   2  16   1    8.72    0.94
  -2 -16  -1    8.62    1.00
   2  16   2    1.30    0.54
  -2 -16  -2    0.89    0.51
   2  16   3    0.58    0.56
  -2 -16  -3   -0.07    0.50
   1  16  -4   -0.39    0.56
  -1 -16   4    0.10    0.61
   1  16  -3    3.65    0.67
  -1 -16   3    3.53    0.70
   1  16  -2    0.05    0.54
  -1 -16   2   -0.14    0.59
   1  16  -1    0.42    0.54
  -1 -16   1    0.67    0.54
   1  16   0    0.16    0.53
  -1 -16   0    0.47    0.57
   1  16   1    4.09    0.64
  -1 -16  -1    3.30    0.64
   1  16   2    0.45    0.55
  -1 -16  -2   -0.11    0.49
   1  16   3    1.48    0.54
  -1 -16  -3    1.17    0.54
   1  16   4    0.65    0.57
   0  16  -4   -0.19    0.59
   0 -16   4   -0.56    0.66
   0  16  -3    0.20    0.54
   0 -16   3    0.88    0.62
   0  16  -2    0.24    0.53
   0 -16   2    0.17    0.59
   0  16  -1    0.09    0.51
   0 -16   1    0.15    0.51
   0  16   0    1.33    0.53
   0 -16   0    0.87    0.56
   0  16   1    0.64    0.50
   0 -16  -1   -0.13    0.53
   0  16   2    0.72    0.50
   0 -16  -2    0.11    0.50
   0  16   3    0.42    0.55
   0  16   4    0.33    0.53
  -1  16  -4    0.88    0.62
   1 -16   4    0.96    0.65
  -1  16  -3    0.73    0.60
   1 -16   3    0.88    0.61
  -1  16  -2    0.03    0.54
   1 -16   2   -0.12    0.57
  -1  16  -1    3.30    0.61
   1 -16   1    3.05    0.65
  -1  16   0    0.78    0.54
   1 -16   0    0.20    0.54
  -1  16   1    0.42    0.53
   1 -16  -1   -0.13    0.53
  -1  16   2    0.39    0.55
   1 -16  -2   -0.32    0.52
  -1  16   3    3.04    0.58
  -1  16   4    0.30    0.54
  -2  16  -4   -0.34    0.64
   2 -16   4   -0.25    0.64
  -2  16  -3   -0.34    0.58
   2 -16   3   -0.28    0.60
  -2  16  -2    1.05    0.58
   2 -16   2    0.88    0.64
  -2  16  -1    9.03    0.96
   2 -16   1    8.40    1.01
  -2  16   0    0.14    0.52
   2 -16   0   -0.28    0.52
  -2  16   1   -0.40    0.54
   2 -16  -1   -0.38    0.47
  -2  16   2    0.18    0.54
   2 -16  -2   -0.02    0.50
  -2  16   3    0.87    0.52
  -2  16   4    0.32    0.57
  -3  16  -5   -1.09    0.69
  -3  16  -4   -0.27    0.62
   3 -16   4    0.14    0.66
  -3  16  -3    0.72    0.65
   3 -16   3    0.62    0.65
  -3  16  -2   -0.71    0.60
   3 -16   2   -0.23    0.63
  -3  16  -1   -0.17    0.54
   3 -16   1    0.55    0.58
  -3  16   0    0.35    0.59
   3 -16   0    0.46    0.55
  -3  16   1    0.43    0.59
   3 -16  -1    0.11    0.55
  -3  16   2    0.67    0.56
   3 -16  -2    0.40    0.52
  -3  16   3    0.53    0.55
  -4  16  -4    0.34    0.67
  -4  16  -3    0.49    0.67
   4 -16   3    1.97    0.72
  -4  16  -2   -0.14    0.63
   4 -16   2   -0.13    0.61
  -4  16  -1    0.15    0.59
   4 -16   1    0.93    0.65
  -4  16   0   -0.13    0.58
   4 -16   0   -0.57    0.57
  -4  16   1   -0.56    0.55
   4 -16  -1   -0.76    0.51
  -4  16   2    0.28    0.59
  -4  16   3    1.11    0.62
  -5  16  -4   -0.59    0.70
  -5  16  -3    0.07    0.66
   5 -16   3   -0.09    0.68
  -5  16  -2   -0.75    0.66
   5 -16   2   -0.30    0.61
  -5  16  -1    0.92    0.63
   5 -16   1    1.10    0.61
  -5  16   0    1.09    0.66
   5 -16   0    0.77    0.61
  -5  16   1    0.52    0.62
   5 -16  -1    0.24    0.60
   6 -16   2   -0.60    0.70
   6 -16   1   -0.32    0.64
   6 -16   0    0.39    0.59
  -6  16   1    0.31    0.84
  -6  16   2    0.09    0.81
   7 -16   1   -0.58    0.66
   7 -16   0   -0.36    0.65
  -7  16   1    0.96    0.94
  -7  16   2    0.39    0.87
   6  17  -1    0.25    0.57
   5  17  -3    0.01    0.62
   5  17  -2    0.41    0.60
   5  17  -1    0.23    0.60
  -5 -17   1    0.32    0.65
   5  17   0    1.41    0.61
  -5 -17   0    1.55    0.72
  -5 -17  -1    1.73    0.71
  -5 -17  -2    1.34    0.70
   4  17  -3   -0.13    0.57
   4  17  -2   -0.02    0.57
  -4 -17   2    0.55    0.70
   4  17  -1    2.82    0.63
  -4 -17   1    2.45    0.67
   4  17   0    0.56    0.63
  -4 -17   0    0.37    0.63
   4  17   1    1.05    0.65
  -4 -17  -1    1.14    0.66
  -4 -17  -2    0.89    0.68
   3  17  -3    0.27    0.59
   3  17  -2    0.10    0.60
  -3 -17   2    0.47    0.69
   3  17  -1    0.54    0.61
  -3 -17   1    0.99    0.64
   3  17   0   -0.04    0.55
  -3 -17   0    0.14    0.59
   3  17   1    0.44    0.56
  -3 -17  -1    0.14    0.63
  -3 -17  -2    0.88    0.62
   2  17  -4   -0.58    0.63
   2  17  -3   -0.24    0.60
  -2 -17   3   -0.27    0.63
   2  17  -2    1.50    0.62
  -2 -17   2    1.58    0.70
   2  17  -1    1.37    0.60
  -2 -17   1    1.04    0.62
   2  17   0    1.29    0.63
  -2 -17   0    1.11    0.63
   2  17   1    0.52    0.59
  -2 -17  -1    0.48    0.60
   2  17   2    1.40    0.64
  -2 -17  -2    0.81    0.56
   1  17  -4   -0.21    0.62
   1  17  -3    1.07    0.66
  -1 -17   3    0.61    0.62
   1  17  -2    0.28    0.59
  -1 -17   2   -0.62    0.59
   1  17  -1    0.90    0.60
  -1 -17   1    0.19    0.62
   1  17   0    0.33    0.58
  -1 -17   0    0.03    0.62
   1  17   1    1.06    0.61
  -1 -17  -1    1.08    0.61
   1  17   2    0.91    0.57
  -1 -17  -2    1.08    0.61
   0  17  -4   -0.09    0.62
   0  17  -3    0.57    0.65
   0 -17   3    1.07    0.69
   0  17  -2    0.28    0.59
   0 -17   2    0.27    0.59
   0  17  -1   -0.27    0.58
   0 -17   1   -0.47    0.61
   0  17   0   -0.15    0.53
   0 -17   0   -0.33    0.59
   0  17   1    0.21    0.55
   0 -17  -1    0.24    0.61
   0  17   2    0.62    0.55
   0 -17  -2    0.71    0.57
  -1  17  -4    0.69    0.63
  -1  17  -3   -0.69    0.61
   1 -17   3   -0.48    0.65
  -1  17  -2    0.83    0.60
   1 -17   2    0.57    0.63
  -1  17  -1    0.92    0.61
   1 -17   1    1.05    0.63
  -1  17   0    0.11    0.55
   1 -17   0   -0.20    0.55
  -1  17   1    0.95    0.58
   1 -17  -1   -0.10    0.54
  -1  17   2    0.29    0.55
   1 -17  -2   -0.52    0.57
  -2  17  -4   -0.74    0.68
  -2  17  -3   -0.21    0.60
   2 -17   3   -0.49    0.67
  -2  17  -2    0.31    0.59
   2 -17   2    0.40    0.63
  -2  17  -1    0.25    0.59
   2 -17   1    0.17    0.60
  -2  17   0    1.00    0.63
   2 -17   0    1.05    0.60
  -2  17   1    0.99    0.62
   2 -17  -1    0.69    0.58
  -3  17  -4   -0.68    0.74
  -3  17  -3   -0.64    0.65
   3 -17   3   -1.27    0.69
  -3  17  -2    0.70    0.64
   3 -17   2    0.72    0.68
  -3  17  -1    0.27    0.65
   3 -17   1    0.07    0.65
  -3  17   0   -0.36    0.59
   3 -17   0   -0.39    0.61
  -3  17   1    0.62    0.60
   3 -17  -1    0.10    0.56
  -4  17  -3    0.05    0.67
  -4  17  -2   -0.30    0.64
   4 -17   2    0.39    0.67
  -4  17  -1    0.20    0.67
   4 -17   1    0.16    0.64
   4 -17   0   -0.62    0.61
   4 -17  -1    2.30    0.69
   5 -17   2   -0.16    0.69
   5 -17   1    0.39    0.68
   5 -17   0    0.16    0.66
   6 -17   0    0.42    0.70
   3  18  -2    0.37    0.61
   3  18  -1   -0.14    0.60
  -3 -18   1    0.06    0.71
  -3 -18   0    0.40    0.70
  -3 -18  -1   -0.10    0.64
   2  18  -3   -0.91    0.74
   2  18  -2   -0.50    0.62
   2  18  -1   -0.09    0.64
  -2 -18   1    0.03    0.65
  -2 -18   0   -0.41    0.62
  -2 -18  -1   -0.03    0.64
   1  18  -3   -0.64    0.67
   1  18  -2    0.04    0.63
   1  18  -1    1.59    0.67
  -1 -18   1    1.99    0.75
   1  18   0    0.26    0.65
  -1 -18   0   -0.18    0.67
  -1 -18  -1    0.01    0.60
   0  18  -3   -0.44    0.62
   0  18  -2   -0.45    0.63
   0 -18   2   -0.51    0.64
   0  18  -1    0.10    0.62
   0 -18   1    0.18    0.65
   0 -18   0    1.75    0.68
   0 -18  -1   -0.06    0.65
  -1  18  -2   -0.07    0.66
   1 -18   2    0.34    0.66
  -1  18  -1    0.29    0.65
   1 -18   1   -0.31    0.59
   1 -18   0   -0.19    0.60
   1 -18  -1    2.43    0.72
  -2  18  -2   -0.30    0.68
   2 -18   2   -0.58    0.68
   2 -18   1   -0.11    0.68
   2 -18   0    0.00    0.59
   2 -18  -1   -0.55    0.63
   3 -18   1   -0.62    0.68
   3 -18   0    0.58    0.70
   0   0   0    0.00    0.00
;
_shelx_hkl_checksum     14069
_shelx_res_file
;
TITL  SIR92 run in space group P 21/c
    shelx.res
    created by SHELXL-2017/1 at 15:17:18 on 26-Nov-2018
CELL   0.71073   11.1952  14.0547   9.3050  90.000  96.446  90.000
ZERR 538976288    0.0018   0.0021   0.0012   0.000   0.006   0.000
LATT  1
SYMM -X, 0.50000+Y, 0.50000-Z
SFAC    C   H   N   O   CL  BR
UNIT    56  36   8   4   8   4
OMIT 1 0 0
OMIT 0 2 0
MERG    2
L.S.   10
ACTA
BOND   $H
CONF
TEMP     23.0
SIZE   0.30  0.20  0.20
FMAP   2
PLAN    25
WGHT    0.100000
FVAR       0.11763
BR1   6    0.453759   -0.171543    0.338922    11.00000    0.09220    0.06036 =
         0.11584    0.02478    0.01640    0.03132
CL1   5    0.242627    0.607279    0.125312    11.00000    0.10138    0.06084 =
         0.05887    0.00073   -0.00685   -0.01258
CL2   5    0.112876    0.772908   -0.055445    11.00000    0.11268    0.04821 =
         0.09332    0.00646    0.01748    0.01009
O1    4    0.271291    0.165905   -0.170618    11.00000    0.09390    0.05639 =
         0.03707   -0.00630    0.00267   -0.00152
N1    3    0.246237    0.253192    0.028848    11.00000    0.06248    0.04207 =
         0.03188    0.00047    0.00322   -0.00213
AFIX  43
H1N1  2    0.253851    0.257938    0.121571    11.00000   -1.20000
AFIX   0
N2    3    0.198812    0.327458   -0.058504    11.00000    0.05209    0.04727 =
         0.04303    0.00652    0.00096   -0.00244
C6    1    0.326799    0.093116    0.057638    11.00000    0.04179    0.04239 =
         0.04837   -0.00533    0.00819   -0.00636
C9    1    0.135847    0.487755   -0.079918    11.00000    0.04375    0.05201 =
         0.04679    0.00493    0.01241   -0.00148
C7    1    0.280069    0.173071   -0.036976    11.00000    0.04854    0.04592 =
         0.04076   -0.00069    0.00376   -0.01280
C5    1    0.371743    0.103300    0.201692    11.00000    0.06023    0.04046 =
         0.04113   -0.00703    0.00488   -0.00308
AFIX  43
H5    2    0.375456    0.163419    0.243713    11.00000   -1.20000
AFIX   0
C10   1    0.152378    0.581750   -0.032131    11.00000    0.05049    0.05186 =
         0.04431    0.00085    0.01274   -0.00344
C3    1    0.406701   -0.063348    0.223552    11.00000    0.04147    0.05193 =
         0.06621    0.00847    0.01256    0.01308
C4    1    0.411195    0.024876    0.283752    11.00000    0.06089    0.05010 =
         0.05005    0.00206    0.00385    0.00853
AFIX  43
H4    2    0.440892    0.032600    0.380460    11.00000   -1.20000
AFIX   0
C8    1    0.189614    0.407255    0.003680    11.00000    0.05886    0.04740 =
         0.04288    0.00233    0.00658   -0.00398
AFIX  43
H8    2    0.216763    0.414398    0.101258    11.00000   -1.20000
AFIX   0
C11   1    0.094975    0.656391   -0.112651    11.00000    0.06201    0.05257 =
         0.06014    0.00964    0.02466    0.00342
C12   1    0.022563    0.638674   -0.240199    11.00000    0.06769    0.06884 =
         0.06192    0.01874    0.00514    0.01708
AFIX  43
H12   2   -0.015996    0.688339   -0.292702    11.00000   -1.20000
AFIX   0
C14   1    0.063868    0.471590   -0.210313    11.00000    0.05750    0.06096 =
         0.04750   -0.00204    0.00415    0.00567
AFIX  43
H14   2    0.053241    0.409731   -0.244882    11.00000   -1.20000
AFIX   0
C1    1    0.326140    0.001726   -0.002280    11.00000    0.08452    0.05127 =
         0.05142   -0.01790   -0.00788    0.00041
AFIX  43
H1    2    0.299196   -0.006402   -0.099732    11.00000   -1.20000
AFIX   0
C13   1    0.008426    0.545605   -0.288477    11.00000    0.06875    0.07810 =
         0.05294    0.00197   -0.00407    0.01203
AFIX  43
H13   2   -0.039161    0.533003   -0.374844    11.00000   -1.20000
AFIX   0
C2    1    0.364260   -0.076135    0.079206    11.00000    0.07584    0.04334 =
         0.09278   -0.01678   -0.00363    0.00647
AFIX  43
H2    2    0.361649   -0.136545    0.038188    11.00000   -1.20000
AFIX   0
HKLF 4
REM   SIR92 run in space group P 21/c
REM R1 =  0.0511 for    1724 Fo > 4sig(Fo)  and  0.1284 for all    3363 data
REM    181 parameters refined using      0 restraints
END
WGHT      0.0648      0.3144
REM Highest difference peak  0.704,  deepest hole -0.630,  1-sigma level  0.067
Q1    1   0.5172 -0.1337  0.3181  11.00000  0.05    0.70
Q2    1   0.4383 -0.1990  0.2509  11.00000  0.05    0.53
Q3    1   0.1006  0.7397 -0.1268  11.00000  0.05    0.45
Q4    1   0.0992  0.7438  0.0061  11.00000  0.05    0.36
Q5    1   0.4541 -0.1786  0.3730  11.00000  0.05    0.35
Q6    1   0.4618  0.0679  0.3947  11.00000  0.05    0.32
Q7    1   0.4001 -0.1361  0.3535  11.00000  0.05    0.26
Q8    1   0.3809  0.0958  0.0405  11.00000  0.05    0.23
Q9    1   0.1342  0.8005 -0.0885  11.00000  0.05    0.23
Q10   1   0.0669  0.7929 -0.0396  11.00000  0.05    0.21
Q11   1   0.2623  0.5562  0.2008  11.00000  0.05    0.21
Q12   1   0.3383  0.0500  0.0189  11.00000  0.05    0.21
Q13   1   0.3392  0.0846  0.1074  11.00000  0.05    0.21
Q14   1   0.2777  0.1154  0.1565  11.00000  0.05    0.20
Q15   1   0.2248  0.1758  0.0194  11.00000  0.05    0.20
Q16   1   0.3432  0.1460  0.2663  11.00000  0.05    0.20
Q17   1   0.2650  0.6986  0.1141  11.00000  0.05    0.20
Q18   1   0.1868  0.3027 -0.1994  11.00000  0.05    0.19
Q19   1   0.2744  0.1836 -0.0903  11.00000  0.05    0.19
Q20   1   0.3582 -0.2422  0.3185  11.00000  0.05    0.19
Q21   1   0.2834  0.0974  0.0598  11.00000  0.05    0.19
Q22   1   0.2688  0.1169  0.0438  11.00000  0.05    0.19
Q23   1   0.3938  0.5908  0.1977  11.00000  0.05    0.18
Q24   1   0.3454 -0.0332  0.3066  11.00000  0.05    0.18
Q25   1   0.1974  0.3009 -0.0080  11.00000  0.05    0.17
;
_shelx_res_checksum     98578
data_1
_publ_section_title
;
Crystal structure, Hirshfeld surface analysis and frontier molecular orbital
analysis of
(<i>E</i>)-4-bromo-<i>N</i>'-(2,3-dichlorobenzylidene)benzohydrazide
;
loop_
    _publ_author_name
    _publ_author_footnote
    _publ_author_address
    'Palaniyappan Sivajeyanthi' ?
;
Department of Chemistry
Government Arts College (Autonomous)
Thanthonimalai
Karur- 639 005
Tamil Nadu, India
;
    'Muthaiah Jeevaraj' ?
;
Department of Chemistry
Government Arts College (Autonomous)
Thanthonimalai
Karur- 639 005
Tamil Nadu, India
;
    'Bellarmin Edison' ?
;
Department of Chemistry
Government Arts College (Autonomous)
Thanthonimalai
Karur- 639 005
Tamil Nadu, India
;
    'Kasthuri Balasubramani' ?
;
Department of Chemistry
Government Arts College (Autonomous)
Thanthonimalai
Karur- 639 005
Tamil Nadu, India
;
_publ_section_synopsis
;
The title Schiff base compound, has an <i>E</i> configuration with respect to
the C\\db N bond, and the benzene rings are inclined to each other by
15.7(2)\%. In the crystal, molecules are linked by N---H...O and C---H...O
hydrogen bonds, forming chains along [001] which enclose <i>R</i>^1^~2~(6)
loops.
;
