# Supplementary material for: Crystal structure, Hirshfeld surface analysis and frontier mol­ecular orbital analysis of (E)-4-bromo-N′-(2,3-di­chloro­benzyl­idene)benzohydrazide
Source: Acta Crystallogr E Crystallogr Commun. 2019 Feb 5;75(Pt 3):324–7. doi: 10.1107/S2056989019001816 (PMC6399702; doi:10.1107/S2056989019001816)
Supplement: Supplementary file 2 [file e-75-00324-Isup2.hkl]

data_I                                                                          
_shelx_title '  SIR92 run in space group P 21/c'                                
_shelx_refln_list_code          4                                               
_shelx_F_calc_maximum      260.93                                               
_exptl_crystal_F_000       736.00                                               
_reflns_d_resolution_high  0.7508                                               
                                                                                
loop_                                                                           
 _space_group_symop_operation_xyz                                               
 'x, y, z'                                                                      
 '-x, y+1/2, -z+1/2'                                                            
 '-x, -y, -z'                                                                   
 'x, -y-1/2, z-1/2'                                                             
                                                                                
_cell_length_a    11.1952                                                       
_cell_length_b    14.0547                                                       
_cell_length_c     9.3050                                                       
_cell_angle_alpha  90.000                                                       
_cell_angle_beta   96.446                                                       
_cell_angle_gamma  90.000                                                       
                                                                                
_shelx_F_squared_multiplier     1.000                                           
                                                                                
loop_                                                                           
 _refln_index_h                                                                 
 _refln_index_k                                                                 
 _refln_index_l                                                                 
 _refln_F_squared_calc                                                          
 _refln_F_squared_meas                                                          
 _refln_F_squared_sigma                                                         
 _refln_observed_status                                                         
   2   0   0        121.43        126.09         4.59 o                         
   3   0   0       1618.95       1832.10        32.34 o                         
   4   0   0        767.96        735.38        16.79 o                         
   5   0   0          4.04         21.83        16.22 o                         
   6   0   0       1763.24       1681.32        38.51 o                         
   7   0   0        759.68        735.64        24.27 o                         
   8   0   0         12.63          8.02        15.02 o                         
   9   0   0        766.95        849.21        57.82 o                         
  10   0   0        246.90        261.63        38.30 o                         
  11   0   0        103.11        153.22        39.03 o                         
  12   0   0         11.60        -14.45        38.30 o                         
  13   0   0          6.59          5.78        44.81 o                         
  14   0   0          5.99         10.84        47.70 o                         
   2   1   0        556.50        655.10        17.40 o                         
   3   1   0      28433.44      30307.03       403.17 o                         
   4   1   0       3682.88       3607.62        47.00 o                         
   5   1   0       2258.33       2285.06        31.74 o                         
   6   1   0       4368.16       4301.55        57.03 o                         
   7   1   0        166.27        136.20         8.86 o                         
   8   1   0        897.77        857.45        25.47 o                         
   9   1   0        333.19        290.68        31.80 o                         
  10   1   0         67.14         67.79        22.93 o                         
  11   1   0          0.20          2.17        24.02 o                         
  12   1   0          2.35         22.72        27.07 o                         
  13   1   0          0.71        -11.25        29.87 o                         
  14   1   0         37.98         65.55        34.74 o                         
   1   2   0        234.20        138.90         4.20 o                         
   2   2   0         64.14         67.06         3.66 o                         
   3   2   0       6639.71       7253.77        98.52 o                         
   4   2   0       1494.00       1582.81        25.05 o                         
   5   2   0       1683.38       1748.01        25.75 o                         
   6   2   0       1327.23       1377.11        22.44 o                         
   7   2   0        117.28        111.80         9.87 o                         
   8   2   0          9.43          3.19        11.02 o                         
   9   2   0        382.43        344.17        44.15 o                         
  10   2   0         28.56         16.26        21.46 o                         
  11   2   0        272.28        272.82        43.36 o                         
  12   2   0         74.53         96.10        28.84 o                         
  13   2   0          3.45         10.52        30.92 o                         
  14   2   0          9.48         13.35        33.72 o                         
   1   3   0        515.63        490.15         8.79 o                         
   2   3   0        712.89        726.42        12.66 o                         
   3   3   0       8225.60       8759.89       118.87 o                         
   4   3   0        211.81        231.18         9.09 o                         
   5   3   0       1500.62       1455.77        24.91 o                         
   6   3   0        472.15        539.89        15.27 o                         
   7   3   0        312.89        358.09        16.44 o                         
   8   3   0        128.66        176.85        15.02 o                         
   9   3   0        453.96        433.07        29.09 o                         
  10   3   0         11.24        -33.90        35.42 o                         
  11   3   0         17.19         48.36        26.14 o                         
  12   3   0         28.19         24.83        26.56 o                         
  13   3   0         26.50         40.98        30.25 o                         
  14   3   0          4.72         44.81        52.76 o                         
   0   4   0       3858.24       3618.18        70.52 o                         
   1   4   0       4485.82       5104.53        69.67 o                         
   2   4   0        428.07        405.02         8.37 o                         
   3   4   0         80.49         62.25         5.40 o                         
   4   4   0       4235.42       4446.75        63.31 o                         
   5   4   0        416.05        443.77        13.50 o                         
   6   4   0        163.58        156.06         9.54 o                         
   7   4   0        251.84        206.41        12.08 o                         
   8   4   0         13.96         -1.66        11.78 o                         
   9   4   0          0.95        -23.31        23.31 o                         
  10   4   0         35.98        -13.28        43.50 o                         
  11   4   0        138.34         65.52        73.31 o                         
  12   4   0         19.94         17.66        26.74 o                         
  13   4   0         11.40          9.22        30.84 o                         
  14   4   0         10.19         26.02        49.87 o                         
   1   5   0         27.26         45.84         4.25 o                         
   2   5   0        981.41       1114.89        18.66 o                         
   3   5   0       1486.05       1540.93        23.37 o                         
   4   5   0       1923.83       1968.32        31.50 o                         
   5   5   0       4925.18       5105.88        91.66 o                         
   6   5   0        446.09        436.69        16.91 o                         
   7   5   0       1176.32       1168.19        45.38 o                         
   8   5   0        776.44        764.17        35.71 o                         
   9   5   0        276.38        215.97        21.88 o                         
  10   5   0          2.66        -13.67        19.34 o                         
  11   5   0         29.42          4.57        43.89 o                         
  12   5   0         13.57         30.61        28.79 o                         
  13   5   0          1.87         22.60        53.12 o                         
  14   5   0          9.72         36.26        40.35 o                         
   0   6   0       2749.67       2515.33        51.74 o                         
   1   6   0       5843.53       5905.58        81.17 o                         
   2   6   0       7029.48       6881.16        94.60 o                         
   3   6   0       1127.87       1089.65        20.01 o                         
   4   6   0       1754.87       1797.08        28.08 o                         
   5   6   0        492.82        542.99        16.27 o                         
   6   6   0          0.14          1.81        12.83 o                         
   7   6   0        585.91        651.75        30.98 o                         
   8   6   0       1119.46       1118.22        54.89 o                         
   9   6   0        127.64        141.04        20.41 o                         
  10   6   0         43.51         25.96        20.54 o                         
  11   6   0        165.58        136.09        25.44 o                         
  12   6   0        163.79        160.28        54.14 o                         
  13   6   0          1.92          2.15        28.43 o                         
  14   6   0          4.43         49.87        53.48 o                         
   1   7   0        952.04       1077.86        21.19 o                         
   2   7   0       4542.11       5038.72        70.91 o                         
   3   7   0       3783.51       3502.94        51.57 o                         
   4   7   0       2546.07       2472.99        39.13 o                         
   5   7   0        550.07        572.75        20.04 o                         
   6   7   0        690.57        735.46        26.55 o                         
   7   7   0       1638.46       1706.41        41.05 o                         
   8   7   0        421.05        456.98        28.44 o                         
   9   7   0         18.16         31.31        16.62 o                         
  10   7   0          0.10         19.89        17.94 o                         
  11   7   0          3.40         -3.70        20.74 o                         
  12   7   0         15.52         -0.81        23.34 o                         
  13   7   0          0.76         14.45        45.53 o                         
   0   8   0        470.67        463.33        20.11 o                         
   1   8   0       3206.44       3396.03        49.66 o                         
   2   8   0       1996.88       1865.85        30.42 o                         
   3   8   0        278.75        297.72        12.73 o                         
   4   8   0          2.00          0.80         8.72 o                         
   5   8   0        340.46        359.81        19.09 o                         
   6   8   0         12.87         15.25        11.80 o                         
   7   8   0        534.33        618.12        42.51 o                         
   8   8   0        699.12        790.13        36.93 o                         
   9   8   0         11.96         39.53        16.88 o                         
  10   8   0         22.13         48.05        18.95 o                         
  11   8   0        116.30        118.54        25.62 o                         
  12   8   0         19.02         25.99        26.32 o                         
  13   8   0          1.96         66.49        49.87 o                         
   1   9   0        309.92        272.33        12.46 o                         
   2   9   0        542.38        604.07        18.49 o                         
   3   9   0        278.86        296.18        17.11 o                         
   4   9   0        573.96        608.55        22.11 o                         
   5   9   0        281.35        309.41        20.05 o                         
   6   9   0         70.26         81.14        18.86 o                         
   7   9   0         98.96        128.63        21.28 o                         
   8   9   0        156.91        167.17        17.67 o                         
   9   9   0          4.19         16.56        23.84 o                         
  10   9   0         24.83         42.74        22.77 o                         
  11   9   0        149.58        158.45        26.48 o                         
  12   9   0          4.83         40.48        28.01 o                         
   0  10   0          4.13         19.48        15.02 o                         
   1  10   0          4.50         10.73         9.24 o                         
   2  10   0       1475.03       1453.67        33.30 o                         
   3  10   0        107.91        101.01        15.02 o                         
   4  10   0        361.34        327.18        31.23 o                         
   5  10   0        201.48        230.79        21.69 o                         
   6  10   0          2.32         18.14        17.33 o                         
   7  10   0          7.50         25.95        18.71 o                         
   8  10   0          9.56         16.95        19.96 o                         
   9  10   0          9.22         12.80        20.19 o                         
  10  10   0         27.98         40.87        23.63 o                         
  11  10   0         23.91         34.87        25.06 o                         
  12  10   0          2.62         76.61        41.92 o                         
   1  11   0         51.68         48.68        12.33 o                         
   2  11   0        194.75        210.90        15.43 o                         
   3  11   0       3487.55       3447.30        75.77 o                         
   4  11   0        153.39        131.12        17.90 o                         
   5  11   0          4.52         25.87        17.28 o                         
   6  11   0        173.75        164.53        21.40 o                         
   7  11   0        349.29        358.89        26.80 o                         
   8  11   0         90.76         79.96        24.76 o                         
   9  11   0         25.33         35.97        22.91 o                         
  10  11   0         53.53         82.12        25.52 o                         
  11  11   0         24.81         29.09        25.50 o                         
   0  12   0       3419.74       3337.07        76.08 o                         
   1  12   0       1244.50       1146.58        31.77 o                         
   2  12   0         13.43         16.49        13.44 o                         
   3  12   0        349.77        323.54        19.30 o                         
   4  12   0         95.12         81.69        17.64 o                         
   5  12   0        177.64        158.17        20.79 o                         
   6  12   0          8.46         15.94        19.06 o                         
   7  12   0          7.39         27.33        21.73 o                         
   8  12   0         62.76        102.45        32.84 o                         
   9  12   0         18.83         30.36        38.16 o                         
  10  12   0         65.84         62.94        25.75 o                         
  11  12   0         67.91        117.80        45.53 o                         
   1  13   0        237.12        205.27        14.81 o                         
   2  13   0        173.00        174.92        17.49 o                         
   3  13   0        176.08        214.82        18.53 o                         
   4  13   0        396.11        487.01        30.31 o                         
   5  13   0        504.79        477.14        31.85 o                         
   6  13   0        383.44        357.76        26.71 o                         
   7  13   0        135.40        166.26        25.60 o                         
   8  13   0        158.78        181.45        28.02 o                         
   9  13   0         47.04         72.78        26.26 o                         
  10  13   0          6.11         31.08        42.64 o                         
   0  14   0        829.44        797.30        43.36 o                         
   1  14   0        401.73        378.01        19.37 o                         
   2  14   0          9.83          6.00        14.95 o                         
   3  14   0         39.74         33.22        17.28 o                         
   4  14   0        475.57        452.25        25.62 o                         
   5  14   0         73.25         86.10        21.99 o                         
   6  14   0        275.15        296.50        28.36 o                         
   7  14   0         25.52         54.60        25.66 o                         
   8  14   0         76.35        101.46        27.91 o                         
   9  14   0         49.85         60.45        29.66 o                         
   1  15   0          1.00         -7.51        17.58 o                         
   2  15   0        163.78        137.60        19.57 o                         
   3  15   0         27.93         10.43        17.21 o                         
   4  15   0        133.37        116.80        20.50 o                         
   5  15   0         98.26         81.69        20.73 o                         
   6  15   0          1.49          8.20        30.26 o                         
   7  15   0         18.54         42.27        25.64 o                         
   8  15   0          1.49          6.25        27.89 o                         
   0  16   0        131.33         79.96        27.82 o                         
   1  16   0         23.70         28.94        19.67 o                         
   2  16   0          7.02          2.65        19.34 o                         
   3  16   0         39.94         48.98        20.86 o                         
   4  16   0          1.46        -12.46        20.58 o                         
   5  16   0        125.28         97.88        22.92 o                         
   6  16   0         42.37         39.57        25.02 o                         
   7  16   0         29.26         27.34        27.90 o                         
   1  17   0         17.81          4.70        20.70 o                         
   2  17   0         88.63         80.35        22.48 o                         
   3  17   0          2.80        -11.45        21.09 o                         
   4  17   0          8.16          6.90        26.00 o                         
   5  17   0         67.27         74.87        30.05 o                         
   6  17   0        100.02         30.35        50.59 o                         
   0  18   0        209.29        126.48        49.15 o                         
   1  18   0         25.49         -2.85        26.62 o                         
   2  18   0          5.51        -14.45        30.89 o                         
   3  18   0         57.07         35.41        35.77 o                         
 -13   1   1          5.53         19.10        27.85 o                         
 -12   1   1          1.00         -5.06        23.51 o                         
 -11   1   1          2.72         -5.81        22.19 o                         
 -10   1   1         56.80         57.86        19.91 o                         
  -9   1   1          4.15         18.05        11.44 o                         
  -8   1   1          2.50         10.10         9.24 o                         
  -7   1   1        288.12        280.97        17.33 o                         
  -6   1   1        206.12        215.44         8.94 o                         
  -5   1   1        140.76        145.65         6.47 o                         
  -4   1   1       3082.97       2940.81        38.57 o                         
  -3   1   1      68083.85      67554.95       861.91 o                         
  -2   1   1       2935.79       3087.02        57.07 o                         
  -1   1   1          9.19          7.64         1.14 o                         
   0   1   1       3419.24       1921.86       129.26 o                         
   1   1   1       4973.47       4687.61       154.66 o                         
   2   1   1       1878.22       1877.29        26.84 o                         
   3   1   1        447.28        437.82         9.37 o                         
   4   1   1         18.80         21.28         4.35 o                         
   5   1   1        867.40        916.66        16.11 o                         
   6   1   1        354.22        363.05        12.49 o                         
   7   1   1        695.78        738.14        19.98 o                         
   8   1   1          4.34        -16.56        16.56 o                         
   9   1   1          2.89        -19.75        19.75 o                         
  10   1   1         58.11         46.15        23.76 o                         
  11   1   1         14.06         12.37        36.86 o                         
  12   1   1         14.77          3.67        29.63 o                         
  13   1   1          3.86         22.48        33.40 o                         
  14   1   1          0.00         17.95        37.03 o                         
 -14   2   1          5.53         36.86        72.27 o                         
 -13   2   1         16.91         20.71        28.33 o                         
 -12   2   1         57.03         58.42        25.77 o                         
 -11   2   1         23.06          4.02        22.23 o                         
 -10   2   1         40.20         28.90        27.83 o                         
  -9   2   1        735.46        736.84        29.24 o                         
  -8   2   1        486.59        460.94        18.54 o                         
  -7   2   1       1547.67       1422.26        28.64 o                         
  -6   2   1       1789.97       1826.49        27.26 o                         
  -5   2   1       1939.98       1818.70        26.30 o                         
  -4   2   1       1319.50       1507.58        23.81 o                         
  -3   2   1        755.71        752.83        12.66 o                         
  -2   2   1       4783.57       5032.39       125.27 o                         
  -1   2   1         45.31         38.20         2.28 o                         
   0   2   1       7508.40       6832.98       135.37 o                         
   1   2   1      11830.02      11899.03       158.43 o                         
   2   2   1      23860.73      24427.60       356.74 o                         
   3   2   1        195.54        190.84         7.56 o                         
   4   2   1        815.77        748.94        14.87 o                         
   5   2   1       4089.47       4064.31        58.43 o                         
   6   2   1       2615.83       2645.05        37.73 o                         
   7   2   1        696.78        744.14        21.34 o                         
   8   2   1         80.92         64.46        16.23 o                         
   9   2   1         31.62         24.42        21.45 o                         
  10   2   1          5.53          6.52        22.93 o                         
  11   2   1        326.23        328.52        33.47 o                         
  12   2   1          1.59         19.51        29.64 o                         
  13   2   1          0.34         30.35        34.42 o                         
  14   2   1         21.60         35.07        38.24 o                         
 -14   3   1         85.72        130.09        72.27 o                         
 -13   3   1         21.50         65.68        34.80 o                         
 -12   3   1         52.86         76.68        35.05 o                         
 -11   3   1         12.19         19.84        22.12 o                         
 -10   3   1          0.53         12.26        19.85 o                         
  -9   3   1         80.14        102.38        21.18 o                         
  -8   3   1         73.78         65.73        11.77 o                         
  -7   3   1       3952.12       3773.85        71.53 o                         
  -6   3   1       1185.03       1158.30        20.10 o                         
  -5   3   1        141.73        152.24         7.57 o                         
  -4   3   1       9167.63       9293.58       122.99 o                         
  -3   3   1       9940.66       9961.33       127.58 o                         
  -2   3   1       5742.11       5761.78        70.96 o                         
  -1   3   1       1620.37       1629.86        21.05 o                         
   0   3   1       3746.47       3750.91        50.41 o                         
   1   3   1       6371.99       6197.41        79.49 o                         
   2   3   1         57.95         56.44         4.30 o                         
   3   3   1       1296.69       1311.96        21.52 o                         
   4   3   1        460.15        494.17        15.26 o                         
   5   3   1       2866.29       2852.09        43.18 o                         
   6   3   1        778.77        723.69        17.96 o                         
   7   3   1        911.82        889.49        26.36 o                         
   8   3   1       2361.27       2384.42       120.81 o                         
   9   3   1        749.59        726.52        65.03 o                         
  10   3   1         67.77         83.14        25.71 o                         
  11   3   1        122.20        130.16        49.51 o                         
  12   3   1         29.88         48.83        30.40 o                         
  13   3   1          0.95         41.16        33.96 o                         
  14   3   1          1.89         30.14        37.72 o                         
 -14   4   1          0.03         -3.61        66.49 o                         
 -13   4   1          0.96         21.08        52.04 o                         
 -12   4   1          0.39          5.15        22.49 o                         
 -11   4   1        140.28        160.22        35.83 o                         
 -10   4   1        924.89        865.46        78.27 o                         
  -9   4   1        197.46        166.26        23.50 o                         
  -8   4   1        449.45        479.98        19.28 o                         
  -7   4   1        859.24        853.06        25.68 o                         
  -6   4   1       2347.10       2578.06        44.85 o                         
  -5   4   1        383.04        377.03        11.49 o                         
  -4   4   1        350.07        348.61        10.03 o                         
  -3   4   1         12.62         12.40         4.53 o                         
  -2   4   1        611.50        558.68         9.40 o                         
  -1   4   1       6047.92       6472.12        92.75 o                         
   0   4   1      12430.45      12783.92       162.19 o                         
   1   4   1       5787.13       6145.56        79.62 o                         
   2   4   1       9253.70       9550.66       129.12 o                         
   3   4   1       3712.34       3962.16        56.37 o                         
   4   4   1       3537.30       3709.89        55.00 o                         
   5   4   1       4001.23       4472.78        80.70 o                         
   6   4   1         39.31         37.10         8.78 o                         
   7   4   1          1.41         -7.38        11.15 o                         
   8   4   1        282.42        300.23        34.99 o                         
   9   4   1         87.95         42.76        34.55 o                         
  10   4   1         95.88         89.46        44.84 o                         
  11   4   1         55.76         72.64        29.12 o                         
  12   4   1        110.77         97.26        32.09 o                         
  13   4   1         34.08         36.99        32.60 o                         
  14   4   1          5.05         23.81        52.40 o                         
 -14   5   1          0.49         50.59        66.49 o                         
 -13   5   1         22.29         40.74        33.69 o                         
 -12   5   1         17.59         19.27        22.52 o                         
 -11   5   1         73.24         75.59        20.45 o                         
 -10   5   1         92.08         84.56        17.82 o                         
  -9   5   1         74.73         70.60        15.40 o                         
  -8   5   1         30.64         23.28        10.59 o                         
  -7   5   1        121.26        147.72        10.62 o                         
  -6   5   1        791.85        828.69        22.40 o                         
  -5   5   1       1651.50       1703.63        27.00 o                         
  -4   5   1       1555.72       1544.07        24.19 o                         
  -3   5   1         72.04         69.25         4.98 o                         
  -2   5   1       4518.01       4288.46        56.53 o                         
  -1   5   1       6277.97       6247.99        77.07 o                         
   0   5   1        678.16        699.77        11.92 o                         
   1   5   1       1015.48       1062.72        17.64 o                         
   2   5   1       2626.43       2808.54        41.85 o                         
   3   5   1        497.14        555.31        13.60 o                         
   4   5   1       4656.26       5150.13        86.62 o                         
   5   5   1       4697.70       4809.42        89.15 o                         
   6   5   1        187.26        199.43        11.21 o                         
   7   5   1         75.49         61.42        16.09 o                         
   8   5   1        649.37        632.49        47.38 o                         
   9   5   1         57.90         36.79        19.29 o                         
  10   5   1          2.22        -26.44        26.44 o                         
  11   5   1         48.02        -11.20        44.03 o                         
  12   5   1          8.83         32.55        31.12 o                         
  13   5   1          3.08         41.49        45.89 o                         
  14   5   1          1.20         36.90        38.05 o                         
 -13   6   1          1.67        -28.42        62.57 o                         
 -12   6   1         28.99         13.22        25.87 o                         
 -11   6   1          1.10          1.66        18.80 o                         
 -10   6   1         68.96         93.31        18.35 o                         
  -9   6   1          0.49         17.44        15.57 o                         
  -8   6   1         77.54         85.22        12.16 o                         
  -7   6   1        605.37        670.68        31.03 o                         
  -6   6   1         35.03         47.60        10.98 o                         
  -5   6   1        703.68        674.01        15.76 o                         
  -4   6   1         19.56         27.36         5.93 o                         
  -3   6   1          7.33         12.45         5.43 o                         
  -2   6   1       2257.01       2390.30        33.29 o                         
  -1   6   1       6104.32       6363.62        90.11 o                         
   0   6   1        482.57        417.52         9.67 o                         
   1   6   1        177.24        179.84        12.16 o                         
   2   6   1        150.43        154.58         7.54 o                         
   3   6   1        191.31        254.51         8.95 o                         
   4   6   1        544.55        505.99        16.20 o                         
   5   6   1        481.18        525.65        16.43 o                         
   6   6   1        258.89        234.80        14.63 o                         
   7   6   1         49.47         60.79        16.62 o                         
   8   6   1         64.76         58.61        18.63 o                         
   9   6   1        231.60        212.20        22.63 o                         
  10   6   1          2.47        -21.58        21.58 o                         
  11   6   1         25.90          1.40        24.88 o                         
  12   6   1          4.19         -2.04        31.80 o                         
  13   6   1          6.22         16.62        49.15 o                         
 -12   7   1          9.14         23.51        27.58 o                         
 -11   7   1         19.56         45.10        19.70 o                         
 -10   7   1         34.60         54.03        17.89 o                         
  -9   7   1          1.24         33.13        15.72 o                         
  -8   7   1        595.23        590.59        45.06 o                         
  -7   7   1        264.94        243.90        15.58 o                         
  -6   7   1        141.13        129.39        15.46 o                         
  -5   7   1        912.82        831.45        27.96 o                         
  -4   7   1        317.59        391.27        12.87 o                         
  -3   7   1       1673.65       1528.30        25.87 o                         
  -2   7   1         65.95         68.03         5.71 o                         
  -1   7   1         37.89         48.25         5.65 o                         
   0   7   1       1707.95       1628.14        24.45 o                         
   1   7   1         47.77         53.77         4.76 o                         
   2   7   1       3355.96       3586.86        52.20 o                         
   3   7   1          5.08         -0.47         6.68 o                         
   4   7   1        482.43        476.71        18.25 o                         
   5   7   1         36.17         35.16        10.02 o                         
   6   7   1        345.13        364.37        22.70 o                         
   7   7   1         14.81         19.11        20.20 o                         
   8   7   1          4.05         17.44        17.74 o                         
   9   7   1        343.90        360.53        26.85 o                         
  10   7   1          9.91         14.27        22.25 o                         
  11   7   1         35.02         33.70        25.84 o                         
  12   7   1         18.64         -6.22        35.71 o                         
  13   7   1          0.68         -0.63        58.54 o                         
 -12   8   1          3.10         20.97        44.45 o                         
 -11   8   1        349.47        276.29        25.74 o                         
 -10   8   1        210.28        197.30        21.07 o                         
  -9   8   1        185.27        205.62        22.01 o                         
  -8   8   1         34.35         46.66        15.17 o                         
  -7   8   1         50.19         59.55        14.23 o                         
  -6   8   1        702.27        682.87        21.89 o                         
  -5   8   1         39.27         30.54         9.05 o                         
  -4   8   1        745.71        684.88        19.15 o                         
  -3   8   1        451.45        401.23        13.65 o                         
  -2   8   1        636.64        589.86        14.96 o                         
  -1   8   1        169.33        172.19         7.70 o                         
   0   8   1       5010.09       4826.94        64.60 o                         
   1   8   1       1120.65       1108.61        20.78 o                         
   2   8   1         54.75         67.70         7.69 o                         
   3   8   1       2326.37       2203.71        39.44 o                         
   4   8   1       1461.98       1303.99        28.24 o                         
   5   8   1        993.65        960.17        33.15 o                         
   6   8   1        637.18        664.93        46.84 o                         
   7   8   1          1.72          5.78        23.00 o                         
   8   8   1        345.29        370.54        57.70 o                         
   9   8   1         85.45         87.41        21.69 o                         
  10   8   1          2.20         27.92        23.62 o                         
  11   8   1          1.10         22.58        24.50 o                         
  12   8   1         77.74         46.76        30.20 o                         
  13   8   1         14.73         21.81        69.38 o                         
 -12   9   1         13.09         63.60        42.64 o                         
 -11   9   1         15.00         42.10        23.84 o                         
 -10   9   1          1.06          4.40        26.56 o                         
  -9   9   1         83.34        119.06        38.28 o                         
  -8   9   1         28.67         29.69        15.41 o                         
  -7   9   1        196.31        187.53        34.11 o                         
  -6   9   1        883.16        876.69        26.78 o                         
  -5   9   1       3338.43       3107.29        59.73 o                         
  -4   9   1        237.21        239.27        13.78 o                         
  -3   9   1       2940.87       2940.48        49.53 o                         
  -2   9   1       2442.74       2440.40        46.87 o                         
  -1   9   1       1382.53       1419.00        23.76 o                         
   0   9   1       1252.32       1197.32        21.06 o                         
   1   9   1        162.86        164.63         9.42 o                         
   2   9   1       1310.90       1188.82        25.95 o                         
   3   9   1         46.94         59.84        11.92 o                         
   4   9   1       3525.49       3561.20        77.88 o                         
   5   9   1        478.70        458.14        32.38 o                         
   6   9   1        149.94        178.83        20.00 o                         
   7   9   1        150.18        177.60        15.86 o                         
   8   9   1        864.14        975.64        38.49 o                         
   9   9   1        449.92        489.50        98.41 o                         
  10   9   1          4.55         37.54        23.41 o                         
  11   9   1         21.15         19.09        25.48 o                         
  12   9   1          5.70          4.51        28.83 o                         
 -12  10   1          8.63         88.90        41.92 o                         
 -11  10   1          4.98         31.71        30.38 o                         
 -10  10   1         65.56         74.84        22.69 o                         
  -9  10   1        180.11        186.44        22.74 o                         
  -8  10   1         83.92        126.98        20.38 o                         
  -7  10   1        155.86        174.47        25.11 o                         
  -6  10   1       3641.90       3730.57        83.26 o                         
  -5  10   1         39.93         59.55        15.99 o                         
  -4  10   1          6.96         14.32        11.52 o                         
  -3  10   1        124.46        126.23        12.62 o                         
  -2  10   1       1041.80        975.63        21.96 o                         
  -1  10   1        323.77        288.52        10.87 o                         
   0  10   1       5123.04       4906.87        72.47 o                         
   1  10   1       3480.38       3338.16        55.64 o                         
   2  10   1        267.02        253.86        17.22 o                         
   3  10   1       3228.72       3036.20        67.59 o                         
   4  10   1         24.14         35.69        15.85 o                         
   5  10   1        245.17        247.99        21.40 o                         
   6  10   1        271.92        260.56        22.38 o                         
   7  10   1         91.26         94.93        20.85 o                         
   8  10   1         59.28         51.17        21.32 o                         
   9  10   1          3.02         21.55        22.54 o                         
  10  10   1        103.92        108.17        25.02 o                         
  11  10   1         30.38         35.98        25.89 o                         
  12  10   1         21.75         36.70        33.40 o                         
 -11  11   1         21.88         46.25        36.14 o                         
 -10  11   1         10.29         34.00        24.07 o                         
  -9  11   1         52.41         68.41        22.63 o                         
  -8  11   1         75.05         79.50        22.16 o                         
  -7  11   1          3.41         21.13        22.87 o                         
  -6  11   1         41.56         66.39        18.21 o                         
  -5  11   1          4.99          6.84        16.67 o                         
  -4  11   1        187.63        207.13        18.77 o                         
  -3  11   1       4141.29       4112.45        87.71 o                         
  -2  11   1        579.00        622.53        21.62 o                         
  -1  11   1          9.81         19.02         7.54 o                         
   0  11   1       1051.41        975.10        23.86 o                         
   1  11   1        525.53        510.37        22.34 o                         
   2  11   1          6.32          4.64        13.67 o                         
   3  11   1         32.79         63.89        15.76 o                         
   4  11   1       1007.02       1059.86        37.37 o                         
   5  11   1         75.00         87.54        18.89 o                         
   6  11   1        590.36        641.06        36.29 o                         
   7  11   1        298.43        351.01        27.34 o                         
   8  11   1        126.80        157.92        25.44 o                         
   9  11   1         49.20         55.06        23.36 o                         
  10  11   1          0.25         12.00        25.51 o                         
  11  11   1          1.22         38.85        28.13 o                         
 -11  12   1          1.72         25.30        39.03 o                         
 -10  12   1          1.02         66.15        31.08 o                         
  -9  12   1        116.44        150.51        26.16 o                         
  -8  12   1        152.12        205.21        24.98 o                         
  -7  12   1          1.82         19.63        20.80 o                         
  -6  12   1         78.54        100.84        20.54 o                         
  -5  12   1          8.99          1.89        16.73 o                         
  -4  12   1          6.25         17.16        16.04 o                         
  -3  12   1          9.74         28.73        12.90 o                         
  -2  12   1         47.53         44.43        12.55 o                         
  -1  12   1        263.25        254.77        14.80 o                         
   0  12   1        193.52        205.00        13.10 o                         
   1  12   1        659.59        724.53        26.69 o                         
   2  12   1        165.02        176.27        15.90 o                         
   3  12   1        196.68        170.82        19.00 o                         
   4  12   1         84.42         64.01        18.63 o                         
   5  12   1         90.84         88.50        20.71 o                         
   6  12   1         27.77         51.38        21.05 o                         
   7  12   1        458.20        526.55        55.44 o                         
   8  12   1         83.38        121.81        25.69 o                         
   9  12   1         42.61         41.52        25.65 o                         
  10  12   1         64.50         81.71        27.57 o                         
  11  12   1         56.04         25.81        51.31 o                         
 -10  13   1          9.54         41.92        38.30 o                         
  -9  13   1        160.31        179.21        33.94 o                         
  -8  13   1         35.18         38.93        26.43 o                         
  -7  13   1         10.14          6.73        21.34 o                         
  -6  13   1         65.81         46.97        23.51 o                         
  -5  13   1          0.58          8.23        19.13 o                         
  -4  13   1        102.63         77.70        15.84 o                         
  -3  13   1          0.28         -5.23        13.97 o                         
  -2  13   1         54.24         36.65        13.26 o                         
  -1  13   1         33.47         38.58        12.42 o                         
   0  13   1        176.87        186.58        12.95 o                         
   1  13   1         12.61         20.54        14.62 o                         
   2  13   1        131.24        132.03        16.48 o                         
   3  13   1        302.29        264.43        19.02 o                         
   4  13   1         66.80         79.28        20.06 o                         
   5  13   1          7.83         -7.09        20.88 o                         
   6  13   1         95.77        112.62        23.26 o                         
   7  13   1          8.32         37.03        24.68 o                         
   8  13   1         42.19         67.05        25.72 o                         
   9  13   1          4.37         30.73        26.87 o                         
  10  13   1         24.70         30.21        27.85 o                         
  -9  14   1         18.18         32.52        41.20 o                         
  -8  14   1          2.96         53.71        31.95 o                         
  -7  14   1         19.56          8.11        21.93 o                         
  -6  14   1          2.43          7.06        20.03 o                         
  -5  14   1          3.61         -8.32        18.86 o                         
  -4  14   1        196.28        162.69        18.11 o                         
  -3  14   1        148.30        112.82        16.54 o                         
  -2  14   1        162.10        173.26        16.61 o                         
  -1  14   1        229.93        223.29        18.88 o                         
   0  14   1          4.00          6.06        15.61 o                         
   1  14   1         51.40         51.58        16.32 o                         
   2  14   1        361.92        349.46        25.35 o                         
   3  14   1         65.46         71.58        18.22 o                         
   4  14   1        155.11        148.54        19.53 o                         
   5  14   1        271.91        250.98        26.82 o                         
   6  14   1        159.38        143.99        26.71 o                         
   7  14   1        194.68        223.22        28.87 o                         
   8  14   1          2.46         16.86        25.82 o                         
   9  14   1          9.61          7.72        41.11 o                         
  -8  15   1         25.16         40.88        37.21 o                         
  -7  15   1        244.76        221.01        32.13 o                         
  -6  15   1         37.35         30.21        22.31 o                         
  -5  15   1          6.09        -10.31        18.60 o                         
  -4  15   1        415.53        399.43        23.16 o                         
  -3  15   1        357.81        306.24        20.08 o                         
  -2  15   1        107.76        103.97        19.09 o                         
  -1  15   1        111.70        112.28        18.27 o                         
   0  15   1         79.45         64.56        17.99 o                         
   1  15   1        258.22        232.41        20.68 o                         
   2  15   1         30.92         39.90        18.54 o                         
   3  15   1         35.90         28.67        19.01 o                         
   4  15   1          2.18          5.36        19.05 o                         
   5  15   1        161.71        131.42        25.87 o                         
   6  15   1         36.95         29.68        26.56 o                         
   7  15   1         66.32         85.34        31.53 o                         
   8  15   1        141.99        158.03        38.90 o                         
  -7  16   1         87.92         98.86        38.64 o                         
  -6  16   1         24.65         31.48        28.15 o                         
  -5  16   1         32.70         31.13        20.99 o                         
  -4  16   1          0.16        -19.54        19.54 o                         
  -3  16   1         58.74         43.20        20.77 o                         
  -2  16   1          0.83        -10.75        19.09 o                         
  -1  16   1         60.36         24.80        19.33 o                         
   0  16   1         30.68         13.93        18.51 o                         
   1  16   1        269.67        251.38        22.93 o                         
   2  16   1        610.17        629.31        35.28 o                         
   3  16   1         36.12         32.63        20.10 o                         
   4  16   1         92.02         74.54        22.51 o                         
   5  16   1        129.48        138.65        35.57 o                         
   6  16   1         10.97         34.20        28.39 o                         
   7  16   1         25.07         10.79        57.10 o                         
  -6  17   1         22.18         18.07        41.20 o                         
  -5  17   1          1.01         19.74        31.86 o                         
  -4  17   1        195.36        184.98        27.62 o                         
  -3  17   1         40.96         39.58        21.70 o                         
  -2  17   1         68.10         73.70        21.84 o                         
  -1  17   1         36.60         34.36        21.06 o                         
   0  17   1          1.11         -4.88        21.17 o                         
   1  17   1         80.53         74.25        22.22 o                         
   2  17   1         35.58         25.68        21.50 o                         
   3  17   1         24.05         17.16        22.37 o                         
   4  17   1         36.24         46.04        23.66 o                         
   5  17   1        106.78         75.56        48.42 o                         
  -3  18   1          0.61         -3.50        33.12 o                         
  -2  18   1          5.57        -14.91        26.70 o                         
  -1  18   1        139.06        145.31        29.67 o                         
   0  18   1         27.33          5.33        26.69 o                         
   1  18   1         13.63         -0.92        25.52 o                         
   2  18   1         12.67         -4.97        33.68 o                         
   3  18   1          9.43        -25.45        33.68 o                         
 -14   0   2          0.22         54.93        70.10 o                         
 -13   0   2         10.17         64.32        65.05 o                         
 -12   0   2         27.36         19.94        27.52 o                         
 -11   0   2        115.13        136.28        34.69 o                         
 -10   0   2        109.88        102.67        19.55 o                         
  -9   0   2         30.09         27.25        15.82 o                         
  -8   0   2        501.09        473.96        27.07 o                         
  -7   0   2       2625.45       2410.79        52.01 o                         
  -6   0   2      13178.56      12503.69       190.90 o                         
  -5   0   2       8354.57       7961.71       123.50 o                         
  -4   0   2         60.00         60.52         4.62 o                         
  -3   0   2      34318.55      34057.83       596.28 o                         
  -2   0   2      43734.59      46422.30       815.76 o                         
  -1   0   2       1610.74       1655.05        73.00 o                         
   0   0   2        408.61        413.08        10.73 o                         
   1   0   2      10074.92      10513.36       311.50 o                         
   2   0   2      12349.84      12054.49       227.55 o                         
   3   0   2       6301.45       6653.33       156.63 o                         
   4   0   2       7710.09       7910.66       152.58 o                         
   5   0   2         32.29         41.38         8.51 o                         
   6   0   2       2994.46       3150.78        76.41 o                         
   7   0   2        491.04        441.59        43.36 o                         
   8   0   2          7.79         -9.40        26.02 o                         
   9   0   2          0.64         -7.23        31.80 o                         
  10   0   2         14.85         -7.95        37.58 o                         
  11   0   2         12.03         20.96        43.36 o                         
  12   0   2         26.89         54.20        49.87 o                         
  13   0   2        100.65        111.30        57.10 o                         
  14   0   2          1.85         27.46        58.54 o                         
 -14   1   2          7.33         64.65        50.80 o                         
 -13   1   2          9.89         67.08        46.43 o                         
 -12   1   2         58.13        109.80        22.65 o                         
 -11   1   2         98.43        121.89        20.40 o                         
 -10   1   2        114.32        141.08        14.02 o                         
  -9   1   2        701.28        704.53        22.29 o                         
  -8   1   2        174.06        177.32        17.55 o                         
  -7   1   2        300.62        304.16        13.09 o                         
  -6   1   2         15.80          2.62         5.42 o                         
  -5   1   2       7928.36       8140.67        93.88 o                         
  -4   1   2        133.33        121.13         4.93 o                         
  -3   1   2        744.59        731.99        13.51 o                         
  -2   1   2      28848.47      28356.04       381.60 o                         
  -1   1   2       5160.77       4842.24        69.03 o                         
   0   1   2       5723.28       5627.40       146.90 o                         
   1   1   2        697.69        669.61        13.07 o                         
   2   1   2       5313.49       5410.48        80.54 o                         
   3   1   2       7528.34       7570.76       102.63 o                         
   4   1   2       5545.88       5940.18        89.95 o                         
   5   1   2        319.40        299.44        10.82 o                         
   6   1   2          5.20         -6.73         6.73 o                         
   7   1   2       1616.26       1559.78        51.59 o                         
   8   1   2        314.06        306.61        27.31 o                         
   9   1   2        391.25        423.40        34.89 o                         
  10   1   2         47.23         37.39        26.85 o                         
  11   1   2         54.96         41.02        30.14 o                         
  12   1   2          1.75         12.64        33.11 o                         
  13   1   2         22.53         52.76        38.33 o                         
  14   1   2         13.31         30.98        41.12 o                         
 -14   2   2          3.34         69.38        51.27 o                         
 -13   2   2          8.85         57.50        46.72 o                         
 -12   2   2         21.04         40.28        21.10 o                         
 -11   2   2         34.91         39.69        18.27 o                         
 -10   2   2        203.59        190.51        24.67 o                         
  -9   2   2         38.22         44.55        10.40 o                         
  -8   2   2       1209.92       1187.21        25.04 o                         
  -7   2   2        124.00        138.45         9.10 o                         
  -6   2   2         89.92        100.83         6.15 o                         
  -5   2   2        598.52        541.94        10.55 o                         
  -4   2   2        343.41        300.78         7.20 o                         
  -3   2   2        874.44        733.62        12.56 o                         
  -2   2   2        717.05        662.76        11.55 o                         
  -1   2   2         11.59         13.32         1.86 o                         
   0   2   2       1726.62       1731.59        24.83 o                         
   1   2   2      11918.83      12914.44       286.31 o                         
   2   2   2        245.77        220.22         7.18 o                         
   3   2   2       1206.04       1202.29        19.87 o                         
   4   2   2        581.64        509.02        12.68 o                         
   5   2   2       1164.87       1176.12        21.65 o                         
   6   2   2       3050.25       3180.42        44.60 o                         
   7   2   2          3.12         -1.81        16.56 o                         
   8   2   2          1.88        -11.70        20.58 o                         
   9   2   2         14.68          2.90        22.93 o                         
  10   2   2         91.44         77.70        28.84 o                         
  11   2   2          2.39         10.18        30.76 o                         
  12   2   2         99.02        122.43        37.30 o                         
  13   2   2          2.85         22.67        40.11 o                         
  14   2   2          3.73         23.03        40.57 o                         
 -14   3   2         12.37         67.74        48.93 o                         
 -13   3   2         20.70         91.92        45.41 o                         
 -12   3   2         11.07         20.74        20.44 o                         
 -11   3   2         82.36         73.85        37.45 o                         
 -10   3   2         17.27         -1.04        13.11 o                         
  -9   3   2          6.95         -3.99        16.59 o                         
  -8   3   2        103.52        103.17        10.20 o                         
  -7   3   2        112.18        119.34         9.22 o                         
  -6   3   2       2269.43       2107.78        29.40 o                         
  -5   3   2         87.61         91.33         6.15 o                         
  -4   3   2        551.39        527.10        10.74 o                         
  -3   3   2         54.34         55.49         3.84 o                         
  -2   3   2        180.86        259.05         6.34 o                         
  -1   3   2        202.03        255.61         6.30 o                         
   0   3   2       8233.16       8366.09       115.18 o                         
   1   3   2        291.56        296.67         7.40 o                         
   2   3   2       2944.55       2906.59        45.30 o                         
   3   3   2        466.63        526.42        12.42 o                         
   4   3   2         30.01         35.09         6.13 o                         
   5   3   2        355.15        359.77        13.08 o                         
   6   3   2        842.05        948.06        21.27 o                         
   7   3   2          0.77         -7.92        14.39 o                         
   8   3   2        273.55        262.71        22.01 o                         
   9   3   2        285.96        320.33        67.94 o                         
  10   3   2        158.16        148.08        28.92 o                         
  11   3   2         80.76         70.89        31.86 o                         
  12   3   2          0.13          1.00        33.12 o                         
  13   3   2         29.21          3.55        36.41 o                         
  14   3   2          9.61         23.32        40.22 o                         
 -14   4   2          0.86         60.28        50.49 o                         
 -13   4   2          7.29         99.90        46.35 o                         
 -12   4   2          1.47         22.48        27.69 o                         
 -11   4   2         33.73          1.20        27.02 o                         
 -10   4   2        345.75        259.15        34.84 o                         
  -9   4   2         76.88         63.68        11.13 o                         
  -8   4   2        235.65        264.58        13.38 o                         
  -7   4   2       1035.49        952.16        21.44 o                         
  -6   4   2        617.45        588.74        16.57 o                         
  -5   4   2          2.01          5.93         9.59 o                         
  -4   4   2        355.93        316.46         9.17 o                         
  -3   4   2         65.59         41.83         4.40 o                         
  -2   4   2        374.88        382.17         7.73 o                         
  -1   4   2       1627.08       1708.48        25.66 o                         
   0   4   2       2178.92       2392.03        34.90 o                         
   1   4   2       2659.11       2938.33        39.62 o                         
   2   4   2        517.08        585.62        12.53 o                         
   3   4   2         65.51         48.38         6.01 o                         
   4   4   2        383.59        419.70        13.27 o                         
   5   4   2       1685.07       1770.58        30.28 o                         
   6   4   2        207.32        177.73        14.38 o                         
   7   4   2        655.22        622.18        30.59 o                         
   8   4   2        497.84        453.94        30.82 o                         
   9   4   2         85.35         45.67        20.41 o                         
  10   4   2         30.03         -1.03        26.52 o                         
  11   4   2         15.08          6.80        30.86 o                         
  12   4   2         30.75         22.23        33.72 o                         
  13   4   2          0.47         19.05        36.02 o                         
  14   4   2          8.25         35.41        62.15 o                         
 -14   5   2          6.51        124.91        59.99 o                         
 -13   5   2         89.97         44.26        97.06 o                         
 -12   5   2         40.32         21.57        46.36 o                         
 -11   5   2          9.71          6.69        17.77 o                         
 -10   5   2         23.77         28.27        15.55 o                         
  -9   5   2         57.36         86.68        13.19 o                         
  -8   5   2         32.92         47.55        10.05 o                         
  -7   5   2        160.92        145.84        11.15 o                         
  -6   5   2        534.53        512.86        16.48 o                         
  -5   5   2         85.97         79.51         6.94 o                         
  -4   5   2        159.95        165.48         7.56 o                         
  -3   5   2       4301.74       4508.59        57.36 o                         
  -2   5   2       6066.96       5870.89        76.48 o                         
  -1   5   2       5940.79       6226.93        80.42 o                         
   0   5   2       1388.25       1499.05        21.68 o                         
   1   5   2       2286.49       2475.69        44.95 o                         
   2   5   2      13473.40      14603.76       186.71 o                         
   3   5   2        593.54        656.28        15.32 o                         
   4   5   2         21.22         19.33         7.16 o                         
   5   5   2         42.29         43.15         8.36 o                         
   6   5   2         59.97         53.56        12.70 o                         
   7   5   2        385.21        393.29        36.08 o                         
   8   5   2        335.53        290.10        24.77 o                         
   9   5   2         78.31         28.23        37.13 o                         
  10   5   2        116.63         33.35        42.73 o                         
  11   5   2        110.30         89.89        31.35 o                         
  12   5   2          2.80        -15.35        59.63 o                         
  13   5   2          0.21         10.63        43.00 o                         
 -13   6   2          0.88         82.08        45.83 o                         
 -12   6   2         16.94         25.02        36.69 o                         
 -11   6   2          9.56         32.96        18.37 o                         
 -10   6   2        290.56        275.21        28.90 o                         
  -9   6   2        540.45        551.63        32.21 o                         
  -8   6   2        463.04        475.66        33.13 o                         
  -7   6   2        549.59        538.15        24.09 o                         
  -6   6   2       1290.17       1226.93        26.33 o                         
  -5   6   2       2793.39       2574.28        40.93 o                         
  -4   6   2        942.20        950.38        17.89 o                         
  -3   6   2        256.60        334.80        14.09 o                         
  -2   6   2       1073.89       1008.14        16.92 o                         
  -1   6   2       6861.01       7106.99        92.06 o                         
   0   6   2       4222.80       4480.19        59.19 o                         
   1   6   2       8708.47       9238.89       125.44 o                         
   2   6   2       4914.60       5087.77        80.70 o                         
   3   6   2       1677.04       1767.77        29.43 o                         
   4   6   2       2187.72       2120.42        35.02 o                         
   5   6   2       4023.24       4187.51        77.09 o                         
   6   6   2        337.57        370.23        25.98 o                         
   7   6   2        100.27         74.17        17.31 o                         
   8   6   2        163.90        153.84        20.88 o                         
   9   6   2         25.91         21.90        20.99 o                         
  10   6   2         34.82          3.37        28.51 o                         
  11   6   2         14.54        -34.72        42.58 o                         
  12   6   2          0.30          0.43        34.19 o                         
  13   6   2         10.63         20.53        41.92 o                         
 -13   7   2         92.24        148.88        72.27 o                         
 -12   7   2         54.12         87.58        27.43 o                         
 -11   7   2         10.78         48.56        23.70 o                         
 -10   7   2        178.20        211.85        31.71 o                         
  -9   7   2        132.08        163.98        28.79 o                         
  -8   7   2         30.34         42.86        12.31 o                         
  -7   7   2          3.57         14.42        10.29 o                         
  -6   7   2         18.44         16.36         9.57 o                         
  -5   7   2          4.55          1.91         7.45 o                         
  -4   7   2       3107.33       3083.71        44.98 o                         
  -3   7   2       4760.18       4780.56        64.50 o                         
  -2   7   2       1562.34       1461.98        23.06 o                         
  -1   7   2       4427.04       4585.23        61.10 o                         
   0   7   2        772.54        537.30        12.08 o                         
   1   7   2       2461.21       2249.00        34.45 o                         
   2   7   2        647.74        675.37        18.36 o                         
   3   7   2          1.51         -0.77         5.97 o                         
   4   7   2         89.87         85.63        12.02 o                         
   5   7   2         63.83         50.41        12.98 o                         
   6   7   2       1373.88       1406.21        58.82 o                         
   7   7   2        162.67        166.22        19.84 o                         
   8   7   2        165.12        172.93        21.73 o                         
   9   7   2        412.29        473.98        47.67 o                         
  10   7   2        273.09        330.39        58.79 o                         
  11   7   2        108.29        109.94        33.54 o                         
  12   7   2          3.33          9.66        33.75 o                         
  13   7   2          0.86         17.73        39.49 o                         
 -13   8   2          4.11        154.66        79.50 o                         
 -12   8   2         31.26         66.10        43.05 o                         
 -11   8   2         62.67         73.00        28.61 o                         
 -10   8   2         11.81         35.91        17.49 o                         
  -9   8   2        201.85        238.12        19.82 o                         
  -8   8   2        116.26        162.61        21.39 o                         
  -7   8   2        413.94        508.12        26.46 o                         
  -6   8   2        711.33        802.22        35.55 o                         
  -5   8   2       1207.54       1194.71        26.13 o                         
  -4   8   2        988.17       1171.59        23.69 o                         
  -3   8   2        239.16        269.64        10.63 o                         
  -2   8   2        100.44        115.96         8.17 o                         
  -1   8   2         95.77         83.13         6.75 o                         
   0   8   2       1256.18       1309.98        21.56 o                         
   1   8   2       2548.17       2362.40        40.37 o                         
   2   8   2       1256.28       1215.70        25.68 o                         
   3   8   2         13.67         13.37         9.29 o                         
   4   8   2       1244.49       1288.95        28.94 o                         
   5   8   2       2075.53       2167.55        54.47 o                         
   6   8   2          6.73         24.65        16.60 o                         
   7   8   2          6.62         25.02        17.60 o                         
   8   8   2          5.13         18.99        20.12 o                         
   9   8   2         75.45         74.76        24.97 o                         
  10   8   2         27.06         22.89        24.12 o                         
  11   8   2          8.42         13.65        45.63 o                         
  12   8   2          3.43        -23.27        44.67 o                         
 -12   9   2          5.42         54.20        71.55 o                         
 -11   9   2          4.31         14.03        27.12 o                         
 -10   9   2         39.71         53.29        20.57 o                         
  -9   9   2        452.62        626.52        60.92 o                         
  -8   9   2        114.19        149.92        19.30 o                         
  -7   9   2        136.68        173.56        14.09 o                         
  -6   9   2         12.32         15.24        11.56 o                         
  -5   9   2          2.05          7.10        10.24 o                         
  -4   9   2          0.94          0.14         8.68 o                         
  -3   9   2        345.72        352.76        12.64 o                         
  -2   9   2        483.79        481.45        15.23 o                         
  -1   9   2        278.14        326.09        13.20 o                         
   0   9   2         15.16         23.10         7.28 o                         
   1   9   2          5.50          6.43         8.75 o                         
   2   9   2          1.39          1.85        13.35 o                         
   3   9   2        339.20        358.30        20.39 o                         
   4   9   2        406.43        396.96        25.72 o                         
   5   9   2        437.81        500.90        38.20 o                         
   6   9   2         27.90         16.83        17.93 o                         
   7   9   2        290.00        313.03        24.26 o                         
   8   9   2        259.25        276.25        26.27 o                         
   9   9   2         62.35         83.66        24.77 o                         
  10   9   2         11.75         13.15        28.24 o                         
  11   9   2         16.05         14.92        38.44 o                         
  12   9   2          3.96        -31.16        42.74 o                         
 -12  10   2          0.40        -10.12        75.89 o                         
 -11  10   2          0.53         22.71        26.87 o                         
 -10  10   2         36.31         34.61        24.37 o                         
  -9  10   2         62.77         65.05        19.90 o                         
  -8  10   2        349.01        328.17        43.94 o                         
  -7  10   2         32.54         42.65        20.65 o                         
  -6  10   2        120.63        155.59        17.08 o                         
  -5  10   2        177.27        156.21        13.72 o                         
  -4  10   2         41.84         43.53        11.07 o                         
  -3  10   2         19.84          8.92         9.89 o                         
  -2  10   2          0.01          2.73         8.68 o                         
  -1  10   2        823.46        776.38        19.13 o                         
   0  10   2        146.82        140.90         9.67 o                         
   1  10   2        311.69        322.89        16.41 o                         
   2  10   2         34.96         23.10        11.85 o                         
   3  10   2         75.00         55.19        14.68 o                         
   4  10   2          0.93         -2.40        15.23 o                         
   5  10   2        333.25        352.67        35.10 o                         
   6  10   2        442.82        465.67        29.05 o                         
   7  10   2          2.57         19.04        19.93 o                         
   8  10   2        104.13         99.27        22.73 o                         
   9  10   2         46.55         53.13        24.15 o                         
  10  10   2         68.00         87.52        26.27 o                         
  11  10   2         35.92         44.64        28.09 o                         
  12  10   2          8.83        -33.97        52.76 o                         
 -11  11   2          0.50         21.68        73.00 o                         
 -10  11   2         23.70         60.68        26.59 o                         
  -9  11   2         51.45         73.06        25.89 o                         
  -8  11   2          4.36          5.71        18.56 o                         
  -7  11   2         11.59         15.13        17.67 o                         
  -6  11   2         54.46         69.48        16.73 o                         
  -5  11   2        571.17        514.27        26.17 o                         
  -4  11   2        704.26        648.51        23.47 o                         
  -3  11   2       1035.01        982.57        23.85 o                         
  -2  11   2        531.52        491.37        15.33 o                         
  -1  11   2        385.05        340.18        16.15 o                         
   0  11   2       1387.69       1352.71        26.86 o                         
   1  11   2         10.26          9.07        12.00 o                         
   2  11   2         74.49         78.04        13.84 o                         
   3  11   2        372.87        370.33        23.59 o                         
   4  11   2        197.02        205.80        20.71 o                         
   5  11   2          6.66         15.14        18.78 o                         
   6  11   2         17.73         25.55        20.77 o                         
   7  11   2          4.42         16.31        21.21 o                         
   8  11   2          1.28         20.56        22.52 o                         
   9  11   2         78.76         91.76        25.64 o                         
  10  11   2         88.53         92.98        28.63 o                         
  11  11   2         12.32         14.24        31.81 o                         
 -11  12   2         25.23         12.29        77.33 o                         
 -10  12   2         40.00         63.59        32.77 o                         
  -9  12   2         38.98         55.17        37.08 o                         
  -8  12   2         69.15         80.56        21.48 o                         
  -7  12   2        148.76        149.00        21.12 o                         
  -6  12   2        572.03        581.72        39.54 o                         
  -5  12   2        255.92        258.57        19.75 o                         
  -4  12   2        354.45        364.32        21.83 o                         
  -3  12   2          2.94         11.24        12.92 o                         
  -2  12   2        179.50        171.73        13.89 o                         
  -1  12   2          0.56         -7.22        10.90 o                         
   0  12   2        192.27        188.76        15.70 o                         
   1  12   2        741.98        764.12        27.40 o                         
   2  12   2        397.26        410.44        22.91 o                         
   3  12   2        418.59        406.07        43.29 o                         
   4  12   2        487.22        512.25        33.22 o                         
   5  12   2        782.80        817.19        39.18 o                         
   6  12   2        181.14        167.01        23.99 o                         
   7  12   2        130.08        112.55        24.15 o                         
   8  12   2         86.43         76.78        24.89 o                         
   9  12   2         16.31         23.41        24.82 o                         
  10  12   2          1.33         19.93        28.50 o                         
 -10  13   2         24.10         -8.67        70.10 o                         
  -9  13   2         46.69         79.98        34.64 o                         
  -8  13   2          2.97          9.15        26.29 o                         
  -7  13   2         24.28         29.11        20.51 o                         
  -6  13   2        157.24        122.01        20.18 o                         
  -5  13   2         14.80          3.44        20.24 o                         
  -4  13   2        108.20         91.74        16.16 o                         
  -3  13   2         10.88         -2.69        14.03 o                         
  -2  13   2        564.14        581.50        23.86 o                         
  -1  13   2       1382.12       1376.03        32.25 o                         
   0  13   2        107.70        125.15        12.17 o                         
   1  13   2        148.19        152.29        16.93 o                         
   2  13   2        770.10        721.34        29.89 o                         
   3  13   2        139.85        138.84        18.24 o                         
   4  13   2         83.67         82.34        21.23 o                         
   5  13   2         33.01         56.40        22.22 o                         
   6  13   2        104.39        113.16        24.64 o                         
   7  13   2        123.41        114.42        25.79 o                         
   8  13   2        301.51        335.98        31.59 o                         
   9  13   2        101.62        112.67        28.87 o                         
  10  13   2         35.07         38.30        53.48 o                         
  -9  14   2          0.36         41.56        42.28 o                         
  -8  14   2          7.19         -2.93        27.85 o                         
  -7  14   2        190.41        233.45        34.58 o                         
  -6  14   2         27.53         33.16        19.61 o                         
  -5  14   2         37.30         42.56        17.72 o                         
  -4  14   2        470.81        451.83        24.63 o                         
  -3  14   2        157.19        182.34        17.30 o                         
  -2  14   2          7.40         15.56        14.77 o                         
  -1  14   2        130.66        118.27        16.95 o                         
   0  14   2        197.68        175.54        18.18 o                         
   1  14   2         23.58         36.89        17.29 o                         
   2  14   2        679.57        687.77        31.67 o                         
   3  14   2        398.27        385.01        24.98 o                         
   4  14   2          9.74         -4.20        20.03 o                         
   5  14   2        112.56        104.72        24.41 o                         
   6  14   2         54.54         69.91        25.47 o                         
   7  14   2         40.71         51.42        26.36 o                         
   8  14   2          3.06         28.74        28.13 o                         
   9  14   2         69.95         73.99        38.05 o                         
  -8  15   2         43.48         42.01        39.39 o                         
  -7  15   2         99.53        114.71        28.85 o                         
  -6  15   2          2.82         -9.07        21.23 o                         
  -5  15   2          1.00        -15.60        18.26 o                         
  -4  15   2          1.80        -14.97        17.02 o                         
  -3  15   2         10.05          4.04        17.81 o                         
  -2  15   2         40.91         46.89        18.42 o                         
  -1  15   2        361.32        313.52        21.13 o                         
   0  15   2          4.05         20.46        17.71 o                         
   1  15   2          0.26          0.66        17.52 o                         
   2  15   2         26.78         46.67        18.43 o                         
   3  15   2        113.77        105.02        19.89 o                         
   4  15   2        162.26        171.52        22.28 o                         
   5  15   2        145.56        115.11        26.12 o                         
   6  15   2         92.94        120.51        28.21 o                         
   7  15   2         13.72         -3.13        38.56 o                         
   8  15   2         16.47        -52.04        52.04 o                         
  -7  16   2         18.96         40.85        34.46 o                         
  -6  16   2         11.87         11.83        31.19 o                         
  -5  16   2          0.29         -8.20        29.12 o                         
  -4  16   2         37.71         31.52        24.44 o                         
  -3  16   2         71.50         52.94        20.04 o                         
  -2  16   2         16.30         12.52        19.98 o                         
  -1  16   2          0.19         -0.51        19.81 o                         
   0  16   2         13.70         22.89        19.02 o                         
   1  16   2          8.95          4.25        19.33 o                         
   2  16   2         72.60         74.70        20.29 o                         
   3  16   2          2.27          0.84        20.62 o                         
   4  16   2         27.08         20.18        22.38 o                         
   5  16   2          9.62        -14.16        22.14 o                         
   6  16   2          6.60         -9.52        36.27 o                         
  -5  17   2         34.02         29.63        43.36 o                         
  -4  17   2         26.33         17.04        31.94 o                         
  -3  17   2          5.56         19.66        32.72 o                         
  -2  17   2        170.75        111.12        33.54 o                         
  -1  17   2          1.24         -9.98        20.75 o                         
   0  17   2         50.51         34.31        20.75 o                         
   1  17   2         68.30         61.48        21.73 o                         
   2  17   2         81.98         52.26        21.77 o                         
   3  17   2         65.82         55.56        26.92 o                         
   4  17   2         42.70         22.71        27.65 o                         
   5  17   2         36.24         42.25        54.20 o                         
  -3  18   2         16.74         26.74        44.09 o                         
  -2  18   2          1.78        -36.14        44.81 o                         
  -1  18   2          5.89          2.89        45.53 o                         
   0  18   2          0.67        -32.45        32.45 o                         
   1  18   2         64.15          9.76        33.73 o                         
   2  18   2          1.13        -31.80        34.75 o                         
 -14   1   3          2.69         47.02        50.32 o                         
 -13   1   3          1.39         55.51        45.72 o                         
 -12   1   3          1.52         65.36        48.78 o                         
 -11   1   3          0.76         20.65        16.01 o                         
 -10   1   3        107.91        137.42        16.41 o                         
  -9   1   3        378.73        342.61        16.94 o                         
  -8   1   3        575.19        539.76        16.03 o                         
  -7   1   3        197.22        190.80         8.83 o                         
  -6   1   3       1842.58       1858.18        24.76 o                         
  -5   1   3       5202.63       5353.59        62.89 o                         
  -4   1   3        277.18        290.86         7.30 o                         
  -3   1   3          3.98          3.49         1.73 o                         
  -2   1   3       1646.23       1718.35        34.97 o                         
  -1   1   3       4444.94       4500.01        84.36 o                         
   0   1   3       3416.55       3644.46        63.13 o                         
   1   1   3       1408.76       1552.23        27.64 o                         
   2   1   3         32.88         35.93         4.25 o                         
   3   1   3         81.70         74.99         6.05 o                         
   4   1   3        629.60        681.63        16.03 o                         
   5   1   3        172.28        193.35         8.88 o                         
   6   1   3          2.30         -2.48         9.25 o                         
   7   1   3        327.03        335.73        26.32 o                         
   8   1   3          4.42        -20.62        20.93 o                         
   9   1   3        106.08         84.58        27.58 o                         
  10   1   3         74.86         61.59        31.16 o                         
  11   1   3          2.22        -25.55        31.57 o                         
  12   1   3          0.13         -5.86        36.54 o                         
  13   1   3         19.54         27.78        41.24 o                         
 -14   2   3          0.19         97.70        50.29 o                         
 -13   2   3         16.95         89.41        47.17 o                         
 -12   2   3        109.53        170.09        45.41 o                         
 -11   2   3         28.49         63.33        22.45 o                         
 -10   2   3         12.77          8.48        13.10 o                         
  -9   2   3        570.68        482.51        19.07 o                         
  -8   2   3        703.16        605.03        22.12 o                         
  -7   2   3        328.61        290.15        11.96 o                         
  -6   2   3        622.05        536.26        11.19 o                         
  -5   2   3       6634.38       6373.60        74.48 o                         
  -4   2   3        521.32        453.24         8.88 o                         
  -3   2   3        313.15        239.44         7.18 o                         
  -2   2   3       2506.93       2362.63        35.00 o                         
  -1   2   3      11324.38      11007.30       142.47 o                         
   0   2   3        737.02        897.04        14.11 o                         
   1   2   3       2026.13       2372.93        36.63 o                         
   2   2   3         27.61         26.16         4.18 o                         
   3   2   3         75.57         86.49         5.75 o                         
   4   2   3       6882.53       7278.96       100.35 o                         
   5   2   3       1575.25       1604.18        30.69 o                         
   6   2   3        298.65        305.25        16.19 o                         
   7   2   3         41.56         30.86        18.52 o                         
   8   2   3        739.94        776.40        44.45 o                         
   9   2   3          6.64         -6.41        24.47 o                         
  10   2   3         71.42         86.64        30.40 o                         
  11   2   3         78.88         77.68        35.73 o                         
  12   2   3          0.31        -19.13        37.56 o                         
  13   2   3          0.02         -6.47        55.29 o                         
 -14   3   3          8.78         58.13        49.70 o                         
 -13   3   3         65.54        119.69        47.32 o                         
 -12   3   3         43.22         83.38        42.68 o                         
 -11   3   3        115.39        142.11        18.96 o                         
 -10   3   3        307.72        338.67        33.59 o                         
  -9   3   3         33.71         36.35         9.81 o                         
  -8   3   3        303.46        311.30        16.81 o                         
  -7   3   3       1034.15        977.46        26.78 o                         
  -6   3   3          1.75         -2.03         5.05 o                         
  -5   3   3          0.43         -4.00         4.00 o                         
  -4   3   3        198.20        202.81         7.37 o                         
  -3   3   3       1569.78       1722.51        25.06 o                         
  -2   3   3       3982.08       4241.51        61.88 o                         
  -1   3   3       3914.06       3882.05        54.52 o                         
   0   3   3       4998.71       4895.94        68.27 o                         
   1   3   3       2044.63       2037.41        29.82 o                         
   2   3   3       7487.51       7763.46       132.79 o                         
   3   3   3       4429.73       4676.47        65.93 o                         
   4   3   3       1376.46       1354.17        23.86 o                         
   5   3   3        326.71        353.01        13.51 o                         
   6   3   3        337.94        350.41        19.20 o                         
   7   3   3         45.91         12.75        19.43 o                         
   8   3   3          4.80        -13.60        21.90 o                         
   9   3   3        996.98       1080.53        55.29 o                         
  10   3   3         47.73         50.90        29.50 o                         
  11   3   3         80.25        112.67        35.67 o                         
  12   3   3         19.87         18.07        55.65 o                         
  13   3   3          2.11         36.33        40.02 o                         
 -14   4   3         14.75        124.32        50.62 o                         
 -13   4   3          3.66         62.06        53.12 o                         
 -12   4   3         21.92         62.73        40.36 o                         
 -11   4   3          4.70         -4.00        25.98 o                         
 -10   4   3          7.02         11.57        13.86 o                         
  -9   4   3          4.85          5.39        10.56 o                         
  -8   4   3        201.15        210.72        13.17 o                         
  -7   4   3        207.90        213.68        10.47 o                         
  -6   4   3       1383.73       1412.83        30.83 o                         
  -5   4   3       2824.01       2827.37        38.21 o                         
  -4   4   3       4859.86       4718.33        59.87 o                         
  -3   4   3       3344.64       3272.69        45.34 o                         
  -2   4   3        462.61        437.53         9.08 o                         
  -1   4   3       3724.68       3693.93        52.42 o                         
   0   4   3         65.30         76.14         4.68 o                         
   1   4   3        317.74        301.93        11.18 o                         
   2   4   3        636.24        654.56        13.76 o                         
   3   4   3       6482.19       7019.48        97.21 o                         
   4   4   3        323.49        275.74        11.83 o                         
   5   4   3        959.97        920.24        26.16 o                         
   6   4   3       1888.10       1921.17        42.44 o                         
   7   4   3       1082.71       1089.98        38.17 o                         
   8   4   3         42.39         44.52        19.09 o                         
   9   4   3         35.79         48.78        27.07 o                         
  10   4   3         12.93        -22.02        28.31 o                         
  11   4   3         10.22        -11.40        31.89 o                         
  12   4   3         20.03         -8.12        36.11 o                         
  13   4   3          0.34         21.61        60.71 o                         
 -14   5   3          1.95        117.83        60.71 o                         
 -13   5   3          0.85         82.90        45.17 o                         
 -12   5   3         29.97         26.10        60.96 o                         
 -11   5   3        113.93        112.16        21.51 o                         
 -10   5   3         28.28         34.19        14.38 o                         
  -9   5   3        145.41        183.83        17.72 o                         
  -8   5   3        362.48        411.94        22.89 o                         
  -7   5   3        133.52        145.03        14.86 o                         
  -6   5   3        223.56        246.17        11.38 o                         
  -5   5   3        316.64        288.14        11.90 o                         
  -4   5   3       2956.65       2926.47        39.08 o                         
  -3   5   3       3101.40       3074.74        40.08 o                         
  -2   5   3       3565.45       3623.64        48.23 o                         
  -1   5   3       1059.44       1136.27        17.41 o                         
   0   5   3       3856.66       3929.94        51.94 o                         
   1   5   3       2082.59       1926.10        29.38 o                         
   2   5   3       2037.40       1719.20        27.74 o                         
   3   5   3         53.09         61.15         7.04 o                         
   4   5   3        173.02        160.59        12.63 o                         
   5   5   3        227.71        275.81        15.93 o                         
   6   5   3        110.86        126.86        17.94 o                         
   7   5   3        444.03        407.95        34.16 o                         
   8   5   3        336.38        362.75        39.02 o                         
   9   5   3          2.97        -25.88        25.88 o                         
  10   5   3         18.46         15.86        28.71 o                         
  11   5   3         20.04          5.18        32.72 o                         
  12   5   3         17.28         19.74        37.64 o                         
  13   5   3          1.21         39.64        58.54 o                         
 -13   6   3         13.32         98.42        44.66 o                         
 -12   6   3          1.17         15.49        30.94 o                         
 -11   6   3          0.22         22.48        20.53 o                         
 -10   6   3        145.78        150.97        22.34 o                         
  -9   6   3          0.44         10.52        16.22 o                         
  -8   6   3         16.14          2.13        11.17 o                         
  -7   6   3        139.40        163.76        13.79 o                         
  -6   6   3        192.81        230.16        14.65 o                         
  -5   6   3        312.24        259.24        11.86 o                         
  -4   6   3       1184.06       1235.41        19.81 o                         
  -3   6   3          3.70         14.19         5.28 o                         
  -2   6   3        481.84        520.07        12.31 o                         
  -1   6   3         90.01        116.36         5.93 o                         
   0   6   3         83.01         95.14         5.75 o                         
   1   6   3        386.86        425.14        12.42 o                         
   2   6   3        399.51        423.31        12.57 o                         
   3   6   3       1407.99       1301.46        24.08 o                         
   4   6   3        339.07        406.13        20.10 o                         
   5   6   3          5.57        -11.71        12.07 o                         
   6   6   3        515.53        496.71        29.42 o                         
   7   6   3          2.14         -5.76        16.96 o                         
   8   6   3          9.00        -13.13        26.38 o                         
   9   6   3         61.24         25.27        40.21 o                         
  10   6   3          0.33         25.05        30.34 o                         
  11   6   3         14.99         11.03        33.84 o                         
  12   6   3         29.73         28.07        38.67 o                         
  13   6   3          3.35        -25.30        53.48 o                         
 -13   7   3         19.78        113.47        78.78 o                         
 -12   7   3          0.29         44.55        32.24 o                         
 -11   7   3         33.09         44.55        29.22 o                         
 -10   7   3          0.72         35.49        18.79 o                         
  -9   7   3          8.42         28.69        14.22 o                         
  -8   7   3         86.81         66.09        17.60 o                         
  -7   7   3        325.88        368.67        18.30 o                         
  -6   7   3         41.95         45.00        11.77 o                         
  -5   7   3         28.18         27.20         7.81 o                         
  -4   7   3          0.88          5.54         8.40 o                         
  -3   7   3        123.65        126.45         7.84 o                         
  -2   7   3       1901.06       1958.44        28.87 o                         
  -1   7   3         38.66         46.60         5.93 o                         
   0   7   3        727.88        827.99        16.55 o                         
   1   7   3       1047.64       1088.40        20.15 o                         
   2   7   3         30.61         38.15         9.39 o                         
   3   7   3        815.58        786.44        24.08 o                         
   4   7   3        433.90        456.32        21.92 o                         
   5   7   3         15.45         12.51        16.79 o                         
   6   7   3        854.92        905.26        36.08 o                         
   7   7   3         18.70         30.90        18.89 o                         
   8   7   3          0.36         -9.79        19.85 o                         
   9   7   3          0.69         -6.91        22.75 o                         
  10   7   3          1.29        -12.57        36.39 o                         
  11   7   3          4.35         32.48        38.30 o                         
  12   7   3          0.26         18.35        46.25 o                         
 -13   8   3          1.37         79.50        73.72 o                         
 -12   8   3         24.88         33.97        70.10 o                         
 -11   8   3          4.91         36.47        29.90 o                         
 -10   8   3         47.28         61.76        19.51 o                         
  -9   8   3          6.64         16.69        17.48 o                         
  -8   8   3        114.60        117.78        24.71 o                         
  -7   8   3        655.25        589.11        30.10 o                         
  -6   8   3         41.02         36.13        10.92 o                         
  -5   8   3       1829.38       1615.12        30.44 o                         
  -4   8   3        239.25        229.28        11.54 o                         
  -3   8   3        506.09        486.59        14.83 o                         
  -2   8   3        463.60        448.85        13.63 o                         
  -1   8   3         36.98         31.23         7.03 o                         
   0   8   3       1261.13       1239.21        22.84 o                         
   1   8   3        119.62        132.50        11.23 o                         
   2   8   3        343.55        358.45        17.95 o                         
   3   8   3         78.79         69.87        12.05 o                         
   4   8   3        327.11        373.04        20.43 o                         
   5   8   3         63.89         90.95        16.89 o                         
   6   8   3       1703.35       1862.18        56.79 o                         
   7   8   3        595.41        663.39        36.04 o                         
   8   8   3        142.90        148.50        22.89 o                         
   9   8   3        151.70        183.18        26.70 o                         
  10   8   3         16.62         29.26        25.67 o                         
  11   8   3          0.58         -4.15        29.38 o                         
  12   8   3          1.52         40.08        37.81 o                         
 -12   9   3         25.09          8.67        73.00 o                         
 -11   9   3        171.55        216.17        78.42 o                         
 -10   9   3        122.45        116.57        23.77 o                         
  -9   9   3         48.43         87.73        19.71 o                         
  -8   9   3        752.94        814.66        70.16 o                         
  -7   9   3         39.26         27.72        13.47 o                         
  -6   9   3          9.87          5.75        10.82 o                         
  -5   9   3         24.06         29.54        11.11 o                         
  -4   9   3          2.34         -0.87         8.80 o                         
  -3   9   3        380.61        370.54        16.37 o                         
  -2   9   3       4392.27       4119.13        61.52 o                         
  -1   9   3        304.84        296.78        13.37 o                         
   0   9   3        130.06        132.59         9.32 o                         
   1   9   3       5147.16       5178.99        90.69 o                         
   2   9   3       1067.06       1020.12        28.24 o                         
   3   9   3        650.78        625.92        24.84 o                         
   4   9   3        166.34        211.69        24.00 o                         
   5   9   3         88.24        132.46        19.73 o                         
   6   9   3         17.07         18.85        18.25 o                         
   7   9   3        155.12        164.25        22.24 o                         
   8   9   3          1.45          4.79        21.08 o                         
   9   9   3          1.00          3.11        23.21 o                         
  10   9   3         32.19         42.19        26.24 o                         
  11   9   3         72.00         55.63        32.87 o                         
  12   9   3         84.43         28.19        56.37 o                         
 -12  10   3         36.52         62.88        76.61 o                         
 -11  10   3         21.57         13.01        67.21 o                         
 -10  10   3          0.08         35.71        49.51 o                         
  -9  10   3         34.53         62.18        23.37 o                         
  -8  10   3        458.85        478.44        50.07 o                         
  -7  10   3        201.77        210.28        18.89 o                         
  -6  10   3        226.60        246.32        17.80 o                         
  -5  10   3       1943.43       1863.84        53.91 o                         
  -4  10   3        381.56        430.26        21.22 o                         
  -3  10   3        987.32        974.13        23.38 o                         
  -2  10   3        730.65        679.87        18.79 o                         
  -1  10   3        160.05        155.36        10.32 o                         
   0  10   3        456.06        423.69        15.76 o                         
   1  10   3        357.74        354.95        17.42 o                         
   2  10   3        696.30        663.48        24.92 o                         
   3  10   3        258.49        279.89        20.30 o                         
   4  10   3       1095.56       1063.32        37.97 o                         
   5  10   3        288.49        322.65        23.91 o                         
   6  10   3        222.32        269.74        24.28 o                         
   7  10   3        646.66        745.81        60.31 o                         
   8  10   3          7.93         21.02        22.30 o                         
   9  10   3         15.85         29.84        24.73 o                         
  10  10   3         29.19         36.26        28.12 o                         
  11  10   3          2.21         -9.32        29.36 o                         
 -11  11   3         14.54         41.20        75.16 o                         
 -10  11   3          1.17         13.76        41.20 o                         
  -9  11   3         98.50        142.96        28.07 o                         
  -8  11   3        148.89        191.21        40.30 o                         
  -7  11   3        178.79        214.12        20.31 o                         
  -6  11   3        135.84        132.15        16.76 o                         
  -5  11   3         79.02         79.86        16.69 o                         
  -4  11   3        350.62        312.47        16.53 o                         
  -3  11   3        379.67        367.11        16.90 o                         
  -2  11   3        923.37        898.96        22.50 o                         
  -1  11   3        379.41        378.87        16.27 o                         
   0  11   3        265.08        209.08        11.98 o                         
   1  11   3       1968.54       1888.75        37.76 o                         
   2  11   3          9.14         20.18        13.28 o                         
   3  11   3        113.60        123.20        20.69 o                         
   4  11   3        144.84        128.32        19.60 o                         
   5  11   3         97.14        143.41        21.67 o                         
   6  11   3         41.79         53.29        26.32 o                         
   7  11   3         94.13        127.45        23.36 o                         
   8  11   3         67.41         51.36        24.60 o                         
   9  11   3        122.76        104.33        26.50 o                         
  10  11   3        203.49        192.46        34.63 o                         
  11  11   3          4.27        -50.59        50.59 o                         
 -11  12   3         11.85         35.41        75.89 o                         
 -10  12   3          2.31        -25.30        69.38 o                         
  -9  12   3          2.18         27.02        26.64 o                         
  -8  12   3          2.13         -3.92        24.08 o                         
  -7  12   3          2.01        -11.87        22.46 o                         
  -6  12   3         55.74         18.32        16.72 o                         
  -5  12   3        111.01        133.27        17.61 o                         
  -4  12   3         14.11         25.43        13.50 o                         
  -3  12   3         42.81         27.88        12.87 o                         
  -2  12   3        684.69        705.71        21.88 o                         
  -1  12   3          4.02         12.60        11.62 o                         
   0  12   3          0.43          6.39        11.15 o                         
   1  12   3        310.99        285.32        23.84 o                         
   2  12   3          8.59         15.46        14.64 o                         
   3  12   3         21.58         20.00        18.24 o                         
   4  12   3       1033.04        991.21        40.60 o                         
   5  12   3        116.62        125.28        22.36 o                         
   6  12   3          1.00          2.56        22.62 o                         
   7  12   3         15.28         11.74        22.65 o                         
   8  12   3          2.32         14.70        25.67 o                         
   9  12   3         12.39         17.22        26.06 o                         
  10  12   3         45.41         66.00        36.54 o                         
 -10  13   3          3.00         20.96        73.72 o                         
  -9  13   3         28.89         21.68        70.83 o                         
  -8  13   3          3.43         32.44        25.42 o                         
  -7  13   3          9.04          4.13        24.45 o                         
  -6  13   3        156.06        153.63        25.43 o                         
  -5  13   3         74.72         67.26        16.28 o                         
  -4  13   3         76.48         70.20        15.39 o                         
  -3  13   3          2.59          4.30        13.68 o                         
  -2  13   3          7.31         14.69        13.22 o                         
  -1  13   3         42.46         54.01        13.28 o                         
   0  13   3          0.51         -0.91        12.00 o                         
   1  13   3         48.36         40.85        15.69 o                         
   2  13   3        470.16        485.58        28.05 o                         
   3  13   3          4.00         16.27        16.68 o                         
   4  13   3         17.28         29.33        20.79 o                         
   5  13   3        320.11        354.94        28.29 o                         
   6  13   3        100.80        129.77        25.90 o                         
   7  13   3         81.34         97.83        25.98 o                         
   8  13   3         37.87         60.41        26.84 o                         
   9  13   3          6.74         -0.72        36.28 o                         
  -9  14   3         47.71         40.47        70.83 o                         
  -8  14   3         29.16          7.23        65.05 o                         
  -7  14   3         14.44         22.09        26.62 o                         
  -6  14   3         30.27         44.06        23.96 o                         
  -5  14   3          2.41         15.51        19.97 o                         
  -4  14   3        154.24        154.11        17.87 o                         
  -3  14   3          4.00          0.00        15.19 o                         
  -2  14   3         15.74         11.62        14.58 o                         
  -1  14   3        304.43        310.80        20.81 o                         
   0  14   3         17.60         33.21        16.20 o                         
   1  14   3         18.59         19.24        17.09 o                         
   2  14   3         97.11         71.04        17.78 o                         
   3  14   3         35.20         29.15        18.15 o                         
   4  14   3          0.43         -9.94        19.63 o                         
   5  14   3        239.95        290.69        33.52 o                         
   6  14   3         91.14        123.00        28.99 o                         
   7  14   3         31.94         56.98        27.41 o                         
   8  14   3         74.32         46.66        36.28 o                         
  -8  15   3          6.10          6.50        67.21 o                         
  -7  15   3        123.56        116.97        36.14 o                         
  -6  15   3         10.91         17.18        21.97 o                         
  -5  15   3         41.45         30.76        21.55 o                         
  -4  15   3          0.62        -14.29        19.73 o                         
  -3  15   3        116.46         79.89        23.38 o                         
  -2  15   3         53.46         72.53        19.17 o                         
  -1  15   3        247.12        228.26        20.29 o                         
   0  15   3        221.15        240.97        21.22 o                         
   1  15   3         10.55         -2.42        17.97 o                         
   2  15   3        329.70        341.52        24.23 o                         
   3  15   3        112.73        119.64        21.31 o                         
   4  15   3        119.90         83.18        22.56 o                         
   5  15   3         74.78         52.91        26.39 o                         
   6  15   3         21.17         54.83        35.05 o                         
   7  15   3         13.99         -3.89        36.24 o                         
  -6  16   3         61.49         67.21        39.75 o                         
  -5  16   3         81.09         98.29        40.47 o                         
  -4  16   3        136.17        121.41        26.38 o                         
  -3  16   3         20.12         22.24        23.04 o                         
  -2  16   3         57.49         60.11        23.90 o                         
  -1  16   3        230.97        244.89        26.86 o                         
   0  16   3         67.14         34.93        23.65 o                         
   1  16   3         68.47         78.02        20.59 o                         
   2  16   3          1.65         -1.58        20.09 o                         
   3  16   3         95.76         71.15        22.12 o                         
   4  16   3        103.10         98.59        30.42 o                         
   5  16   3         90.01         24.14        28.09 o                         
  -5  17   3          0.76          0.72        44.81 o                         
  -4  17   3          2.99         -9.40        41.20 o                         
  -3  17   3         41.57         19.51        42.64 o                         
  -2  17   3          3.78        -18.40        31.40 o                         
  -1  17   3        112.56         60.19        32.66 o                         
   0  17   3        103.86         58.72        34.19 o                         
   1  17   3          4.73        -32.15        32.15 o                         
   2  17   3         11.79        -24.74        32.30 o                         
   3  17   3         17.91        -34.19        34.19 o                         
   4  17   3          9.85          3.61        48.42 o                         
  -2  18   3          2.99        -53.48        53.48 o                         
  -1  18   3          1.90        -46.25        48.42 o                         
   0  18   3         12.17        -31.80        44.81 o                         
 -14   0   4          9.62        103.35        75.89 o                         
 -13   0   4          3.00        104.07        70.10 o                         
 -12   0   4         24.20        103.35        60.71 o                         
 -11   0   4        393.27        552.16        78.78 o                         
 -10   0   4        107.70        162.59        40.47 o                         
  -9   0   4        141.37        180.64        16.49 o                         
  -8   0   4        271.23        244.50        18.04 o                         
  -7   0   4       1340.56       1189.44        27.16 o                         
  -6   0   4        154.66        155.30         8.30 o                         
  -5   0   4       8995.36       8906.49       154.74 o                         
  -4   0   4       2828.09       2427.92        52.21 o                         
  -3   0   4       2173.64       2038.03        43.94 o                         
  -2   0   4       8631.76       8511.57       390.95 o                         
  -1   0   4       1746.93       1810.01       117.80 o                         
   0   0   4        120.47         88.52         6.41 o                         
   1   0   4       2094.76       1997.55        58.90 o                         
   2   0   4       6395.47       7002.41       134.50 o                         
   3   0   4       1309.02       1569.69        35.18 o                         
   4   0   4        337.96        374.85        16.62 o                         
   5   0   4       1190.67       1088.03        37.21 o                         
   6   0   4       1326.60       1295.20        44.54 o                         
   7   0   4        364.19        424.96        42.64 o                         
   8   0   4         37.37        -23.85        32.52 o                         
   9   0   4        241.44        265.96        49.15 o                         
  10   0   4        187.89        242.84        50.59 o                         
  11   0   4         26.00         15.18        52.04 o                         
  12   0   4         20.13        -22.40        57.82 o                         
  13   0   4         22.01         -6.50        64.32 o                         
 -14   1   4         12.62         64.34        51.31 o                         
 -13   1   4          0.81         60.17        47.27 o                         
 -12   1   4         51.68        120.70        45.17 o                         
 -11   1   4         75.01         99.88        40.36 o                         
 -10   1   4        201.14        194.07        16.21 o                         
  -9   1   4         60.97         84.86         9.99 o                         
  -8   1   4       1832.82       1709.23        28.92 o                         
  -7   1   4         16.40         14.79         5.46 o                         
  -6   1   4         23.23         24.51         4.27 o                         
  -5   1   4       4699.81       4349.97        58.90 o                         
  -4   1   4         13.26          2.02         2.96 o                         
  -3   1   4        391.99        444.62        12.95 o                         
  -2   1   4        427.78        545.67        19.92 o                         
  -1   1   4        782.72        829.71        16.70 o                         
   0   1   4         32.04         39.74         4.05 o                         
   1   1   4      14151.44      14837.41       242.01 o                         
   2   1   4       2797.12       2824.96        44.20 o                         
   3   1   4        138.76        131.31         8.19 o                         
   4   1   4       1924.38       1989.23        31.36 o                         
   5   1   4        180.77        216.41        13.16 o                         
   6   1   4        299.00        280.99        16.07 o                         
   7   1   4          0.58        -19.16        19.16 o                         
   8   1   4          1.38        -22.47        22.47 o                         
   9   1   4          7.43        -23.00        27.03 o                         
  10   1   4          1.17        -14.13        31.64 o                         
  11   1   4        115.32         96.10        50.59 o                         
  12   1   4         65.61         72.58        43.36 o                         
  13   1   4          0.45        -31.30        44.15 o                         
 -14   2   4         12.14        133.03        53.36 o                         
 -13   2   4          9.01        108.28        48.64 o                         
 -12   2   4         14.63         87.45        43.44 o                         
 -11   2   4         50.98        144.03        42.38 o                         
 -10   2   4          1.40         -9.60        17.41 o                         
  -9   2   4        139.13        112.15         9.99 o                         
  -8   2   4        559.54        490.37        15.47 o                         
  -7   2   4         86.41         81.17         6.32 o                         
  -6   2   4        351.33        335.39         8.71 o                         
  -5   2   4        369.99        334.83         8.24 o                         
  -4   2   4        612.48        572.60         9.23 o                         
  -3   2   4        123.65        144.70         7.86 o                         
  -2   2   4       5226.01       5025.42        78.00 o                         
  -1   2   4        472.90        474.22        13.05 o                         
   0   2   4        893.51        816.22        13.66 o                         
   1   2   4        755.19        673.31        15.00 o                         
   2   2   4          0.36         -3.50         4.64 o                         
   3   2   4         37.15         31.31         5.86 o                         
   4   2   4       1461.63       1636.84        30.00 o                         
   5   2   4        706.14        671.89        25.14 o                         
   6   2   4         60.23         43.65        16.17 o                         
   7   2   4        189.82        146.18        23.15 o                         
   8   2   4        106.92         96.65        25.11 o                         
   9   2   4        188.39        208.19        32.21 o                         
  10   2   4         16.28          1.50        31.16 o                         
  11   2   4          5.57        -30.45        36.78 o                         
  12   2   4          0.38        -13.46        40.63 o                         
  13   2   4          0.24        -63.60        63.60 o                         
 -14   3   4          1.16         78.53        51.64 o                         
 -13   3   4          2.62         81.35        47.75 o                         
 -12   3   4         18.21         97.70        43.40 o                         
 -11   3   4         42.00        -14.24        52.76 o                         
 -10   3   4         12.13          7.65        28.58 o                         
  -9   3   4          1.15         -5.79        11.03 o                         
  -8   3   4         79.58         66.07         8.74 o                         
  -7   3   4        256.73        247.70        11.12 o                         
  -6   3   4          2.38         -4.27         4.45 o                         
  -5   3   4        111.90        114.55         5.71 o                         
  -4   3   4        293.27        276.28         7.61 o                         
  -3   3   4        583.24        625.43        12.42 o                         
  -2   3   4         35.30         34.57         3.58 o                         
  -1   3   4       1972.84       1857.84        25.06 o                         
   0   3   4         64.43         87.60         4.74 o                         
   1   3   4        210.90        257.62         9.28 o                         
   2   3   4        234.71        198.20         8.01 o                         
   3   3   4        143.06        142.33         7.85 o                         
   4   3   4        220.40        195.39        11.37 o                         
   5   3   4        492.37        445.25        23.24 o                         
   6   3   4        164.87        185.10        17.79 o                         
   7   3   4         23.07         -5.37        21.39 o                         
   8   3   4        783.94        845.89        48.55 o                         
   9   3   4          2.34        -17.12        28.05 o                         
  10   3   4          6.98        -12.97        32.60 o                         
  11   3   4         15.88         -5.64        35.29 o                         
  12   3   4         22.48         -2.58        40.95 o                         
 -14   4   4          1.40        121.22        50.93 o                         
 -13   4   4          3.48         93.34        46.98 o                         
 -12   4   4         11.57         56.58        44.03 o                         
 -11   4   4         12.08         -6.58        39.54 o                         
 -10   4   4        134.14        126.68        20.97 o                         
  -9   4   4          2.38          5.46        11.21 o                         
  -8   4   4        242.71        193.30        10.75 o                         
  -7   4   4        201.49        175.77         9.39 o                         
  -6   4   4         31.75         29.10         5.79 o                         
  -5   4   4         72.14         59.96         4.61 o                         
  -4   4   4        489.37        453.59        15.26 o                         
  -3   4   4        835.45        850.68        14.70 o                         
  -2   4   4        991.56        996.93        23.66 o                         
  -1   4   4       1317.45       1391.14        21.68 o                         
   0   4   4       3439.60       3498.92        55.41 o                         
   1   4   4        189.06        185.47         7.37 o                         
   2   4   4          2.97          3.43         5.17 o                         
   3   4   4         73.71         80.08         7.14 o                         
   4   4   4        967.21       1028.24        26.64 o                         
   5   4   4        245.50        263.30        15.33 o                         
   6   4   4       2323.24       2381.80        50.03 o                         
   7   4   4          0.60         -5.55        21.50 o                         
   8   4   4          3.86        -18.71        23.56 o                         
   9   4   4        185.69        193.24        64.68 o                         
  10   4   4          5.93        -31.28        31.28 o                         
  11   4   4          3.05        -24.79        35.49 o                         
  12   4   4         17.22        -17.44        38.52 o                         
 -13   5   4          1.09         84.78        47.84 o                         
 -12   5   4          5.94         10.67        34.62 o                         
 -11   5   4         41.24         52.39        28.82 o                         
 -10   5   4         19.58         31.43        17.88 o                         
  -9   5   4        129.18        124.82        17.18 o                         
  -8   5   4        344.94        330.88        20.22 o                         
  -7   5   4        202.53        181.37        10.07 o                         
  -6   5   4        964.74        983.03        19.97 o                         
  -5   5   4        165.91        154.12         8.86 o                         
  -4   5   4        371.87        317.88        10.27 o                         
  -3   5   4          3.02          8.76         3.45 o                         
  -2   5   4        739.57        725.45        14.11 o                         
  -1   5   4         38.53         36.31         4.24 o                         
   0   5   4       5914.45       6346.36       117.94 o                         
   1   5   4        367.97        391.29        14.98 o                         
   2   5   4       1313.07       1273.25        22.39 o                         
   3   5   4       2361.60       2480.32        48.11 o                         
   4   5   4        898.96        972.66        26.90 o                         
   5   5   4        105.60        115.44        14.81 o                         
   6   5   4        230.65        240.93        16.68 o                         
   7   5   4          4.41        -16.97        16.97 o                         
   8   5   4         18.93          0.54        20.11 o                         
   9   5   4         28.96        -13.39        28.60 o                         
  10   5   4          3.00        -28.15        43.36 o                         
  11   5   4          0.14        -33.83        33.83 o                         
  12   5   4          0.14        -19.95        38.38 o                         
 -13   6   4         10.61        111.96        49.26 o                         
 -12   6   4          5.20         14.70        31.62 o                         
 -11   6   4         29.18         47.80        29.95 o                         
 -10   6   4          1.28         19.03        34.53 o                         
  -9   6   4          0.32         12.43        15.35 o                         
  -8   6   4         11.86         15.50        19.12 o                         
  -7   6   4          7.57          0.41        12.63 o                         
  -6   6   4        715.51        719.09        21.77 o                         
  -5   6   4       1117.59       1074.04        29.17 o                         
  -4   6   4        412.91        391.01        17.66 o                         
  -3   6   4       7988.75       8058.49       104.60 o                         
  -2   6   4       1892.59       1801.76        26.35 o                         
  -1   6   4        589.41        467.71        11.10 o                         
   0   6   4       1146.63       1174.56        19.17 o                         
   1   6   4        156.64        128.88         6.92 o                         
   2   6   4        363.85        330.93        14.95 o                         
   3   6   4         96.49        121.45        18.57 o                         
   4   6   4        609.17        617.24        23.47 o                         
   5   6   4        560.44        540.91        24.08 o                         
   6   6   4        436.60        417.74        27.33 o                         
   7   6   4        140.10        116.75        19.92 o                         
   8   6   4         67.27         27.70        25.50 o                         
   9   6   4         90.26         43.20        31.48 o                         
  10   6   4         34.82          4.49        31.89 o                         
  11   6   4         21.05         10.16        36.75 o                         
  12   6   4          5.98        -49.15        51.31 o                         
 -13   7   4          4.98        126.48        76.61 o                         
 -12   7   4          7.66         48.51        31.73 o                         
 -11   7   4         25.07         48.47        29.81 o                         
 -10   7   4        113.32        116.90        32.24 o                         
  -9   7   4        149.98        190.05        20.08 o                         
  -8   7   4        225.49        276.64        30.37 o                         
  -7   7   4        755.59        830.30        39.81 o                         
  -6   7   4        534.26        602.12        18.15 o                         
  -5   7   4         52.09         39.47         7.50 o                         
  -4   7   4          6.41         10.91         6.78 o                         
  -3   7   4         57.58         64.48         7.65 o                         
  -2   7   4         17.65         31.18         6.43 o                         
  -1   7   4       1893.42       1808.20        32.32 o                         
   0   7   4       2215.11       2245.44        35.41 o                         
   1   7   4         14.85         18.15         8.67 o                         
   2   7   4        359.03        329.94        17.22 o                         
   3   7   4       6102.11       6229.16       109.37 o                         
   4   7   4        214.87        225.12        15.49 o                         
   5   7   4        130.84        122.12        16.48 o                         
   6   7   4        336.55        383.20        34.96 o                         
   7   7   4         80.23         86.63        21.27 o                         
   8   7   4         91.15         97.09        23.09 o                         
   9   7   4        310.39        254.65        28.13 o                         
  10   7   4          6.35         19.09        34.15 o                         
  11   7   4          0.70        -12.16        37.04 o                         
  12   7   4         23.47        -25.30        54.20 o                         
 -12   8   4         20.39         24.57        73.72 o                         
 -11   8   4         35.42         78.93        30.68 o                         
 -10   8   4         33.10         38.14        28.16 o                         
  -9   8   4          3.58         42.37        17.68 o                         
  -8   8   4          3.35         14.67        16.79 o                         
  -7   8   4         12.31          8.64        11.87 o                         
  -6   8   4        465.32        463.92        18.00 o                         
  -5   8   4        102.82        109.30        15.68 o                         
  -4   8   4        106.16        112.57         8.91 o                         
  -3   8   4        675.81        675.44        16.70 o                         
  -2   8   4        774.79        742.70        17.13 o                         
  -1   8   4        429.70        434.63        14.03 o                         
   0   8   4         32.47         34.66         7.64 o                         
   1   8   4         28.87         51.81        10.12 o                         
   2   8   4          2.97         -1.52        10.36 o                         
   3   8   4       1281.70       1223.69        32.55 o                         
   4   8   4        198.07        204.98        16.49 o                         
   5   8   4         24.94         24.27        16.61 o                         
   6   8   4        197.71        151.93        19.99 o                         
   7   8   4         62.82         84.22        21.81 o                         
   8   8   4        230.53        233.78        26.65 o                         
   9   8   4         97.74         85.36        26.26 o                         
  10   8   4          2.76         -7.04        29.17 o                         
  11   8   4          0.87          4.10        38.67 o                         
 -12   9   4         20.23         26.74        75.89 o                         
 -11   9   4         44.01         66.95        37.41 o                         
 -10   9   4          0.66         35.17        57.10 o                         
  -9   9   4         16.79         49.93        29.99 o                         
  -8   9   4          1.49         25.23        18.99 o                         
  -7   9   4         24.79         37.42        13.18 o                         
  -6   9   4        308.46        285.90        17.64 o                         
  -5   9   4         42.70         38.76         9.70 o                         
  -4   9   4          7.57          3.56         8.43 o                         
  -3   9   4         24.26         32.34         8.32 o                         
  -2   9   4         48.20         54.18         8.43 o                         
  -1   9   4         71.92         72.03         8.83 o                         
   0   9   4        619.17        562.10        16.63 o                         
   1   9   4        143.43        128.03        11.10 o                         
   2   9   4        189.13        157.49        14.14 o                         
   3   9   4         12.84         10.35        16.94 o                         
   4   9   4          2.12         -7.00        14.60 o                         
   5   9   4         61.84         95.18        18.50 o                         
   6   9   4        408.99        471.45        31.45 o                         
   7   9   4          1.49         18.17        20.53 o                         
   8   9   4         40.12         65.97        23.70 o                         
   9   9   4          7.16         -0.57        25.72 o                         
  10   9   4          9.84         -4.03        29.03 o                         
  11   9   4         19.65        -61.43        61.43 o                         
 -11  10   4          8.37         56.37        70.10 o                         
 -10  10   4         72.64         89.09        67.58 o                         
  -9  10   4        141.73        137.34        45.53 o                         
  -8  10   4         49.43         77.09        31.91 o                         
  -7  10   4          7.42         21.44        19.17 o                         
  -6  10   4        182.30        150.97        15.50 o                         
  -5  10   4        165.67        133.15        14.77 o                         
  -4  10   4         71.83         95.85        11.52 o                         
  -3  10   4         16.53         24.19         9.10 o                         
  -2  10   4        179.08        201.87        11.36 o                         
  -1  10   4        220.46        232.66        11.74 o                         
   0  10   4          4.59         10.87         9.11 o                         
   1  10   4         58.89         54.95        11.33 o                         
   2  10   4        377.53        449.24        23.99 o                         
   3  10   4        229.79        213.05        19.30 o                         
   4  10   4        133.07        121.15        19.02 o                         
   5  10   4        116.55        118.60        20.39 o                         
   6  10   4        181.02        190.67        23.46 o                         
   7  10   4         34.41         27.01        21.52 o                         
   8  10   4         65.02         87.79        25.14 o                         
   9  10   4         91.45         82.18        30.61 o                         
  10  10   4          8.51        -28.41        28.41 o                         
 -11  11   4         32.19         -0.72        75.16 o                         
 -10  11   4         15.65         34.69        73.00 o                         
  -9  11   4         31.73         50.96        69.02 o                         
  -8  11   4        252.40        269.89        92.15 o                         
  -7  11   4         31.72         29.59        22.09 o                         
  -6  11   4         92.62         88.49        21.00 o                         
  -5  11   4          1.67          8.46        14.25 o                         
  -4  11   4          6.10         11.13        12.00 o                         
  -3  11   4         56.36         74.60        12.47 o                         
  -2  11   4        166.83        153.72        11.75 o                         
  -1  11   4        231.34        231.05        12.74 o                         
   0  11   4         28.72         43.17        10.20 o                         
   1  11   4          8.04         13.93        11.75 o                         
   2  11   4        237.45        277.95        16.26 o                         
   3  11   4        413.75        556.84        31.94 o                         
   4  11   4        151.36        156.98        20.68 o                         
   5  11   4         22.33         35.37        20.17 o                         
   6  11   4        377.14        399.10        28.08 o                         
   7  11   4        169.78        191.44        26.66 o                         
   8  11   4          4.78          6.14        30.24 o                         
   9  11   4          4.44          6.84        27.17 o                         
  10  11   4         17.79         10.05        38.07 o                         
 -10  12   4          2.93        -22.40        71.55 o                         
  -9  12   4          3.64         15.65        40.26 o                         
  -8  12   4         47.26         34.03        38.23 o                         
  -7  12   4          5.55         11.77        22.76 o                         
  -6  12   4         50.43         38.23        21.64 o                         
  -5  12   4        260.63        265.96        21.31 o                         
  -4  12   4         61.07         49.73        13.73 o                         
  -3  12   4        100.07        108.77        14.03 o                         
  -2  12   4       1423.10       1381.17        34.98 o                         
  -1  12   4        254.17        255.43        15.36 o                         
   0  12   4         92.03        114.93        12.87 o                         
   1  12   4         31.75         38.21        14.49 o                         
   2  12   4        100.85        110.50        16.21 o                         
   3  12   4          0.73         31.70        18.73 o                         
   4  12   4          6.70         21.09        20.03 o                         
   5  12   4         43.97         60.86        22.47 o                         
   6  12   4        113.57        120.84        24.83 o                         
   7  12   4        116.56        113.63        26.18 o                         
   8  12   4         85.41         94.78        27.40 o                         
   9  12   4        119.17        134.62        38.32 o                         
  -9  13   4         22.63          0.72        70.10 o                         
  -8  13   4         15.92         51.88        47.70 o                         
  -7  13   4         47.75         53.44        36.49 o                         
  -6  13   4          4.90         18.53        22.46 o                         
  -5  13   4        246.03        266.04        21.90 o                         
  -4  13   4         78.24        106.72        19.32 o                         
  -3  13   4         67.90         64.96        17.82 o                         
  -2  13   4         15.83         14.18        13.46 o                         
  -1  13   4         39.44         43.75        13.42 o                         
   0  13   4        279.05        271.36        18.72 o                         
   1  13   4        865.69        799.99        32.13 o                         
   2  13   4        392.21        370.08        22.22 o                         
   3  13   4        307.51        284.92        21.05 o                         
   4  13   4         86.07         87.13        22.44 o                         
   5  13   4        160.12        202.45        26.43 o                         
   6  13   4         12.56         16.91        23.91 o                         
   7  13   4         12.19         22.58        28.75 o                         
   8  13   4          2.80         -8.18        33.84 o                         
  -8  14   4          1.75         -7.23        67.94 o                         
  -7  14   4          2.08         19.38        38.55 o                         
  -6  14   4         97.22         80.47        27.03 o                         
  -5  14   4         52.85         42.76        20.43 o                         
  -4  14   4        126.98        147.59        21.05 o                         
  -3  14   4        190.91        234.04        20.82 o                         
  -2  14   4          1.61         11.75        17.14 o                         
  -1  14   4         86.38        109.31        21.11 o                         
   0  14   4        103.56        132.01        18.40 o                         
   1  14   4          4.98         23.30        17.13 o                         
   2  14   4          5.72         14.08        17.59 o                         
   3  14   4         88.45         82.25        19.31 o                         
   4  14   4         45.47         46.03        20.64 o                         
   5  14   4        154.15        169.62        27.79 o                         
   6  14   4        234.68        233.64        36.73 o                         
   7  14   4         41.72        -49.87        54.20 o                         
  -7  15   4          1.68        -23.85        64.32 o                         
  -6  15   4         26.99         15.18        62.15 o                         
  -5  15   4         10.36          5.32        26.95 o                         
  -4  15   4         43.54         72.34        21.46 o                         
  -3  15   4        105.28        110.83        23.53 o                         
  -2  15   4         36.17         36.80        21.69 o                         
  -1  15   4          0.85          9.20        21.87 o                         
   0  15   4        136.89        141.89        24.12 o                         
   1  15   4        115.46        111.93        24.55 o                         
   2  15   4          2.19        -15.59        22.34 o                         
   3  15   4          0.31         -4.99        25.88 o                         
   4  15   4          6.68          4.60        28.34 o                         
   5  15   4          6.81        -34.47        34.47 o                         
  -3  16   4         21.71         28.47        31.05 o                         
  -2  16   4         12.02         12.70        25.31 o                         
  -1  16   4          9.26          0.32        23.69 o                         
   0  16   4         29.27         -7.77        24.46 o                         
   1  16   4         58.14         59.47        25.48 o                         
   2  16   4          0.78        -21.32        32.71 o                         
   3  16   4         14.92         -5.16        32.66 o                         
   4  16   4         90.25         24.57        48.42 o                         
   5  16   4         22.45        -42.64        50.59 o                         
  -2  17   4          0.06        -41.92        45.53 o                         
  -1  17   4          0.56        -15.18        44.81 o                         
   0  17   4          6.00         -6.50        44.81 o                         
   1  17   4         81.58         49.87        45.53 o                         
   2  17   4          3.84        -49.15        49.15 o                         
   3  17   4          8.23        -49.15        53.48 o                         
 -14   1   5          3.41        128.53        55.64 o                         
 -13   1   5         10.08        112.06        50.83 o                         
 -12   1   5         23.00        104.55        47.76 o                         
 -11   1   5         27.61         85.14        44.20 o                         
 -10   1   5        109.95        113.15        41.39 o                         
  -9   1   5         29.23         28.95        37.05 o                         
  -8   1   5        964.31        853.10        18.31 o                         
  -7   1   5         41.72         29.60         4.62 o                         
  -6   1   5        311.16        279.40         7.43 o                         
  -5   1   5        280.71        300.03        18.87 o                         
  -4   1   5        385.61        303.81        12.26 o                         
  -3   1   5         15.70         27.17         7.72 o                         
  -2   1   5        212.45        249.60        14.25 o                         
  -1   1   5       1666.25       1884.49        37.96 o                         
   0   1   5        454.72        479.37        11.12 o                         
   1   1   5       1049.34       1232.52        23.42 o                         
   2   1   5        875.52        876.75        17.35 o                         
   3   1   5        937.32        894.06        18.90 o                         
   4   1   5          4.92         -3.15         8.55 o                         
   5   1   5         24.68         12.06         9.62 o                         
   6   1   5        413.43        428.11        21.22 o                         
   7   1   5        170.14        211.26        26.32 o                         
   8   1   5         42.90         34.82        24.98 o                         
   9   1   5          9.58         -4.91        29.87 o                         
  10   1   5         25.11          9.84        35.38 o                         
  11   1   5          3.05         -4.20        39.77 o                         
  12   1   5         11.18          1.66        44.24 o                         
 -14   2   5         25.63        102.88        54.28 o                         
 -13   2   5         41.31        144.29        51.94 o                         
 -12   2   5         33.67        119.81        47.83 o                         
 -11   2   5         30.04         82.51        44.19 o                         
 -10   2   5          3.23        -31.14        36.64 o                         
  -9   2   5         26.89         17.88        21.78 o                         
  -8   2   5        492.72        466.68        14.55 o                         
  -7   2   5         96.89         68.52         5.52 o                         
  -6   2   5        162.65        140.56         8.40 o                         
  -5   2   5        124.40        114.41         6.28 o                         
  -4   2   5          4.81          9.29         3.10 o                         
  -3   2   5       1703.11       1718.82        30.31 o                         
  -2   2   5       3195.11       3173.32        67.48 o                         
  -1   2   5       1076.28       1093.51        33.18 o                         
   0   2   5        878.41        951.52        19.12 o                         
   1   2   5       1805.17       1924.18        34.65 o                         
   2   2   5        152.01        146.66         7.37 o                         
   3   2   5         96.69        104.35         7.75 o                         
   4   2   5         35.14         21.05        13.31 o                         
   5   2   5        611.00        660.40        28.49 o                         
   6   2   5         24.67          3.44        11.54 o                         
   7   2   5         57.90         30.77        22.73 o                         
   8   2   5        196.80        186.13        29.81 o                         
   9   2   5        185.04        165.56        32.38 o                         
  10   2   5         23.70        -19.13        34.57 o                         
  11   2   5         33.25         47.04        39.70 o                         
  12   2   5          2.32          4.78        44.38 o                         
 -13   3   5          4.17         78.75        51.49 o                         
 -12   3   5          5.98         66.52        46.66 o                         
 -11   3   5          6.75         46.52        43.51 o                         
 -10   3   5         70.76         25.58        41.63 o                         
  -9   3   5        270.10        206.56        35.47 o                         
  -8   3   5        155.36        159.48        10.24 o                         
  -7   3   5        510.80        427.04        11.00 o                         
  -6   3   5        510.83        493.94        15.23 o                         
  -5   3   5        599.24        559.37        13.28 o                         
  -4   3   5        872.25        857.00        15.98 o                         
  -3   3   5       2544.55       2490.26        37.91 o                         
  -2   3   5         67.58         85.92         7.37 o                         
  -1   3   5         72.74         84.17         4.73 o                         
   0   3   5         32.01         15.85         9.18 o                         
   1   3   5        233.92        245.11        12.52 o                         
   2   3   5       1427.40       1449.29        26.34 o                         
   3   3   5       3400.01       3749.36        72.40 o                         
   4   3   5        309.42        277.76        18.69 o                         
   5   3   5        195.83        207.40        22.14 o                         
   6   3   5       2392.01       2812.45        65.98 o                         
   7   3   5          3.29         -7.78        22.70 o                         
   8   3   5          3.65        -26.52        26.52 o                         
   9   3   5         27.62        -28.71        28.71 o                         
  10   3   5          0.57         -5.38        33.12 o                         
  11   3   5          0.14        -27.07        37.72 o                         
 -13   4   5          1.87         85.54        50.29 o                         
 -12   4   5         26.09        112.44        47.95 o                         
 -11   4   5         53.99         39.10        44.44 o                         
 -10   4   5         50.48         53.93        26.70 o                         
  -9   4   5        253.91        271.84        36.82 o                         
  -8   4   5         66.15         70.92         9.31 o                         
  -7   4   5          5.35          2.70         7.70 o                         
  -6   4   5         35.32         30.40         6.45 o                         
  -5   4   5        745.98        649.88        11.60 o                         
  -4   4   5        347.94        339.71        10.32 o                         
  -3   4   5       1625.03       1627.77        30.97 o                         
  -2   4   5        820.08        790.37        16.86 o                         
  -1   4   5       2368.16       2209.93        46.44 o                         
   0   4   5       5132.12       5215.95       155.53 o                         
   1   4   5          9.06          6.81         4.57 o                         
   2   4   5         29.65         20.07         5.69 o                         
   3   4   5       1212.21       1332.35        30.07 o                         
   4   4   5         34.80         26.16        13.32 o                         
   5   4   5       1020.52        936.80        33.20 o                         
   6   4   5        148.59        123.51        18.15 o                         
   7   4   5        122.21         71.49        24.75 o                         
   8   4   5          3.49        -23.84        26.05 o                         
   9   4   5         24.03         16.48        30.21 o                         
  10   4   5          6.78        -16.89        34.19 o                         
  11   4   5         17.94        -13.24        39.03 o                         
 -13   5   5         11.98         95.68        51.13 o                         
 -12   5   5          2.15         13.30        44.73 o                         
 -11   5   5         12.29         14.55        28.45 o                         
 -10   5   5          0.35          8.48        25.21 o                         
  -9   5   5         73.62         98.01        34.48 o                         
  -8   5   5         23.84         40.11        18.46 o                         
  -7   5   5          2.75         -6.98        10.61 o                         
  -6   5   5       2010.18       1893.08        58.40 o                         
  -5   5   5        600.97        594.18        19.65 o                         
  -4   5   5          9.23         10.50         3.32 o                         
  -3   5   5        197.18        174.73        16.89 o                         
  -2   5   5         26.85         32.43         3.98 o                         
  -1   5   5        178.64        173.72         7.83 o                         
   0   5   5        228.36        229.67         9.88 o                         
   1   5   5       2870.72       2886.09        49.94 o                         
   2   5   5        484.91        404.04        14.09 o                         
   3   5   5        166.66        140.74        11.73 o                         
   4   5   5        307.12        253.05        15.70 o                         
   5   5   5         60.81         62.19        12.85 o                         
   6   5   5         62.64         39.34        13.71 o                         
   7   5   5          2.16        -24.39        24.39 o                         
   8   5   5         71.76         69.62        30.34 o                         
   9   5   5         37.51        -20.93        29.74 o                         
  10   5   5         52.22         64.23        37.64 o                         
  11   5   5         12.34        -15.37        37.45 o                         
 -13   6   5          0.00         93.93        48.47 o                         
 -12   6   5         16.36         16.57        31.62 o                         
 -11   6   5          0.15          5.96        27.78 o                         
 -10   6   5         17.93         47.59        26.95 o                         
  -9   6   5         24.94         55.10        24.76 o                         
  -8   6   5         91.08         84.71        15.57 o                         
  -7   6   5         25.32         38.01         8.52 o                         
  -6   6   5          0.55         -3.10        11.20 o                         
  -5   6   5         23.55         24.46         6.37 o                         
  -4   6   5         60.01         55.86         9.18 o                         
  -3   6   5          1.03          5.43         3.61 o                         
  -2   6   5         68.41         79.93         6.83 o                         
  -1   6   5          0.91          6.84         5.36 o                         
   0   6   5        729.36        726.20        15.89 o                         
   1   6   5        766.12        842.38        19.08 o                         
   2   6   5          6.91          0.20         9.08 o                         
   3   6   5        455.47        437.29        20.13 o                         
   4   6   5        137.49        145.71        19.40 o                         
   5   6   5        125.38        111.60        14.62 o                         
   6   6   5        401.46        400.13        27.62 o                         
   7   6   5          5.65        -18.87        18.87 o                         
   8   6   5         15.64        -15.34        28.79 o                         
   9   6   5         60.56         86.34        37.22 o                         
  10   6   5          0.62        -22.95        35.60 o                         
  11   6   5          4.44        -31.86        37.96 o                         
 -12   7   5          9.29         39.76        45.48 o                         
 -11   7   5          9.23         10.60        28.96 o                         
 -10   7   5         18.98         53.09        28.49 o                         
  -9   7   5          5.60         32.60        26.28 o                         
  -8   7   5         11.84          4.62        28.69 o                         
  -7   7   5        163.17        135.36        15.98 o                         
  -6   7   5         62.45         59.26         9.02 o                         
  -5   7   5        195.00        175.84        12.78 o                         
  -4   7   5          1.23          4.14         6.59 o                         
  -3   7   5         82.75         82.74         7.20 o                         
  -2   7   5        181.98        173.02         8.64 o                         
  -1   7   5         39.14         52.45         6.96 o                         
   0   7   5        369.76        348.10        13.72 o                         
   1   7   5         25.25         16.70         9.23 o                         
   2   7   5       1014.05       1063.65        27.97 o                         
   3   7   5         13.15         -2.88        12.83 o                         
   4   7   5        202.95        261.97        16.99 o                         
   5   7   5         19.13         -7.56        13.67 o                         
   6   7   5          2.28        -17.44        17.44 o                         
   7   7   5         91.24         58.90        23.42 o                         
   8   7   5         43.93         -5.51        24.59 o                         
   9   7   5         37.81         29.09        35.78 o                         
  10   7   5         54.71         61.04        36.41 o                         
 -12   8   5          6.56          2.89        75.16 o                         
 -11   8   5         11.13         67.60        31.22 o                         
 -10   8   5         79.86         99.68        29.49 o                         
  -9   8   5         26.95          1.37        30.17 o                         
  -8   8   5         12.18         40.09        26.13 o                         
  -7   8   5         43.73         12.99        15.75 o                         
  -6   8   5          0.30         -4.12        23.68 o                         
  -5   8   5          0.80          0.42         8.77 o                         
  -4   8   5        957.04        908.45        22.15 o                         
  -3   8   5         16.05         15.84         7.32 o                         
  -2   8   5         10.87         13.59         7.27 o                         
  -1   8   5       1323.78       1341.43        30.71 o                         
   0   8   5        722.69        776.95        18.50 o                         
   1   8   5        300.44        337.49        15.95 o                         
   2   8   5         39.85         41.49        11.45 o                         
   3   8   5       2155.85       2188.64        46.81 o                         
   4   8   5        267.46        298.51        25.14 o                         
   5   8   5        185.73        202.52        20.73 o                         
   6   8   5        114.52        103.43        20.47 o                         
   7   8   5          1.39         -2.98        20.93 o                         
   8   8   5          2.03        -22.54        22.54 o                         
   9   8   5          4.34        -25.54        33.16 o                         
  10   8   5         28.03         36.51        39.75 o                         
 -12   9   5         17.26         64.32        78.05 o                         
 -11   9   5         12.24         42.64        73.00 o                         
 -10   9   5        132.51        128.11        41.92 o                         
  -9   9   5        108.16         91.80        30.66 o                         
  -8   9   5         24.01         18.02        45.30 o                         
  -7   9   5        136.81        121.97        23.47 o                         
  -6   9   5        152.89        157.54        18.73 o                         
  -5   9   5        608.11        635.75        37.55 o                         
  -4   9   5        161.41        194.31        10.93 o                         
  -3   9   5          1.52          4.69         8.17 o                         
  -2   9   5        607.09        672.20        17.83 o                         
  -1   9   5         78.25         71.86         8.91 o                         
   0   9   5         80.12         88.21         9.62 o                         
   1   9   5        245.13        222.94        12.90 o                         
   2   9   5        333.45        305.18        17.83 o                         
   3   9   5         10.87        -12.52        16.90 o                         
   4   9   5        274.11        268.56        24.59 o                         
   5   9   5        494.47        574.25        33.88 o                         
   6   9   5        197.47        172.46        22.51 o                         
   7   9   5        195.50        213.57        48.47 o                         
   8   9   5         83.07         82.87        25.52 o                         
   9   9   5         14.19         34.84        32.40 o                         
  10   9   5         29.16        -26.74        52.76 o                         
 -11  10   5         52.41         83.11        75.16 o                         
 -10  10   5         12.39         34.61        40.05 o                         
  -9  10   5         63.65        101.52        50.59 o                         
  -8  10   5        106.62        139.26        38.67 o                         
  -7  10   5         31.93         23.92        29.81 o                         
  -6  10   5          6.25         17.97        24.04 o                         
  -5  10   5         20.44         27.21        17.30 o                         
  -4  10   5        999.84        986.88        30.63 o                         
  -3  10   5         31.63         39.13        11.19 o                         
  -2  10   5        277.14        265.01        14.40 o                         
  -1  10   5       1306.20       1304.26        33.57 o                         
   0  10   5        186.62        204.37        12.16 o                         
   1  10   5        206.40        216.59        15.42 o                         
   2  10   5          1.71         -1.01        13.14 o                         
   3  10   5         24.51         24.59        16.48 o                         
   4  10   5        245.87        255.76        22.80 o                         
   5  10   5        462.80        509.38        33.25 o                         
   6  10   5          4.57          5.60        20.65 o                         
   7  10   5          2.57         13.86        24.16 o                         
   8  10   5         93.16         99.68        27.71 o                         
   9  10   5        108.79         72.71        38.67 o                         
 -10  11   5          4.37         15.90        75.16 o                         
  -9  11   5          5.13         22.08        38.41 o                         
  -8  11   5          9.68         43.93        36.50 o                         
  -7  11   5        133.84        161.27        35.89 o                         
  -6  11   5          6.00          7.65        37.22 o                         
  -5  11   5        518.49        556.76        28.50 o                         
  -4  11   5        110.61        147.33        17.22 o                         
  -3  11   5          6.01          3.05        13.97 o                         
  -2  11   5         51.46         74.56        12.24 o                         
  -1  11   5        392.62        380.29        19.05 o                         
   0  11   5          4.33         18.77        12.77 o                         
   1  11   5         18.57         25.68        13.35 o                         
   2  11   5        987.36        955.21        31.40 o                         
   3  11   5        246.71        202.94        20.84 o                         
   4  11   5        137.53        136.51        20.73 o                         
   5  11   5         90.97         72.49        21.79 o                         
   6  11   5         34.92         43.20        22.76 o                         
   7  11   5         23.43         44.55        24.47 o                         
   8  11   5         62.83         42.70        33.17 o                         
 -10  12   5          3.44        -18.79        75.89 o                         
  -9  12   5          0.71         -8.67        73.72 o                         
  -8  12   5         73.03         65.43        50.59 o                         
  -7  12   5          9.11          0.68        32.91 o                         
  -6  12   5         58.92         28.73        23.26 o                         
  -5  12   5        195.36        189.10        19.99 o                         
  -4  12   5          8.09         14.51        16.54 o                         
  -3  12   5         21.37         21.89        15.97 o                         
  -2  12   5        245.16        221.31        18.30 o                         
  -1  12   5         84.60         74.18        15.90 o                         
   0  12   5         10.64         33.53        17.71 o                         
   1  12   5        127.07        125.53        16.46 o                         
   2  12   5          0.39          6.98        15.69 o                         
   3  12   5        283.71        295.77        20.78 o                         
   4  12   5         95.85         96.63        22.72 o                         
   5  12   5        112.23         74.69        32.16 o                         
   6  12   5         14.76         13.69        40.47 o                         
   7  12   5         51.17         44.67        52.40 o                         
  -9  13   5          0.21        -17.35        73.72 o                         
  -8  13   5          5.07        -37.58        70.10 o                         
  -7  13   5         29.24         41.73        37.57 o                         
  -6  13   5          1.74          6.12        24.49 o                         
  -5  13   5        100.13        104.62        25.18 o                         
  -4  13   5          8.77          8.95        17.98 o                         
  -3  13   5         13.36         14.23        17.73 o                         
  -2  13   5          0.23         10.33        16.81 o                         
  -1  13   5        120.42        130.91        17.51 o                         
   0  13   5          0.89         13.21        19.71 o                         
   1  13   5          2.87         -3.95        19.92 o                         
   2  13   5        211.79        202.99        23.09 o                         
   3  13   5          0.29         -1.02        22.34 o                         
   4  13   5         12.14         38.38        29.01 o                         
   5  13   5          5.69         12.07        29.69 o                         
   6  13   5         51.95         59.15        32.89 o                         
  -8  14   5          0.93        -35.41        72.27 o                         
  -7  14   5          0.19        -31.80        66.49 o                         
  -6  14   5          1.15          4.81        27.06 o                         
  -5  14   5          3.88         -4.81        24.36 o                         
  -4  14   5          6.35          6.89        23.99 o                         
  -3  14   5         29.91         17.60        19.05 o                         
  -2  14   5         58.25         58.09        18.84 o                         
  -1  14   5         18.77         14.79        20.55 o                         
   0  14   5        385.06        393.23        27.83 o                         
   1  14   5         13.91          4.03        22.25 o                         
   2  14   5         96.09         91.19        23.44 o                         
   3  14   5         69.03         66.71        24.67 o                         
   4  14   5         11.48         -7.37        26.37 o                         
   5  14   5         53.07         44.81        51.31 o                         
  -6  15   5         44.29         37.58        63.60 o                         
  -5  15   5          9.63         28.19        54.93 o                         
  -4  15   5         45.23         57.79        31.86 o                         
  -3  15   5         96.44        123.09        30.10 o                         
  -2  15   5         17.63         10.25        28.08 o                         
  -1  15   5          1.86          0.63        22.19 o                         
   0  15   5          0.26        -20.79        22.66 o                         
   1  15   5          1.70        -18.61        28.57 o                         
   2  15   5         25.12          5.00        24.52 o                         
   3  15   5        241.44        211.08        36.80 o                         
   4  15   5          9.81        -26.74        47.70 o                         
   5  15   5         29.60         -5.06        48.42 o                         
   3  16   5          1.60        -49.87        49.87 o                         
 -13   0   6         59.53        152.50        79.50 o                         
 -12   0   6          4.73         87.45        71.55 o                         
 -11   0   6        141.53        186.46        71.55 o                         
 -10   0   6        156.78        160.45        65.77 o                         
  -9   0   6          3.38        -39.75        57.10 o                         
  -8   0   6        551.58        591.24        44.45 o                         
  -7   0   6        273.83        303.55        59.26 o                         
  -6   0   6          0.82         -8.22        12.42 o                         
  -5   0   6        117.50         68.23        21.32 o                         
  -4   0   6       1245.54       1183.03        49.42 o                         
  -3   0   6          5.06         20.24        32.52 o                         
  -2   0   6       1283.05       1521.62        54.57 o                         
  -1   0   6       6312.16       6926.62       227.66 o                         
   0   0   6        565.34        591.91        28.91 o                         
   1   0   6        154.81        152.05        13.01 o                         
   2   0   6       1103.17       1128.27        27.51 o                         
   3   0   6        935.53       1083.29        45.17 o                         
   4   0   6        610.28        745.42        31.57 o                         
   5   0   6         33.20          6.45        21.32 o                         
   6   0   6         33.14          3.17        27.10 o                         
   7   0   6         17.63         44.09        34.69 o                         
   8   0   6         17.84        -21.68        40.47 o                         
   9   0   6          0.94        -46.25        46.25 o                         
  10   0   6         36.45        -50.59        50.59 o                         
  11   0   6         14.28          5.78        57.82 o                         
 -13   1   6          2.43         94.73        54.94 o                         
 -12   1   6          0.28        113.65        49.56 o                         
 -11   1   6         63.89        151.53        49.27 o                         
 -10   1   6         45.08         71.18        44.96 o                         
  -9   1   6         50.30         -8.57        38.59 o                         
  -8   1   6         14.10         -1.96        17.04 o                         
  -7   1   6        461.84        379.16        21.65 o                         
  -6   1   6        322.34        290.65        25.28 o                         
  -5   1   6        132.75         93.08        14.69 o                         
  -4   1   6       1507.61       1290.74        64.12 o                         
  -3   1   6        318.30        389.87        28.35 o                         
  -2   1   6       1615.22       1651.12        42.33 o                         
  -1   1   6          5.72         -4.91         4.91 o                         
   0   1   6        330.45        310.03         7.84 o                         
   1   1   6        473.78        499.22        12.92 o                         
   2   1   6          1.68          0.90         5.54 o                         
   3   1   6        422.52        414.12        16.31 o                         
   4   1   6        539.27        519.78        19.31 o                         
   5   1   6        134.11        141.36        13.15 o                         
   6   1   6          8.00        -12.18        12.18 o                         
   7   1   6        336.08        386.65        37.22 o                         
   8   1   6        358.36        409.00        36.92 o                         
   9   1   6         24.52        -31.43        31.43 o                         
  10   1   6         46.74        -26.63        36.32 o                         
  11   1   6          7.10        -13.70        40.33 o                         
 -13   2   6          2.97         95.37        54.57 o                         
 -12   2   6         34.21        130.15        52.57 o                         
 -11   2   6         69.38         70.80        48.28 o                         
 -10   2   6        121.90         61.35        42.61 o                         
  -9   2   6         24.48          5.16        21.01 o                         
  -8   2   6          0.99          4.64        18.63 o                         
  -7   2   6        162.34        131.07        11.91 o                         
  -6   2   6         15.74         11.23         9.06 o                         
  -5   2   6        247.10        205.00        11.37 o                         
  -4   2   6         42.38         39.96         8.75 o                         
  -3   2   6        175.67        201.00        15.11 o                         
  -2   2   6         50.46         67.63         6.00 o                         
  -1   2   6        775.09        707.58        54.24 o                         
   0   2   6        462.97        535.93        14.42 o                         
   1   2   6        575.51        568.52        17.29 o                         
   2   2   6        185.08        156.30         8.25 o                         
   3   2   6          3.17         -9.96         9.96 o                         
   4   2   6        165.36        157.39        14.57 o                         
   5   2   6         79.62         89.42        12.69 o                         
   6   2   6        146.60        118.34        14.79 o                         
   7   2   6        128.36        132.81        27.54 o                         
   8   2   6          2.94        -11.52        27.76 o                         
   9   2   6          3.34        -31.38        31.38 o                         
  10   2   6         21.15        -12.03        38.01 o                         
  11   2   6         34.84         39.91        45.15 o                         
 -13   3   6          7.94        100.46        54.11 o                         
 -12   3   6         15.01         82.25        51.13 o                         
 -11   3   6          3.88         35.75        63.24 o                         
 -10   3   6         19.28         -7.63        29.06 o                         
  -9   3   6          1.73        -21.66        21.66 o                         
  -8   3   6          7.66        -19.14        19.14 o                         
  -7   3   6         94.66         80.97        11.64 o                         
  -6   3   6          0.42          0.07         6.14 o                         
  -5   3   6          8.51         10.23         3.79 o                         
  -4   3   6        436.40        401.98        26.37 o                         
  -3   3   6          0.82         18.04         4.77 o                         
  -2   3   6        247.25        270.60        13.57 o                         
  -1   3   6         49.23         46.31         6.25 o                         
   0   3   6          0.67         -4.70         4.70 o                         
   1   3   6         94.70        101.60         7.01 o                         
   2   3   6       1609.39       1574.60        32.08 o                         
   3   3   6         31.63         12.99        11.51 o                         
   4   3   6          0.40        -12.39        12.39 o                         
   5   3   6         28.30         -3.69        14.27 o                         
   6   3   6        139.08        109.63        14.86 o                         
   7   3   6          0.56        -24.69        24.69 o                         
   8   3   6         19.14         -5.31        28.33 o                         
   9   3   6         12.06        -28.93        30.15 o                         
  10   3   6         53.75         22.01        36.41 o                         
 -13   4   6          0.44        102.04        53.91 o                         
 -12   4   6         19.16         78.68        63.60 o                         
 -11   4   6         25.79          1.31        43.47 o                         
 -10   4   6         12.60         10.85        25.50 o                         
  -9   4   6         58.95         67.47        23.62 o                         
  -8   4   6         21.66         12.78        20.55 o                         
  -7   4   6         99.49         54.92        20.45 o                         
  -6   4   6        134.98        140.74        11.50 o                         
  -5   4   6        470.27        461.25        12.77 o                         
  -4   4   6          6.70         12.89         4.67 o                         
  -3   4   6        510.69        485.58        10.76 o                         
  -2   4   6         19.95         30.72         4.42 o                         
  -1   4   6        164.86        209.77         9.59 o                         
   0   4   6        283.90        280.08        48.92 o                         
   1   4   6         28.38          4.31         6.59 o                         
   2   4   6        103.51        113.49        13.16 o                         
   3   4   6       4279.20       4488.19       111.93 o                         
   4   4   6         85.24         56.57        14.99 o                         
   5   4   6         92.73         59.96        16.55 o                         
   6   4   6         12.93        -11.95        22.84 o                         
   7   4   6          2.50        -34.69        38.30 o                         
   8   4   6         17.79         15.00        29.50 o                         
   9   4   6         15.57         -0.84        32.80 o                         
  10   4   6          2.25        -23.41        35.49 o                         
 -13   5   6          0.04         68.67        52.96 o                         
 -12   5   6          4.74        -20.17        33.54 o                         
 -11   5   6         21.83         24.81        28.50 o                         
 -10   5   6          1.24         18.83        25.79 o                         
  -9   5   6          5.27         40.53        24.67 o                         
  -8   5   6        201.47        191.99        27.66 o                         
  -7   5   6         51.63         49.34        31.56 o                         
  -6   5   6         43.55         39.08         9.80 o                         
  -5   5   6        975.25        943.62        34.75 o                         
  -4   5   6        468.87        525.05        16.91 o                         
  -3   5   6       1515.18       1508.35        24.59 o                         
  -2   5   6          5.57         12.29         5.20 o                         
  -1   5   6         34.30         42.62         6.41 o                         
   0   5   6        337.78        377.61        21.01 o                         
   1   5   6         32.52          6.83         7.66 o                         
   2   5   6        310.52        319.39        18.20 o                         
   3   5   6          9.56        -12.89        12.89 o                         
   4   5   6        416.98        401.94        24.59 o                         
   5   5   6         43.81         42.76        16.46 o                         
   6   5   6         49.50         10.53        24.93 o                         
   7   5   6         36.14         22.69        26.44 o                         
   8   5   6         93.70         82.68        41.20 o                         
   9   5   6          4.97        -26.57        33.17 o                         
  10   5   6          8.98          3.72        36.70 o                         
 -12   6   6          1.80         24.71        49.30 o                         
 -11   6   6          9.69         39.01        32.36 o                         
 -10   6   6         33.73         41.76        27.22 o                         
  -9   6   6        170.59        216.46        30.24 o                         
  -8   6   6        191.89        220.41        27.47 o                         
  -7   6   6         14.79         21.61        22.81 o                         
  -6   6   6        390.87        438.31        21.86 o                         
  -5   6   6        172.00        116.78        15.50 o                         
  -4   6   6         14.67         12.85         7.43 o                         
  -3   6   6        152.23        164.48        10.21 o                         
  -2   6   6       1347.81       1375.58        29.75 o                         
  -1   6   6       1590.54       1686.01        33.55 o                         
   0   6   6        825.76        792.27        42.44 o                         
   1   6   6        924.60        940.22        37.45 o                         
   2   6   6          6.45         -2.99         9.46 o                         
   3   6   6          4.89        -10.08        10.08 o                         
   4   6   6        134.73        156.19        14.31 o                         
   5   6   6        269.69        283.31        33.25 o                         
   6   6   6         68.97         56.75        24.17 o                         
   7   6   6         53.19         -2.89        26.65 o                         
   8   6   6          0.87        -29.59        29.59 o                         
   9   6   6          0.74        -20.56        32.72 o                         
  10   6   6         21.00         -5.78        49.15 o                         
 -12   7   6          0.24         38.00        50.36 o                         
 -11   7   6          0.08         34.11        29.84 o                         
 -10   7   6          0.44         32.61        28.02 o                         
  -9   7   6          2.35          6.55        26.25 o                         
  -8   7   6        188.62        198.72        41.40 o                         
  -7   7   6        122.12        112.75        24.42 o                         
  -6   7   6         21.63         -1.97        27.81 o                         
  -5   7   6        150.49        155.82        10.74 o                         
  -4   7   6       1263.12       1275.85        47.60 o                         
  -3   7   6        377.72        395.91        24.37 o                         
  -2   7   6        238.77        230.12        17.01 o                         
  -1   7   6         85.69        101.32         7.65 o                         
   0   7   6       3492.75       3592.04       139.06 o                         
   1   7   6        194.32        158.10        10.42 o                         
   2   7   6        511.71        483.49        36.41 o                         
   3   7   6        438.21        408.36        21.09 o                         
   4   7   6        157.13        124.42        16.89 o                         
   5   7   6        183.52        165.07        19.66 o                         
   6   7   6        312.73        343.10        31.56 o                         
   7   7   6         40.23         27.07        27.98 o                         
   8   7   6          1.79        -27.49        31.57 o                         
   9   7   6         13.64          2.76        35.90 o                         
 -11   8   6         11.30         32.19        50.35 o                         
 -10   8   6          1.11          8.65        29.57 o                         
  -9   8   6          8.69         25.23        28.68 o                         
  -8   8   6         21.75          6.83        39.77 o                         
  -7   8   6         76.91         69.06        25.32 o                         
  -6   8   6          2.83          2.70        49.51 o                         
  -5   8   6          8.69         10.77        15.69 o                         
  -4   8   6          9.24         21.33        11.39 o                         
  -3   8   6         35.03         35.30         7.36 o                         
  -2   8   6        352.04        291.20        12.76 o                         
  -1   8   6         30.59         17.83         7.57 o                         
   0   8   6        220.75        181.29        12.15 o                         
   1   8   6         27.23         17.03         9.33 o                         
   2   8   6        213.11        216.13        19.58 o                         
   3   8   6        272.56        231.09        17.99 o                         
   4   8   6          8.72          9.81        15.52 o                         
   5   8   6         20.26          4.86        17.17 o                         
   6   8   6         62.06         36.16        19.62 o                         
   7   8   6        220.87        180.73        31.86 o                         
   8   8   6          3.03        -13.00        30.65 o                         
   9   8   6         11.68          4.16        36.86 o                         
 -11   9   6         12.06         31.08        78.05 o                         
 -10   9   6          5.59         48.76        41.92 o                         
  -9   9   6          1.07         -9.58        43.74 o                         
  -8   9   6         29.53          2.63        51.21 o                         
  -7   9   6          7.36          8.16        32.88 o                         
  -6   9   6          0.34          8.50        40.11 o                         
  -5   9   6         49.62         47.44        18.14 o                         
  -4   9   6         40.66         61.23        13.51 o                         
  -3   9   6         15.55         30.32        12.26 o                         
  -2   9   6         30.73         33.95        12.33 o                         
  -1   9   6          2.01         10.17         9.34 o                         
   0   9   6        220.46        254.99        14.37 o                         
   1   9   6         91.76         67.66        12.24 o                         
   2   9   6        113.89        107.41        15.84 o                         
   3   9   6         21.13         11.03        15.31 o                         
   4   9   6         10.89         27.71        21.86 o                         
   5   9   6         94.31        109.73        27.82 o                         
   6   9   6         50.46         42.07        28.84 o                         
   7   9   6          1.02         18.28        30.92 o                         
   8   9   6          6.86         27.66        39.39 o                         
 -10  10   6          8.85         -4.34        78.78 o                         
  -9  10   6         15.86         38.91        37.08 o                         
  -8  10   6          9.64         -1.98        33.45 o                         
  -7  10   6         36.79         22.37        31.02 o                         
  -6  10   6         16.44         42.25        28.59 o                         
  -5  10   6         46.79         46.26        21.64 o                         
  -4  10   6          3.75         16.36        17.98 o                         
  -3  10   6         50.99         43.35        13.93 o                         
  -2  10   6          1.52          9.67        13.57 o                         
  -1  10   6         62.51         66.41        14.08 o                         
   0  10   6          2.22         10.13        15.57 o                         
   1  10   6        254.72        305.83        25.70 o                         
   2  10   6         11.10        -12.46        17.60 o                         
   3  10   6          2.39          9.81        24.08 o                         
   4  10   6        226.86        252.85        31.12 o                         
   5  10   6        438.05        564.32        48.01 o                         
   6  10   6         30.93         33.25        29.64 o                         
   7  10   6         23.29         18.83        43.00 o                         
   8  10   6         31.72         10.12        48.42 o                         
 -10  11   6         24.49         19.51        80.22 o                         
  -9  11   6          0.24         33.25        80.22 o                         
  -8  11   6         53.60         52.58        34.99 o                         
  -7  11   6        126.69         92.87        35.32 o                         
  -6  11   6          0.55         -2.18        21.36 o                         
  -5  11   6         14.67         34.03        21.01 o                         
  -4  11   6        134.22        124.33        21.43 o                         
  -3  11   6         59.85         89.83        19.70 o                         
  -2  11   6          1.38          5.71        14.87 o                         
  -1  11   6         10.44         16.90        14.61 o                         
   0  11   6        240.20        310.06        21.64 o                         
   1  11   6        201.50        172.21        20.57 o                         
   2  11   6         36.25         44.45        20.11 o                         
   3  11   6          1.60          2.97        31.08 o                         
   4  11   6          6.80         12.71        26.85 o                         
   5  11   6         11.19         34.52        32.16 o                         
   6  11   6         33.60         57.27        32.88 o                         
   7  11   6         50.43         57.35        34.47 o                         
  -9  12   6          4.81         -4.34        78.05 o                         
  -8  12   6         78.17         44.81        75.16 o                         
  -7  12   6         10.68        -13.23        24.77 o                         
  -6  12   6          0.95         -6.41        23.98 o                         
  -5  12   6         17.04         48.63        23.16 o                         
  -4  12   6         87.48         51.22        21.63 o                         
  -3  12   6          1.33         14.59        19.85 o                         
  -2  12   6          5.19         14.60        19.14 o                         
  -1  12   6         57.56         33.86        16.72 o                         
   0  12   6        217.74        231.08        21.97 o                         
   1  12   6        187.67        219.64        23.09 o                         
   2  12   6         72.69         63.32        21.42 o                         
   3  12   6        100.59        138.89        24.42 o                         
   4  12   6        162.75        184.58        32.60 o                         
   5  12   6         56.90         85.36        54.20 o                         
   6  12   6          0.28        -18.28        70.10 o                         
  -8  13   6          5.90         31.08        75.89 o                         
  -7  13   6         13.05        -12.42        36.22 o                         
  -6  13   6         38.97         55.40        25.62 o                         
  -5  13   6         48.21         55.58        24.68 o                         
  -4  13   6         51.26         46.44        23.43 o                         
  -3  13   6        271.58        286.92        25.81 o                         
  -2  13   6        100.40        123.75        22.31 o                         
  -1  13   6          0.55         -3.48        23.95 o                         
   0  13   6          1.28          1.22        25.87 o                         
   1  13   6         16.46          5.20        24.59 o                         
   2  13   6          0.88        -10.55        29.88 o                         
   3  13   6         74.07         53.70        24.73 o                         
   4  13   6        117.90        137.33        34.69 o                         
   5  13   6         12.77         -7.95        54.93 o                         
  -7  14   6         21.47         95.40        70.83 o                         
  -6  14   6         27.10         65.05        62.88 o                         
  -5  14   6         36.03         29.45        32.62 o                         
  -4  14   6          6.16          5.18        24.50 o                         
  -3  14   6          1.30         -6.04        22.91 o                         
  -2  14   6         54.43         81.39        26.74 o                         
  -1  14   6        110.75         91.90        41.20 o                         
   0  14   6        123.41        141.67        37.58 o                         
   1  14   6          8.16         14.88        27.78 o                         
   2  14   6         19.04          8.34        28.40 o                         
   3  14   6         51.66         -4.34        48.42 o                         
 -13   1   7          2.04        147.17        58.23 o                         
 -12   1   7         16.88         72.55        51.55 o                         
 -11   1   7         82.32         75.10        50.07 o                         
 -10   1   7          0.63        -10.09        45.12 o                         
  -9   1   7          0.02        -41.14        41.14 o                         
  -8   1   7         63.89         32.75        39.19 o                         
  -7   1   7         75.20         27.27         9.70 o                         
  -6   1   7          0.29          3.93        12.68 o                         
  -5   1   7         28.42         14.32         7.65 o                         
  -4   1   7        425.01        345.85        55.10 o                         
  -3   1   7          4.96         32.70        11.79 o                         
  -2   1   7          3.42         25.56        20.96 o                         
  -1   1   7        390.09        393.03        33.25 o                         
   0   1   7        341.92        361.98        17.57 o                         
   1   1   7          6.56          4.35         4.05 o                         
   2   1   7         17.34         -2.34         9.10 o                         
   3   1   7         25.59         33.29         9.52 o                         
   4   1   7          0.41         -1.82        10.32 o                         
   5   1   7        132.01         75.26        19.67 o                         
   6   1   7          2.79         -8.69        21.68 o                         
   7   1   7          0.12        -24.51        24.51 o                         
   8   1   7          2.14        -28.33        28.33 o                         
   9   1   7         36.37         -7.76        34.42 o                         
 -12   2   7          9.27         72.18        54.42 o                         
 -11   2   7          2.31         21.66        63.24 o                         
 -10   2   7         92.64         88.88        46.92 o                         
  -9   2   7          1.08        -19.44        19.44 o                         
  -8   2   7         13.57        -11.24        18.05 o                         
  -7   2   7         78.03         62.41        11.25 o                         
  -6   2   7        293.23        258.04        29.78 o                         
  -5   2   7        355.89        294.75        27.28 o                         
  -4   2   7         46.16         41.33        11.31 o                         
  -3   2   7         50.83         63.67        20.43 o                         
  -2   2   7        180.81        216.33        18.54 o                         
  -1   2   7          8.10         -1.92         7.44 o                         
   0   2   7        490.55        494.35        23.13 o                         
   1   2   7       1107.33       1250.53        35.15 o                         
   2   2   7        184.48        141.29        12.06 o                         
   3   2   7        121.08        121.51        13.31 o                         
   4   2   7        950.16       1092.68        28.85 o                         
   5   2   7        560.22        637.06        38.07 o                         
   6   2   7         16.06        -21.68        21.68 o                         
   7   2   7        146.34         84.73        26.83 o                         
   8   2   7         22.00         -4.92        29.22 o                         
   9   2   7         24.24         -1.40        33.24 o                         
 -12   3   7          1.30         39.34        51.72 o                         
 -11   3   7          1.23         29.17        50.52 o                         
 -10   3   7        101.37         49.45        24.37 o                         
  -9   3   7          3.94         -5.06        21.08 o                         
  -8   3   7         34.14         16.52        18.64 o                         
  -7   3   7         72.28         29.45        17.37 o                         
  -6   3   7         35.92         29.28         7.91 o                         
  -5   3   7        267.52        225.99        18.52 o                         
  -4   3   7        418.39        453.13        24.34 o                         
  -3   3   7        425.19        450.20        25.15 o                         
  -2   3   7        550.08        545.82        29.00 o                         
  -1   3   7        157.52        178.70        10.14 o                         
   0   3   7        934.65       1034.65        68.40 o                         
   1   3   7        252.06        274.33        13.50 o                         
   2   3   7          1.72        -10.64        10.64 o                         
   3   3   7          0.11        -12.01        12.01 o                         
   4   3   7        706.71        615.69        35.25 o                         
   5   3   7         31.14          5.54        20.18 o                         
   6   3   7         21.53        -14.12        21.81 o                         
   7   3   7         39.30         12.21        25.80 o                         
   8   3   7         83.86         27.08        28.79 o                         
   9   3   7         11.58        -10.26        33.91 o                         
 -12   4   7          2.48         35.03        52.88 o                         
 -11   4   7         33.11        -17.36        46.17 o                         
 -10   4   7         31.40         13.03        25.89 o                         
  -9   4   7          1.66         -1.47        21.93 o                         
  -8   4   7        325.86        270.15        25.71 o                         
  -7   4   7        297.84        365.97        30.60 o                         
  -6   4   7        238.20        267.43        16.89 o                         
  -5   4   7          3.98          9.33         9.33 o                         
  -4   4   7          2.36         19.28         9.59 o                         
  -3   4   7         92.37        131.94         8.53 o                         
  -2   4   7         68.19         70.39         4.98 o                         
  -1   4   7        474.62        446.65        27.61 o                         
   0   4   7         98.25         64.00        10.85 o                         
   1   4   7       1041.63       1062.39       103.71 o                         
   2   4   7         45.13         10.32        11.87 o                         
   3   4   7         24.77          4.14        13.18 o                         
   4   4   7        306.99        285.57        24.27 o                         
   5   4   7          4.23        -15.18        20.69 o                         
   6   4   7          7.78          7.54        23.49 o                         
   7   4   7         11.38          4.40        27.17 o                         
   8   4   7         14.47         -7.69        30.25 o                         
   9   4   7          2.34        -23.06        33.31 o                         
 -12   5   7         11.45         22.30        51.84 o                         
 -11   5   7          8.68          6.88        27.85 o                         
 -10   5   7          0.28         -7.39        24.55 o                         
  -9   5   7         67.06         77.87        32.75 o                         
  -8   5   7         10.40         14.46        32.88 o                         
  -7   5   7         24.40          1.47        24.37 o                         
  -6   5   7         21.07         52.29        19.39 o                         
  -5   5   7        274.60        313.08        18.06 o                         
  -4   5   7        225.17        260.74         9.43 o                         
  -3   5   7        450.39        455.32        11.46 o                         
  -2   5   7       1035.94       1071.25        37.78 o                         
  -1   5   7        469.72        460.05        37.97 o                         
   0   5   7        820.05        839.16       101.68 o                         
   1   5   7        358.13        316.00        49.10 o                         
   2   5   7        154.49        153.50        15.23 o                         
   3   5   7         91.98         71.62        19.63 o                         
   4   5   7         89.41         93.09        46.62 o                         
   5   5   7         11.09        -21.68        21.68 o                         
   6   5   7          0.72        -24.45        25.03 o                         
   7   5   7        290.20        330.62        34.87 o                         
   8   5   7         12.08        -15.25        31.38 o                         
   9   5   7          8.32        -35.16        35.16 o                         
 -12   6   7          0.01         36.25        53.48 o                         
 -11   6   7          9.76         11.75        28.37 o                         
 -10   6   7          0.99          2.59        27.53 o                         
  -9   6   7          6.00          9.76        46.42 o                         
  -8   6   7          0.26         12.65        23.39 o                         
  -7   6   7         12.00         18.98        37.35 o                         
  -6   6   7         38.09         11.78        25.77 o                         
  -5   6   7         16.32         25.24         9.93 o                         
  -4   6   7          1.39         16.75        15.75 o                         
  -3   6   7        573.43        635.44        16.90 o                         
  -2   6   7        138.52        134.37         9.00 o                         
  -1   6   7          7.21          4.05        10.81 o                         
   0   6   7          5.05         -6.45         6.45 o                         
   1   6   7        143.57        129.67        19.49 o                         
   2   6   7         83.01         27.57        18.38 o                         
   3   6   7        145.72        118.56        40.47 o                         
   4   6   7         10.88        -10.01        21.45 o                         
   5   6   7         64.06         56.30        24.78 o                         
   6   6   7          5.54        -25.49        25.49 o                         
   7   6   7          5.16        -15.14        29.12 o                         
   8   6   7         46.50          4.25        32.42 o                         
 -11   7   7          2.92          1.45        51.71 o                         
 -10   7   7          3.34         25.74        28.66 o                         
  -9   7   7          0.51          6.47        35.77 o                         
  -8   7   7          4.70        -18.19        43.92 o                         
  -7   7   7          2.22        -27.99        27.99 o                         
  -6   7   7          9.64         13.41        39.03 o                         
  -5   7   7          3.96          3.05        20.48 o                         
  -4   7   7        302.41        362.38        23.92 o                         
  -3   7   7         81.45         92.14        12.41 o                         
  -2   7   7         52.29         56.62         9.51 o                         
  -1   7   7         35.67         66.27        13.08 o                         
   0   7   7        358.45        346.76        21.96 o                         
   1   7   7        151.48        188.24        20.71 o                         
   2   7   7         91.31         96.93        21.09 o                         
   3   7   7         54.23         43.19        21.68 o                         
   4   7   7         66.17         39.75        23.51 o                         
   5   7   7          9.76        -23.41        23.76 o                         
   6   7   7          0.02         -9.40        27.31 o                         
   7   7   7         12.37         16.38        37.58 o                         
   8   7   7         30.73         -1.88        32.80 o                         
 -11   8   7          1.33         11.42        56.23 o                         
 -10   8   7          9.19          7.18        37.47 o                         
  -9   8   7          1.45        -22.62        35.55 o                         
  -8   8   7          6.98        -24.17        46.43 o                         
  -7   8   7        247.99        268.30        33.09 o                         
  -6   8   7          5.98        -12.31        40.47 o                         
  -5   8   7         20.13         28.08        16.62 o                         
  -4   8   7        150.87        179.97        20.79 o                         
  -3   8   7        195.04        260.34        22.18 o                         
  -2   8   7         39.09         61.08        15.42 o                         
  -1   8   7         12.97         16.67        12.94 o                         
   0   8   7         45.48         59.08        14.36 o                         
   1   8   7        263.55        295.52        23.49 o                         
   2   8   7        173.63        248.83        38.67 o                         
   3   8   7         41.63         50.48        22.93 o                         
   4   8   7         19.37         11.91        24.27 o                         
   5   8   7        111.05        154.80        38.67 o                         
   6   8   7         22.03         25.12        28.33 o                         
   7   8   7         44.09         69.38        32.20 o                         
   8   8   7          2.77        -24.57        53.48 o                         
 -10   9   7         17.85         -9.40        81.67 o                         
  -9   9   7          0.75         29.47        34.71 o                         
  -8   9   7          2.07        -11.39        44.45 o                         
  -7   9   7          0.74          1.62        35.78 o                         
  -6   9   7         59.81         39.51        19.02 o                         
  -5   9   7          0.95          2.27        18.05 o                         
  -4   9   7        122.27        141.27        18.74 o                         
  -3   9   7        231.73        255.56        20.10 o                         
  -2   9   7        192.64        258.54        20.29 o                         
  -1   9   7         45.19        100.82        17.76 o                         
   0   9   7          3.75         26.02        19.43 o                         
   1   9   7        461.06        532.90        37.43 o                         
   2   9   7        519.73        688.62        35.30 o                         
   3   9   7        217.67        222.60        28.56 o                         
   4   9   7        120.26        111.87        28.36 o                         
   5   9   7         20.17         34.30        44.09 o                         
   6   9   7          1.20          5.98        29.89 o                         
   7   9   7        179.23        212.64        42.64 o                         
 -10  10   7         31.51         22.40        86.73 o                         
  -9  10   7          0.40        -36.86        78.78 o                         
  -8  10   7          4.04         31.42        44.45 o                         
  -7  10   7        207.83        226.31        32.22 o                         
  -6  10   7          2.03         -1.60        19.96 o                         
  -5  10   7          1.70          7.68        19.79 o                         
  -4  10   7         49.98         96.76        20.14 o                         
  -3  10   7         26.88         24.36        18.42 o                         
  -2  10   7         15.75         27.05        17.71 o                         
  -1  10   7         61.45         68.90        21.17 o                         
   0  10   7        219.20        221.55        25.62 o                         
   1  10   7          3.79         10.39        21.69 o                         
   2  10   7        322.50        298.61        29.63 o                         
   3  10   7         18.20         26.49        24.90 o                         
   4  10   7         82.80         82.74        43.73 o                         
   5  10   7         66.98         72.84        52.04 o                         
   6  10   7          0.17         16.95        42.28 o                         
  -9  11   7          7.36         26.02        83.11 o                         
  -8  11   7          0.94        -10.12        73.72 o                         
  -7  11   7         13.08         10.57        23.71 o                         
  -6  11   7         20.00         13.93        22.87 o                         
  -5  11   7          2.25          9.28        21.81 o                         
  -4  11   7        120.05        118.60        21.85 o                         
  -3  11   7         51.48         51.82        19.60 o                         
  -2  11   7          2.98         21.47        19.24 o                         
  -1  11   7        256.16        261.38        27.25 o                         
   0  11   7          1.28         53.37        23.05 o                         
   1  11   7          0.57         -8.76        22.73 o                         
   2  11   7          0.92          6.48        49.51 o                         
   3  11   7        109.32        123.60        31.44 o                         
   4  11   7         19.40          6.77        29.08 o                         
   5  11   7         59.61         48.74        31.40 o                         
  -8  12   7          8.51        -48.42        73.72 o                         
  -7  12   7         20.13         34.39        33.53 o                         
  -6  12   7         25.74         14.08        24.42 o                         
  -5  12   7         12.95         28.47        23.68 o                         
  -4  12   7          0.44         22.94        22.20 o                         
  -3  12   7        113.85        113.51        22.21 o                         
  -2  12   7         11.28          8.78        20.86 o                         
  -1  12   7          1.06         33.46        24.28 o                         
   0  12   7        204.64        197.11        28.79 o                         
   1  12   7          1.43         11.32        25.11 o                         
   2  12   7          0.40          6.91        39.39 o                         
   3  12   7          2.18         26.02        29.01 o                         
   4  12   7         18.46          4.71        72.27 o                         
  -7  13   7         30.00         19.51        70.83 o                         
  -6  13   7          4.33        -27.70        34.15 o                         
  -5  13   7          0.47          4.14        30.97 o                         
  -4  13   7          8.97         -0.39        24.21 o                         
  -3  13   7          5.09         13.79        22.84 o                         
  -2  13   7         46.33         44.63        22.54 o                         
  -1  13   7         22.97         41.32        26.54 o                         
   0  13   7         16.63         43.40        27.57 o                         
   1  13   7        100.74        132.13        30.55 o                         
   2  13   7         65.91         76.54        29.50 o                         
  -5  14   7         10.41         22.40        58.54 o                         
  -4  14   7          5.80        -15.90        53.48 o                         
  -3  14   7         41.62         57.82        41.20 o                         
  -2  14   7          0.14         28.19        36.86 o                         
  -1  14   7          0.25         17.35        36.14 o                         
   0  14   7          2.47         32.52        39.75 o                         
 -12   0   8          2.85         18.79        78.78 o                         
 -11   0   8          3.28          2.89        73.00 o                         
 -10   0   8         41.20        -32.52        69.38 o                         
  -9   0   8         25.02         -7.23        67.21 o                         
  -8   0   8          3.15        -46.98        62.15 o                         
  -7   0   8        150.49        145.99        62.88 o                         
  -6   0   8         72.39         71.67        20.60 o                         
  -5   0   8         18.20         22.40        49.87 o                         
  -4   0   8        823.49        909.19        80.22 o                         
  -3   0   8         32.33        119.97        44.09 o                         
  -2   0   8         28.75         37.52         7.59 o                         
  -1   0   8         59.30         70.70         9.03 o                         
   0   0   8         38.53         17.25         9.55 o                         
   1   0   8        122.47         83.11        18.79 o                         
   2   0   8        476.88        443.75        36.86 o                         
   3   0   8         26.18         12.29        21.68 o                         
   4   0   8         63.32         71.55        26.02 o                         
   5   0   8         43.42         20.24        28.91 o                         
   6   0   8        187.98        253.68        41.20 o                         
   7   0   8          1.81        -36.14        36.14 o                         
   8   0   8         11.77        -41.20        41.20 o                         
 -12   1   8          0.75         84.48        57.64 o                         
 -11   1   8          3.95        -15.11        50.34 o                         
 -10   1   8         49.86         -7.82        47.91 o                         
  -9   1   8         35.48         28.21        48.52 o                         
  -8   1   8          1.17        -12.12        41.45 o                         
  -7   1   8          5.46         19.13        38.68 o                         
  -6   1   8         39.83         36.77         8.48 o                         
  -5   1   8         74.53         84.65        10.98 o                         
  -4   1   8         27.62         66.43        32.30 o                         
  -3   1   8        884.88        876.82        56.01 o                         
  -2   1   8         51.17         86.73        13.01 o                         
  -1   1   8          9.68          2.29         8.38 o                         
   0   1   8        199.83        228.64        14.17 o                         
   1   1   8        400.30        397.84        80.67 o                         
   2   1   8        220.42        272.94        24.24 o                         
   3   1   8         17.06        -15.07        15.07 o                         
   4   1   8          6.37        -16.39        17.35 o                         
   5   1   8         14.30          7.35        20.69 o                         
   6   1   8         45.48        -23.25        23.25 o                         
   7   1   8          7.25        -26.05        26.05 o                         
   8   1   8          0.43        -30.10        30.10 o                         
 -12   2   8          0.17         40.81        54.89 o                         
 -11   2   8          9.56         34.45        53.54 o                         
 -10   2   8          3.83        -12.74        49.73 o                         
  -9   2   8          0.78        -30.01        47.40 o                         
  -8   2   8          6.24          6.01        16.70 o                         
  -7   2   8         28.62         22.51        15.98 o                         
  -6   2   8        188.93        147.47        43.43 o                         
  -5   2   8          7.65         13.43        12.15 o                         
  -4   2   8          1.32         53.97        33.97 o                         
  -3   2   8         25.17         53.16        14.09 o                         
  -2   2   8         45.89         67.21        14.45 o                         
  -1   2   8          9.36         12.82         6.87 o                         
   0   2   8        204.17        140.98        14.66 o                         
   1   2   8         26.68         19.83         8.94 o                         
   2   2   8         40.79         33.86        15.10 o                         
   3   2   8        203.15        171.56        18.83 o                         
   4   2   8         15.84          8.78        21.68 o                         
   5   2   8         34.68         11.32        20.69 o                         
   6   2   8         21.90        -22.70        22.70 o                         
   7   2   8          4.10        -25.30        26.57 o                         
   8   2   8          7.04        -30.10        30.10 o                         
 -12   3   8          0.13         26.35        55.31 o                         
 -11   3   8         17.62         46.54        53.26 o                         
 -10   3   8         26.54        -13.14        26.44 o                         
  -9   3   8          0.00        -20.21        20.21 o                         
  -8   3   8         53.51         18.73        17.91 o                         
  -7   3   8         10.50         -9.47        16.59 o                         
  -6   3   8          0.60        -11.80        17.11 o                         
  -5   3   8         80.14         90.29        16.85 o                         
  -4   3   8          0.20         17.94        19.51 o                         
  -3   3   8          3.51         22.57        13.64 o                         
  -2   3   8         44.04         43.88        13.25 o                         
  -1   3   8        390.15        317.80        31.47 o                         
   0   3   8          9.00          6.56         8.26 o                         
   1   3   8        244.24        277.10        49.51 o                         
   2   3   8         52.11         48.80        16.04 o                         
   3   3   8          0.61        -16.46        16.46 o                         
   4   3   8         62.97         41.86        19.91 o                         
   5   3   8         21.61         15.54        22.49 o                         
   6   3   8         47.30         15.90        24.53 o                         
   7   3   8        103.00        104.52        29.87 o                         
   8   3   8          0.27        -29.87        29.87 o                         
 -11   4   8          3.94          5.62        52.88 o                         
 -10   4   8         10.56        -20.74        24.06 o                         
  -9   4   8          6.95        -17.46        20.86 o                         
  -8   4   8          8.03          6.52        20.44 o                         
  -7   4   8          8.69         27.67        18.85 o                         
  -6   4   8         26.11         37.58        16.91 o                         
  -5   4   8         61.22         66.64        11.41 o                         
  -4   4   8         87.04        129.23        18.10 o                         
  -3   4   8        187.88        205.66        33.06 o                         
  -2   4   8         40.12         43.70        15.75 o                         
  -1   4   8          0.59         -6.95         9.30 o                         
   0   4   8        245.44        233.60        24.74 o                         
   1   4   8        774.53        724.96       112.75 o                         
   2   4   8         21.61         11.50        16.66 o                         
   3   4   8        107.22         69.37        24.93 o                         
   4   4   8          4.50        -20.28        24.21 o                         
   5   4   8         61.58         40.42        23.49 o                         
   6   4   8        111.90         94.32        27.09 o                         
   7   4   8          2.61        -27.85        27.85 o                         
   8   4   8         40.77         13.26        31.12 o                         
 -11   5   8         30.08        -15.21        27.04 o                         
 -10   5   8         12.59         21.42        24.83 o                         
  -9   5   8         21.85         23.75        28.77 o                         
  -8   5   8         76.18         72.89        36.26 o                         
  -7   5   8         64.27         29.59        45.12 o                         
  -6   5   8         47.73         53.02        13.01 o                         
  -5   5   8          0.08         12.15        11.28 o                         
  -4   5   8          9.45         20.19        10.74 o                         
  -3   5   8        100.29        118.75        15.89 o                         
  -2   5   8        443.15        367.71        42.45 o                         
  -1   5   8          2.17        -12.81        13.24 o                         
   0   5   8        305.54        273.49        47.70 o                         
   1   5   8        754.86        789.74       117.44 o                         
   2   5   8         14.55         17.79        17.88 o                         
   3   5   8         28.38          4.87        19.55 o                         
   4   5   8          2.44        -21.20        21.20 o                         
   5   5   8         35.16          9.47        27.10 o                         
   6   5   8         14.25          0.35        26.52 o                         
   7   5   8          2.93        -10.08        29.38 o                         
   8   5   8         10.26          6.50        55.65 o                         
 -11   6   8          0.53          8.57        53.10 o                         
 -10   6   8         16.61         -3.10        30.27 o                         
  -9   6   8          6.03         11.53        36.45 o                         
  -8   6   8         47.72         28.75        27.90 o                         
  -7   6   8         89.33         82.61        23.30 o                         
  -6   6   8        197.93        251.11        26.14 o                         
  -5   6   8        767.90        841.97        30.39 o                         
  -4   6   8        107.60         93.22        13.87 o                         
  -3   6   8        570.03        523.79        38.37 o                         
  -2   6   8        500.50        472.23       123.59 o                         
  -1   6   8         29.12         28.57        29.27 o                         
   0   6   8         49.47         11.53        16.32 o                         
   1   6   8         25.28          0.58        20.24 o                         
   2   6   8          9.31         -5.95        18.92 o                         
   3   6   8          1.06        -20.58        20.58 o                         
   4   6   8        317.68        327.93        29.63 o                         
   5   6   8         53.10         44.90        27.10 o                         
   6   6   8          4.31        -22.61        26.80 o                         
   7   6   8          2.42        -29.59        29.59 o                         
 -10   7   8         14.16         25.37        43.42 o                         
  -9   7   8          5.68         30.97        32.88 o                         
  -8   7   8          8.10         -4.93        44.15 o                         
  -7   7   8          0.90          8.39        40.11 o                         
  -6   7   8          0.42          6.79        15.86 o                         
  -5   7   8          7.43         36.14        15.14 o                         
  -4   7   8         13.97         36.75        15.02 o                         
  -3   7   8          2.52         26.10        14.53 o                         
  -2   7   8       1194.64       1190.57       100.45 o                         
  -1   7   8        109.99        125.31        18.23 o                         
   0   7   8         21.86         15.85        17.54 o                         
   1   7   8         47.37         24.11        19.62 o                         
   2   7   8         79.62         75.35        26.38 o                         
   3   7   8         49.61         33.58        22.84 o                         
   4   7   8         16.67        -23.77        32.16 o                         
   5   7   8        109.80         59.35        33.97 o                         
   6   7   8          0.66        -28.56        28.56 o                         
   7   7   8          1.29        -32.52        32.52 o                         
 -10   8   8          0.02        -79.14        79.14 o                         
  -9   8   8         22.45         25.50        39.75 o                         
  -8   8   8          2.51         12.92        37.22 o                         
  -7   8   8          3.67          5.25        27.64 o                         
  -6   8   8         36.60         48.71        18.20 o                         
  -5   8   8        124.45        148.20        18.83 o                         
  -4   8   8         27.75         26.13        16.40 o                         
  -3   8   8         11.69         37.24        16.19 o                         
  -2   8   8         83.52        107.73        17.75 o                         
  -1   8   8         57.35        100.95        19.80 o                         
   0   8   8        213.91        227.52        23.87 o                         
   1   8   8        275.87        239.60        49.15 o                         
   2   8   8          4.60         -6.87        22.33 o                         
   3   8   8          1.24        -23.36        23.36 o                         
   4   8   8        234.44        204.47        30.14 o                         
   5   8   8         14.16          6.73        28.87 o                         
   6   8   8          6.78         12.51        30.92 o                         
  -9   9   8          2.28        -17.35        78.05 o                         
  -8   9   8         16.27         36.22        31.39 o                         
  -7   9   8          0.79         16.09        20.48 o                         
  -6   9   8         27.40         31.89        19.69 o                         
  -5   9   8          4.52         22.21        18.86 o                         
  -4   9   8          1.50         24.56        17.72 o                         
  -3   9   8         67.19        105.94        18.93 o                         
  -2   9   8          0.92         14.12        17.71 o                         
  -1   9   8          0.11         34.93        19.95 o                         
   0   9   8          3.99         25.18        20.66 o                         
   1   9   8          4.28         15.77        21.50 o                         
   2   9   8          2.68          8.47        24.08 o                         
   3   9   8         35.08         41.58        26.65 o                         
   4   9   8         81.88         89.27        29.30 o                         
   5   9   8          8.13         14.09        29.64 o                         
  -8  10   8          0.07        -30.59        30.59 o                         
  -7  10   8          6.05        -12.32        25.03 o                         
  -6  10   8         24.26         26.04        21.41 o                         
  -5  10   8          6.94         21.94        20.80 o                         
  -4  10   8         19.81         35.86        19.95 o                         
  -3  10   8          0.17          7.18        19.10 o                         
  -2  10   8        137.55        159.22        21.77 o                         
  -1  10   8          8.07         17.74        31.80 o                         
   0  10   8          2.30         10.91        22.05 o                         
   1  10   8         31.81         30.27        24.65 o                         
   2  10   8         79.84         98.24        28.55 o                         
   3  10   8          0.85         -4.30        44.81 o                         
   4  10   8         62.25         99.94        31.86 o                         
   5  10   8          0.19         31.08        43.36 o                         
  -8  11   8          2.16        -26.29        33.33 o                         
  -7  11   8          1.02        -31.15        31.15 o                         
  -6  11   8          1.36          2.48        23.11 o                         
  -5  11   8          8.16         11.14        22.75 o                         
  -4  11   8          3.26         17.65        21.25 o                         
  -3  11   8          0.89         18.30        21.07 o                         
  -2  11   8          8.40         54.94        21.47 o                         
  -1  11   8        142.55        169.86        26.74 o                         
   0  11   8          6.72         21.48        41.56 o                         
   1  11   8         18.68         48.59        26.54 o                         
   2  11   8          3.53         12.70        26.73 o                         
   3  11   8         39.68         57.51        29.94 o                         
   4  11   8         11.27         52.04        42.64 o                         
  -6  12   8         11.51          1.37        32.07 o                         
  -5  12   8         12.91        -10.77        29.94 o                         
  -4  12   8          2.95         -2.30        22.88 o                         
  -3  12   8         11.08         24.18        22.55 o                         
  -2  12   8         65.66        115.37        27.57 o                         
  -1  12   8         10.69         12.34        31.80 o                         
   0  12   8          8.13         12.71        26.39 o                         
   1  12   8         14.61         38.24        58.18 o                         
   2  12   8          9.59         49.87        39.75 o                         
  -5  13   8          0.33         -7.95        62.15 o                         
  -4  13   8         21.47         11.61        30.31 o                         
  -3  13   8         67.87         58.90        30.48 o                         
  -2  13   8         15.23         40.47        36.14 o                         
  -1  13   8         10.13         73.72        36.86 o                         
   0  13   8         18.44         61.43        38.30 o                         
 -11   1   9          0.65        -29.55        56.66 o                         
 -10   1   9          1.10        -11.60        54.50 o                         
  -9   1   9          0.07        -42.17        48.75 o                         
  -8   1   9          3.12        -46.20        46.20 o                         
  -7   1   9         72.22         77.40        46.50 o                         
  -6   1   9          9.28         11.84        41.67 o                         
  -5   1   9          9.54         46.57        39.10 o                         
  -4   1   9         33.17         93.23        54.20 o                         
  -2   1   9        127.72        142.17        10.98 o                         
  -1   1   9        243.76        219.81        76.25 o                         
   0   1   9         50.11         55.85        13.36 o                         
   1   1   9         32.56         29.78        14.50 o                         
   2   1   9         64.42         83.69        16.77 o                         
   3   1   9          8.29          9.07        17.11 o                         
   4   1   9          2.97        -18.38        18.38 o                         
   5   1   9         13.97        -21.20        21.20 o                         
   6   1   9         99.50         74.61        26.05 o                         
   7   1   9          5.98        -27.31        27.31 o                         
 -11   2   9          8.02        -16.36        55.87 o                         
 -10   2   9          0.09        -52.45        52.45 o                         
  -9   2   9          2.99        -50.91        50.91 o                         
  -8   2   9         28.04         -5.01        47.23 o                         
  -7   2   9         32.66         25.63        15.08 o                         
  -6   2   9        161.60        142.87        33.10 o                         
  -5   2   9         15.68         70.25        40.80 o                         
  -4   2   9          6.01         49.07        26.74 o                         
  -3   2   9         27.02         70.19        29.27 o                         
  -2   2   9        307.25        422.80        28.91 o                         
  -1   2   9          9.47         12.73        10.63 o                         
   0   2   9         28.58         30.94        12.82 o                         
   1   2   9          0.34         -6.89        13.72 o                         
   2   2   9          3.98        -15.10        15.10 o                         
   3   2   9         23.39        -10.43        17.69 o                         
   4   2   9         49.63         20.25        21.32 o                         
   5   2   9          0.35        -21.71        21.71 o                         
   6   2   9          1.72        -24.27        24.27 o                         
   7   2   9         64.19         72.15        30.03 o                         
 -10   3   9          0.74         -5.41        55.87 o                         
  -9   3   9          7.53        -22.64        22.64 o                         
  -8   3   9         51.28         27.96        18.63 o                         
  -7   3   9          0.58        -15.63        15.63 o                         
  -6   3   9          3.14        -10.15        14.32 o                         
  -5   3   9         71.12        112.69        15.99 o                         
  -4   3   9          1.73         29.33        13.97 o                         
  -3   3   9          0.30         39.65        35.41 o                         
  -2   3   9        236.47        251.51        29.63 o                         
  -1   3   9        160.04        167.60        17.35 o                         
   0   3   9         22.00         -1.71        12.57 o                         
   1   3   9         53.63         56.19        15.76 o                         
   2   3   9         86.25        110.14        18.06 o                         
   3   3   9        317.12        380.74        29.63 o                         
   4   3   9          7.16        -23.85        23.85 o                         
   5   3   9         47.95         24.89        23.95 o                         
   6   3   9          0.64        -25.03        25.03 o                         
   7   3   9         35.65         -4.74        29.38 o                         
 -10   4   9         23.23        -25.07        25.07 o                         
  -9   4   9         28.37        -15.18        23.85 o                         
  -8   4   9          0.21        -30.81        30.81 o                         
  -7   4   9          0.94         -4.94        27.28 o                         
  -6   4   9         33.50         44.42        17.90 o                         
  -5   4   9        103.24        139.42        19.88 o                         
  -4   4   9        119.49        140.77        18.96 o                         
  -3   4   9         81.13         92.14        29.99 o                         
  -2   4   9         95.73        117.57        10.17 o                         
  -1   4   9          0.62         -5.12        11.05 o                         
   0   4   9          1.63         -8.18        13.35 o                         
   1   4   9          8.43          7.30        15.09 o                         
   2   4   9        124.22        102.39        19.28 o                         
   3   4   9         12.13        -18.27        19.43 o                         
   4   4   9         56.18         36.81        22.42 o                         
   5   4   9         57.13         32.85        24.51 o                         
   6   4   9         81.18         63.88        28.09 o                         
 -10   5   9         10.10        -22.70        24.70 o                         
  -9   5   9         30.18          3.65        22.35 o                         
  -8   5   9        108.13         89.99        30.41 o                         
  -7   5   9         23.21         11.22        16.49 o                         
  -6   5   9        136.52        131.13        21.92 o                         
  -5   5   9         51.01         86.65        19.86 o                         
  -4   5   9         71.92         79.95        19.51 o                         
  -3   5   9         74.41         97.22        40.47 o                         
  -2   5   9        205.58        182.74        44.09 o                         
  -1   5   9         11.22         -6.48        16.62 o                         
   0   5   9         89.25         65.42        15.63 o                         
   1   5   9         60.88         53.12        17.50 o                         
   2   5   9          0.27        -18.03        18.03 o                         
   3   5   9          7.60        -19.97        19.97 o                         
   4   5   9         55.51         73.72        36.86 o                         
   5   5   9          0.05        -18.40        24.75 o                         
   6   5   9          1.51        -27.58        27.58 o                         
 -10   6   9          2.01        -57.62        57.62 o                         
  -9   6   9          0.12         -4.50        51.48 o                         
  -8   6   9         10.47        -11.55        59.80 o                         
  -7   6   9          2.33         14.85        17.79 o                         
  -6   6   9         42.77         44.13        14.21 o                         
  -5   6   9         89.89         60.16        15.20 o                         
  -4   6   9         17.65         34.03        22.01 o                         
  -3   6   9         20.82         -0.16        29.51 o                         
  -2   6   9          8.82         -5.83        13.89 o                         
  -1   6   9          2.41        -14.97        14.97 o                         
   0   6   9          4.67        -10.11        16.17 o                         
   1   6   9         26.71          6.76        18.32 o                         
   2   6   9        161.36        173.01        23.27 o                         
   3   6   9          2.70          2.59        22.73 o                         
   4   6   9          0.10        -23.87        23.87 o                         
   5   6   9         40.17         26.66        27.03 o                         
   6   6   9          5.88          0.30        29.59 o                         
  -9   7   9          8.62         46.52        28.65 o                         
  -8   7   9         20.19         27.19        19.36 o                         
  -7   7   9          0.31          2.59        16.82 o                         
  -6   7   9         64.84         55.82        16.30 o                         
  -5   7   9          1.39          9.64        14.98 o                         
  -4   7   9          4.47         22.62        18.01 o                         
  -3   7   9          6.83         15.07        23.33 o                         
  -2   7   9         67.04         12.02        45.53 o                         
  -1   7   9          0.17        -18.43        18.43 o                         
   0   7   9          3.43         -5.15        20.60 o                         
   1   7   9          0.05        -19.76        19.76 o                         
   2   7   9          2.68        -21.11        21.11 o                         
   3   7   9         18.20        -14.49        22.91 o                         
   4   7   9          3.38        -25.71        25.71 o                         
   5   7   9         53.82         53.98        30.14 o                         
  -9   8   9         10.87        -29.26        29.26 o                         
  -8   8   9          9.60         20.58        24.78 o                         
  -7   8   9         36.90         58.81        19.47 o                         
  -6   8   9          4.32         22.88        17.89 o                         
  -5   8   9        130.77        141.24        22.41 o                         
  -4   8   9         19.28         43.04        17.35 o                         
  -3   8   9         12.76         30.52        16.61 o                         
  -2   8   9         15.67         -2.51        17.78 o                         
  -1   8   9         52.99         54.95        40.83 o                         
   0   8   9         61.01         49.69        27.83 o                         
   1   8   9          6.77        -21.70        21.70 o                         
   2   8   9          8.84        -20.55        23.27 o                         
   3   8   9          0.65        -24.48        24.48 o                         
   4   8   9         18.39         -4.36        27.37 o                         
   5   8   9         24.75         12.29        40.47 o                         
  -8   9   9         13.35        -23.51        29.67 o                         
  -7   9   9          4.23          4.91        20.76 o                         
  -6   9   9          0.61        -15.98        19.47 o                         
  -5   9   9         32.07         41.72        19.46 o                         
  -4   9   9          6.32         34.75        18.87 o                         
  -3   9   9         66.07         82.76        19.36 o                         
  -2   9   9          4.01         13.42        20.29 o                         
  -1   9   9         24.42         46.13        21.70 o                         
   0   9   9         95.38         93.82        23.96 o                         
   1   9   9         54.48         53.88        24.79 o                         
   2   9   9         10.08        -11.45        25.69 o                         
   3   9   9         63.30         67.56        28.65 o                         
   4   9   9         37.39         37.58        39.03 o                         
  -7  10   9          2.34        -10.05        29.85 o                         
  -6  10   9         60.54         61.73        26.48 o                         
  -5  10   9          7.30         12.41        21.27 o                         
  -4  10   9         20.30         33.12        20.92 o                         
  -3  10   9         20.65         41.74        20.47 o                         
  -2  10   9          3.28         22.07        22.23 o                         
  -1  10   9         46.22         86.42        25.00 o                         
   0  10   9          0.04         17.24        24.12 o                         
   1  10   9         28.18         54.62        26.91 o                         
   2  10   9         19.83         28.03        27.37 o                         
   3  10   9          9.11         23.85        38.30 o                         
  -6  11   9          2.29        -10.83        30.51 o                         
  -5  11   9          2.23        -24.13        28.38 o                         
  -4  11   9         28.36         37.78        28.59 o                         
  -3  11   9         16.82         32.40        22.54 o                         
  -2  11   9         58.35        109.74        26.57 o                         
  -1  11   9         21.35         19.78        49.87 o                         
   0  11   9         23.50         27.98        26.57 o                         
   1  11   9          3.61         44.81        35.41 o                         
   2  11   9         12.98         59.26        39.03 o                         
  -4  12   9         39.76         66.40        31.33 o                         
  -3  12   9         19.26         36.58        30.64 o                         
  -2  12   9          2.68         57.82        34.69 o                         
  -1  12   9          1.65         59.26        34.69 o                         
   0  12   9          0.88         53.48        39.03 o                         
  -9   0  10          2.47        -26.74        75.16 o                         
  -8   0  10          1.49         -9.40        70.10 o                         
  -7   0  10        107.87        117.08        76.61 o                         
  -6   0  10          3.26         15.18        68.66 o                         
  -5   0  10        213.87        367.87        75.16 o                         
  -1   0  10        203.42        308.60        28.91 o                         
   0   0  10         14.29         39.03        21.68 o                         
   1   0  10        133.24        108.41        26.02 o                         
   2   0  10          2.10        -24.57        24.57 o                         
   3   0  10        258.79        294.15        33.97 o                         
   4   0  10          1.50        -17.35        28.91 o                         
   5   0  10         32.32        -28.91        31.80 o                         
   6   0  10          1.01        -37.58        37.58 o                         
  -9   1  10         18.63        -11.41        53.91 o                         
  -8   1  10          7.42        -16.58        52.12 o                         
  -7   1  10          6.71         -0.30        49.54 o                         
  -6   1  10          5.31         38.54        46.94 o                         
  -5   1  10          1.94         72.27        65.05 o                         
  -2   1  10         32.55         23.13        13.01 o                         
  -1   1  10         25.39         24.45        12.45 o                         
   0   1  10          0.88         -4.01        14.71 o                         
   1   1  10         10.67         -4.83        15.95 o                         
   2   1  10          4.21        -17.29        17.29 o                         
   3   1  10         51.84         55.31        20.37 o                         
   4   1  10          9.14         -7.41        20.69 o                         
   5   1  10          0.11        -21.97        21.97 o                         
   6   1  10          1.17        -37.58        37.58 o                         
  -9   2  10          0.24        -56.66        56.66 o                         
  -8   2  10          3.62        -29.60        54.41 o                         
  -7   2  10          0.12        -38.48        49.59 o                         
  -6   2  10          4.35         38.13        48.28 o                         
  -5   2  10         23.11         70.10        62.88 o                         
  -4   2  10          1.18         64.32        53.48 o                         
  -3   2  10          0.50         19.51        12.29 o                         
  -2   2  10          4.25         15.90        15.90 o                         
  -1   2  10         12.41         15.22        12.33 o                         
   0   2  10        204.19        242.71        18.58 o                         
   1   2  10         41.77          3.31        16.14 o                         
   2   2  10          4.18        -17.36        17.36 o                         
   3   2  10          0.51        -16.31        18.92 o                         
   4   2  10          0.81        -20.55        20.98 o                         
   5   2  10         11.09        -23.44        23.44 o                         
  -9   3  10          5.45        -60.35        60.35 o                         
  -8   3  10         14.78        -62.15        62.15 o                         
  -7   3  10          1.60         -7.63        14.92 o                         
  -6   3  10          3.55          1.34        12.75 o                         
  -5   3  10         14.42          2.64        18.43 o                         
  -4   3  10         21.03         52.70        14.04 o                         
  -3   3  10         11.01         19.51        15.90 o                         
  -2   3  10         60.32         72.27        20.24 o                         
  -1   3  10          0.85         -3.95        12.43 o                         
   0   3  10         61.25         64.78        15.51 o                         
   1   3  10         17.26          2.73        16.04 o                         
   2   3  10         59.45         38.10        19.08 o                         
   3   3  10         14.56         -6.05        19.80 o                         
   4   3  10        170.21        196.17        25.93 o                         
   5   3  10          2.78        -23.66        23.66 o                         
  -9   4  10          7.77        -20.99        20.99 o                         
  -8   4  10          8.99        -32.76        50.14 o                         
  -7   4  10          6.38          1.22        16.90 o                         
  -6   4  10          0.81         13.97        16.15 o                         
  -5   4  10         37.89         57.74        16.80 o                         
  -4   4  10         47.74         76.53        42.64 o                         
  -3   4  10         55.18         40.47        19.51 o                         
  -2   4  10         42.85         59.99        22.40 o                         
  -1   4  10         12.24         11.83        13.01 o                         
   0   4  10         19.98         20.96        14.77 o                         
   1   4  10          0.13        -13.81        16.30 o                         
   2   4  10          3.20        -18.45        18.45 o                         
   3   4  10          0.64        -20.13        20.13 o                         
   4   4  10          4.14        -22.39        22.39 o                         
   5   4  10         10.45         -8.99        25.49 o                         
  -8   5  10          1.99          7.38        43.00 o                         
  -7   5  10         14.10         48.75        20.78 o                         
  -6   5  10          2.66         39.36        19.32 o                         
  -5   5  10          6.89         50.52        23.85 o                         
  -4   5  10          0.29         37.29        19.81 o                         
  -3   5  10         21.22         15.18        21.68 o                         
  -2   5  10        135.79        151.21        13.36 o                         
  -1   5  10         58.88         36.11        13.85 o                         
   0   5  10          2.13         -8.56        15.32 o                         
   1   5  10          5.05        -12.88        17.62 o                         
   2   5  10          0.13        -18.99        18.99 o                         
   3   5  10         20.82          7.51        22.02 o                         
   4   5  10         10.60        -23.79        23.79 o                         
   5   5  10          5.11        -23.13        34.69 o                         
  -8   6  10          4.17         27.78        49.15 o                         
  -7   6  10         46.87         61.84        29.99 o                         
  -6   6  10         23.60         40.30        22.03 o                         
  -5   6  10        170.10        159.99        38.30 o                         
  -4   6  10         81.66         86.97        28.91 o                         
  -3   6  10         40.31         61.43        26.02 o                         
  -2   6  10          0.85        -12.72        12.72 o                         
  -1   6  10          5.11          3.35        15.06 o                         
   0   6  10          7.77         -1.26        17.35 o                         
   1   6  10         51.03         34.51        19.48 o                         
   2   6  10          0.04        -20.45        20.45 o                         
   3   6  10          0.01        -17.87        22.70 o                         
   4   6  10          3.56        -21.38        25.69 o                         
  -7   7  10         22.48         68.32        25.19 o                         
  -6   7  10         11.15         63.57        24.39 o                         
  -5   7  10         24.26         46.91        26.38 o                         
  -4   7  10          0.21          7.48        34.69 o                         
  -3   7  10         13.66         14.04        14.45 o                         
  -2   7  10          9.77          5.98        15.06 o                         
  -1   7  10         62.36         30.80        17.29 o                         
   0   7  10          0.50        -12.65        23.13 o                         
   1   7  10          0.29        -13.59        20.45 o                         
   2   7  10        107.27        109.02        25.26 o                         
   3   7  10          3.41        -12.47        25.17 o                         
   4   7  10          6.92         -7.95        33.97 o                         
  -7   8  10         11.09         25.36        26.42 o                         
  -6   8  10          0.05         52.04        26.84 o                         
  -5   8  10          1.67         22.16        27.16 o                         
  -4   8  10          0.54         20.03        42.64 o                         
  -3   8  10         42.72         12.69        27.46 o                         
  -2   8  10          4.16        -17.73        17.73 o                         
  -1   8  10          0.74        -18.70        18.70 o                         
   0   8  10          9.75         13.20        39.75 o                         
   1   8  10         67.08         47.64        24.57 o                         
   2   8  10         43.50         19.91        24.73 o                         
   3   8  10         35.77          2.17        33.97 o                         
  -6   9  10          6.42         36.40        31.00 o                         
  -5   9  10         11.83         21.92        29.80 o                         
  -4   9  10          2.54         11.10        18.29 o                         
  -3   9  10          5.76        -14.54        18.58 o                         
  -2   9  10          0.09        -19.91        19.91 o                         
  -1   9  10          3.60        -21.52        21.52 o                         
   0   9  10          4.07        -11.93        23.26 o                         
   1   9  10          1.75        -24.47        24.47 o                         
   2   9  10          6.05        -31.08        31.08 o                         
  -5  10  10          6.40         26.74        29.63 o                         
  -4  10  10          0.23         44.98        24.65 o                         
  -3  10  10          0.03         -2.17        26.02 o                         
  -2  10  10          0.03          1.45        26.74 o                         
  -1  10  10          5.22          3.61        29.63 o                         
   0  10  10         28.93         20.24        31.80 o                         
   1  10  10         18.25        -32.52        32.52 o                         
  -2  11  10         13.02         50.59        32.52 o                         
  -1  11  10         17.23         66.49        34.69 o                         
  -8   1  11          5.82        -16.49        60.56 o                         
  -7   1  11         15.04         12.38        56.10 o                         
  -6   1  11          0.06          5.06        71.55 o                         
  -1   1  11          9.90         24.57        19.51 o                         
   0   1  11         12.36         17.40        16.77 o                         
   1   1  11          1.14         -1.78        18.72 o                         
   2   1  11          7.21        -19.34        19.34 o                         
   3   1  11         16.28         -3.75        20.58 o                         
   4   1  11          0.50        -21.90        21.90 o                         
  -7   2  11          2.21          1.45        84.56 o                         
  -6   2  11         14.30         24.57        74.44 o                         
  -2   2  11          5.31          3.61        15.90 o                         
  -1   2  11          0.22         -8.67        21.68 o                         
   0   2  11         11.61         16.42        16.66 o                         
   1   2  11         76.90        146.66        20.49 o                         
   2   2  11          2.51        -18.92        18.92 o                         
   3   2  11         31.78         -8.55        21.69 o                         
   4   2  11         11.61         -6.40        23.36 o                         
  -7   3  11         17.26         20.24        84.56 o                         
  -6   3  11          3.33         70.83        77.33 o                         
  -5   3  11          8.51         52.76        68.66 o                         
  -2   3  11          0.04        -13.73        18.79 o                         
  -1   3  11          0.56        -15.18        24.57 o                         
   0   3  11          1.80        -13.96        16.04 o                         
   1   3  11         18.47         -5.04        18.32 o                         
   2   3  11          6.65        -14.26        20.29 o                         
   3   3  11          4.82        -20.73        21.50 o                         
   4   3  11          0.07        -20.96        30.35 o                         
  -7   4  11          7.60          1.45        84.56 o                         
  -6   4  11         26.63         32.52        78.78 o                         
  -5   4  11          3.49         97.57        71.55 o                         
  -3   4  11          4.22          3.61        19.51 o                         
  -2   4  11          2.21        -22.40        22.40 o                         
  -1   4  11         51.95         67.21        28.19 o                         
   0   4  11          0.16        -10.36        15.87 o                         
   1   4  11         14.97         -4.63        18.28 o                         
   2   4  11         31.54         18.54        20.72 o                         
   3   4  11          7.73        -20.34        22.55 o                         
   4   4  11          1.52         -3.61        32.52 o                         
  -6   5  11          9.86         10.12        81.67 o                         
  -5   5  11         32.14         84.79        19.36 o                         
  -4   5  11         13.86         41.92        20.96 o                         
  -3   5  11          0.02          2.89        23.13 o                         
  -2   5  11          0.31        -25.30        25.30 o                         
  -1   5  11          0.94        -26.02        29.63 o                         
   0   5  11          2.34        -16.83        16.83 o                         
   1   5  11          6.44        -12.74        18.59 o                         
   2   5  11          0.13        -20.57        20.57 o                         
   3   5  11         28.63          3.61        28.19 o                         
  -6   6  11          3.16         12.29        78.78 o                         
  -5   6  11         20.67         71.61        22.65 o                         
  -4   6  11          0.96         14.45        25.30 o                         
  -3   6  11          2.55         -7.95        26.74 o                         
  -2   6  11          7.56         11.56        28.91 o                         
  -1   6  11         33.74         47.70        33.97 o                         
   0   6  11         21.40         17.13        18.13 o                         
   1   6  11          8.76        -15.66        19.70 o                         
   2   6  11          8.02         -9.11        33.25 o                         
   3   6  11          0.65         -5.06        29.63 o                         
  -5   7  11          8.73         53.48        24.53 o                         
  -4   7  11          7.32        -20.96        27.46 o                         
  -3   7  11          0.42         -3.61        29.63 o                         
  -2   7  11          1.97         -0.72        31.80 o                         
  -1   7  11          1.34          2.96        17.09 o                         
   0   7  11         31.19         10.76        19.43 o                         
   1   7  11          1.14        -20.77        21.89 o                         
   2   7  11          4.73         17.35        28.91 o                         
  -3   8  11          2.04        -25.30        33.25 o                         
  -2   8  11          7.95        -31.08        34.69 o                         
  -1   8  11         26.88          3.36        19.03 o                         
   0   8  11          1.32        -23.13        23.85 o                         
   1   8  11         12.51         -8.67        27.46 o                         
   1   0  12         10.98        -16.62        29.63 o                         
   2   0  12          0.31        -31.80        31.80 o                         
   1   1  12          3.79         -0.79        20.88 o                         
   2   1  12          0.48        -22.02        22.02 o                         
   0   2  12          0.38        -27.46        27.46 o                         
   1   2  12         10.37         22.63        20.84 o                         
   0   3  12          0.29        -29.63        29.63 o                         
   1   3  12         32.81         21.65        22.39 o                         
  -1   4  12          3.03        -23.13        28.19 o                         
                                                                                
